# Supplementary material for: Carbon dioxide regulates cholesterol levels through SREBP2
Source: PLoS Biol. 2023 Nov 15;21(11):e3002367. doi: 10.1371/journal.pbio.3002367 (PMC10651039; doi:10.1371/journal.pbio.3002367)
Supplement: S1 Table — List of differentially expressed genes from NIH3T3 cells treated with either low CO2 or 18 mM NaOH for 2 h and 4 h. (XLSX) [file pbio.3002367.s008.xlsx]

## Sheet: 1%CO2 2hr_4hr 
	Differentially regulated genes in reposnce to low CO2
	5% CO2 T0 vs 1% CO2 T2_upregulated				5% CO2 T0 vs 1% CO2 T2_Downregulated					5% CO2 T0 vs 1% CO2 T4_upregulated					5% CO2 T0 vs 1% CO2 T4_Downregulated
	Genename	CO2_5_T0_CO2_1_T2.log2FoldChange	CO2_5_T0_CO2_1_T2.padj		Genename	CO2_5_T0_CO2_1_T2.log2FoldChange	CO2_5_T0_CO2_1_T2.padj			Genename	CO2_5_T0_CO2_1_T4.log2FoldChange	CO2_5_T0_CO2_1_T4.padj			Genename	CO2_5_T0_CO2_1_T4.log2FoldChange	CO2_5_T0_CO2_1_T4.padj
	1810011O10Rik	-1.1747	0.000844742		1700003E16Rik	1.10694	0.00136883			0610007P14Rik	-1.63838	4.66961e-173			1500012F01Rik	1.22846	2.45425e-14
	AI506816	-1.03347	3.50581e-10		1700052K11Rik	1.23839	2.91181e-06			1810011O10Rik	-1.32452	0.000109554			1700003E16Rik	1.00035	0.00479849
	Acta1	-2.6766	7.26107e-19		2610008E11Rik	1.22931	2.51463e-09			2410131K14Rik	-1.77505	0.000868224			1700018A04Rik	1.06549	0.0402119
	Acta2	-1.40534	5.05202e-14		2610306M01Rik	1.21331	0.000522112			2700038G22Rik	-1.42098	4.50788e-06			1810010H24Rik	1.49397	0.0207085
	Actg1	-1.01373	4.53926e-12		2700049A03Rik	1.23132	0.000171791			3110056K07Rik	-1.25835	0.000933108			2010315B03Rik	1.15663	0.000237923
	Actg2	-1.37713	4.01833e-06		2810433D01Rik	1.09296	0.0412929			6330416G13Rik	-1.03053	5.30635e-10			2410006H16Rik	1.25403	5.88962e-74
	Adam19	-1.36706	8.52518e-09		3010026O09Rik	1.97926	4.48571e-07			AI506816	-1.44702	4.2893e-20			2410127L17Rik	5.0103	0.0126182
	Adora2b	-2.26224	1.2379e-39		3425401B19Rik	1.27967	0.000100403			Aatf	-1.06386	8.86231e-13			2610015P09Rik	1.08572	0.00888717
	Ak4	-1.28002	2.41781e-27		4430402I18Rik	1.49042	0.00388346			Acat2	-1.69664	2.55404e-50			2610306M01Rik	1.17939	0.00104608
	Akap1	-1.07428	5.3305e-26		9530082P21Rik	1.69345	0.0135461			Acly	-1.04161	1.05145e-17			2700069I18Rik	2.5523	0.00710319
	Alkbh1	-1.10303	5.79884e-08		A930004D18Rik	1.11055	0.00769436			Acsbg1	-1.87467	2.91214e-06			2700099C18Rik	1.25328	0.0385082
	Alpk1	-1.05881	0.0056608		A930024E05Rik	1.4754	0.0147819			Acta1	-2.77692	4.74159e-20			2810433D01Rik	1.29957	0.0199256
	Angptl4	-2.65072	1.48821e-28		AI464131	1.08712	3.45981e-15			Acta2	-1.56827	3.25031e-17			3010026O09Rik	1.28486	0.000466727
	Ankrd1	-1.44905	0.000303617		AI606473	1.78482	2.00687e-05			Actg1	-1.14687	4.22061e-15			3110070M22Rik	1.33297	0.0105311
	Apex2	-1.34597	3.25706e-18		AW146154	1.19542	0.0322249			Actg2	-1.35548	7.71218e-06			3425401B19Rik	2.13645	1.04484e-07
	Apoe	-1.5035	2.4324e-06		Abcg2	1.47155	0.0214307			Actn1	-1.38202	3.38947e-74			4430402I18Rik	1.12033	0.0278423
	Arc	-3.74549	5.47449e-46		Abtb1	1.55309	5.71759e-12			Actn4	-1.1055	2.99512e-32			4933439C10Rik	1.17456	0.00143245
	Arhgap22	-1.28194	2.71484e-23		Acbd4	1.34718	3.90238e-20			Adam19	-1.83918	5.50408e-16			9130024F11Rik	1.9188	0.007946
	Arl4c	-1.24046	0.000253951		Ap5b1	1.2768	0.000228243			Adgre5	-1.3763	1.55884e-20			9530077C05Rik	1.22434	0.000506481
	Arrdc3	-1.00397	0.00086624		Apbb1	1.36003	1.19744e-16			Adora2b	-1.77874	8.03696e-23			9530082P21Rik	1.54207	0.0253246
	Azin1	-1.27019	4.58452e-10		Apobec1	1.33062	5.72133e-05			Agfg2	-1.11476	1.4652e-23			A530032D15Rik	1.32555	0.0458258
	B4galt5	-1.60907	3.88509e-116		Apol9a	1.76404	0.00345614			Aimp2	-1.18904	1.10252e-42			AI429214	1.12259	0.00566044
	Bag2	-1.16957	3.04629e-40		Apol9b	1.68955	0.00582269			Ak4	-1.50101	3.05049e-37			AI464131	1.2874	7.20081e-18
	Baz1a	-1.21147	8.22912e-06		Arvcf	1.04727	2.83632e-24			Angptl4	-4.30592	5.41547e-81			AW146154	1.39046	0.0160944
	Bcl10	-1.04673	3.65396e-20		Asap3	1.63005	0.000898722			Ank	-1.64876	1.97151e-182			Abcb9	1.18432	0.0257718
	Bcl2l1	-1.4929	6.40364e-77		Aspm	1.01648	0.0082158			Ankrd1	-1.34032	0.00111511			Abtb1	1.21231	8.64839e-08
	Bdnf	-1.41614	5.32168e-15		Atoh8	1.80036	1.4444e-31			Ankrd52	-1.02184	0.0247647			Acad12	1.63921	0.00395414
	Brix1	-1.10568	3.424e-05		BC037704	1.34745	0.0363641			Apex2	-1.31103	1.47685e-16			Acbd4	1.58231	1.03045e-22
	Bysl	-1.68862	4.46407e-10		Bbs10	1.15568	0.00593823			Apln	-1.37018	6.55277e-06			Adgrg1	1.10061	0.000884789
	Ccdc137	-1.27953	3.4249e-12		Bbs4	1.25533	0.00448412			Apoe	-1.21267	0.000312186			Agbl3	1.0319	0.00185878
	Ccdc86	-1.55387	8.37257e-08		Bcl7a	1.64494	2.53526e-06			Arc	-1.35056	3.80605e-05			Agbl5	1.46904	0.00348977
	Ccl2	-3.47923	9.07467e-113		Bcl9l	1.03246	7.29189e-14			Arhgap22	-1.75687	2.15406e-44			Akap12	1.51946	0.000518706
	Ccl7	-2.42257	8.96418e-60		Bmf	2.65928	1.71892e-61			Arhgap24	-1.07563	5.74503e-15			Akap6	1.71418	0.00928221
	Ccnd1	-1.04007	3.64531e-19		Brdt	1.13397	0.046823			Arntl	-1.10852	6.82181e-17			Akap7	1.1071	0.0296639
	Ccrn4l	-1.74918	1.21467e-12		Cacna1a	1.38114	4.22376e-19			Atic	-1.23681	1.20089e-20			Akr1c14	1.58369	9.87467e-07
	Ccsap	-1.23382	0.00222293		Camkk1	1.16454	6.82038e-13			Azin1	-1.08	2.16859e-07			Angel1	1.14654	0.00372631
	Cd300lb	-2.45983	6.31497e-06		Ccdc28a	1.13018	0.000217165			B4galt5	-1.8358	1.24117e-150			Antxr1	1.04753	1.67833e-23
	Cd44	-1.18198	2.08921e-06		Ccdc57	1.23761	0.00198567			B4galt7	-1.10671	0.00619059			Ap4m1	1.20834	6.1515e-06
	Cdca4	-1.05056	9.81641e-21		Ccdc74a	1.08842	3.3632e-06			Bcl2	-1.27818	1.94201e-07			Apbb1	1.42488	2.80377e-16
	Cdk17	-1.33688	3.42798e-08		Ccng2	1.39522	1.98376e-08			Bcl2l1	-1.28749	7.02001e-55			Apol9a	1.98302	0.00223926
	Cdk6	-1.14341	0.00837399		Cdkn1b	1.0708	2.19967e-07			Bdnf	-1.50852	1.20431e-16			Apol9b	1.77049	0.00597696
	Cdr2	-1.07174	3.2274e-10		Cdkn2d	1.34965	4.90335e-19			Bpnt1	-1.0758	4.99029e-07			Aqp11	1.07777	0.00309462
	Cdt1	-1.12633	3.60836e-13		Cdnf	1.37983	0.0337304			Brinp1	-1.17689	1.09628e-05			Arnt2	2.58322	0.00143679
	Chchd4	-1.21268	1.79957e-18		Cecr5	1.31171	0.022875			Brix1	-1.05963	8.45186e-05			Arpp19	1.2924	0.0252756
	Chka	-1.29834	1.06502e-28		Cep131	1.10051	0.000111679			Bysl	-1.60115	8.84129e-09			Arrdc1	1.1154	9.29589e-06
	Chordc1	-1.22152	4.70352e-06		Cep44	1.44133	2.26108e-05			C330018D20Rik	-1.00272	0.0143019			Arrdc4	1.02006	9.26977e-07
	Clcf1	-1.0305	3.80628e-21		Cep57l1	1.00833	0.0043984			Ccdc137	-1.49173	2.24385e-16			Arvcf	1.27732	6.01944e-32
	Cmklr1	-1.56065	0.000259802		Cep83os	2.03463	0.000241506			Ccdc86	-1.47614	6.64104e-07			Asap3	1.14406	0.0166974
	Cmtr2	-1.12493	8.03931e-05		Chek2	1.05484	0.00796743			Ccl2	-4.40624	1.23589e-184			Asic1	1.10552	0.000218428
	Ctdp1	-1.34434	2.17318e-23		Cngb1	1.53233	0.000307722			Ccl7	-2.57294	4.69797e-67			Aspm	1.48777	0.000221079
	Ctgf	-1.8964	2.99676e-62		Cnnm3	1.00064	0.0476993			Ccnd1	-1.80266	2.09724e-58			Atg10	1.14614	0.000213103
	Cttnbp2nl	-1.63133	5.71013e-26		D330041H03Rik	1.15335	0.0216545			Ccrn4l	-1.54057	1.85543e-09			Atl1	1.44489	0.00337193
	Cyp51	-1.72528	1.05901e-47		Daam2	1.19782	0.0131417			Cd300lb	-1.92307	0.00100183			Atoh8	1.67253	5.41187e-26
	Cyth3	-1.3091	5.40034e-48		Dact1	1.60576	0.00210046			Cd3eap	-1.40973	5.90202e-43			Atp2b4	1.5194	9.61839e-16
	D10Wsu102e	-1.49939	1.25815e-23		Dbp	1.45674	2.59929e-46			Cd44	-1.45492	1.34559e-09			Atp5s	1.16764	0.0128654
	D1Ertd622e	-1.15666	0.000191489		Deptor	1.22796	0.0108077			Cdca7	-2.13162	5.73735e-11			Auh	1.00361	1.12246e-07
	D8Ertd82e	-1.31505	0.000433907		Dixdc1	1.97813	0.00583727			Cdk20	-1.1197	2.31058e-11			Aurkb	1.01276	0.000670904
	Dcun1d3	-1.03392	0.00662731		Dtl	1.50607	0.00912056			Cdk6	-2.05864	2.30067e-08			Azin2	1.33063	7.64453e-07
	Ddx21	-1.11458	7.17737e-17		Dtx3l	1.41432	0.00740814			Cdt1	-1.13816	6.17002e-13			Bace1	1.24185	0.0389866
	Ddx31	-1.19769	2.6354e-14		E130102H24Rik	1.31419	0.041972			Cebpd	-1.00516	0.00652407			Bcl9l	1.00914	4.87339e-13
	Dkc1	-1.0393	3.86607e-09		E2f7	1.43214	1.14363e-14			Ces1a	-1.1958	0.0201798			Bhlhb9	1.40584	0.00167323
	Dnajb1	-1.45024	3.83175e-30		Edn1	1.24991	0.00785438			Chchd4	-1.43828	1.08717e-25			Bmf	2.60646	1.54739e-52
	Dos	-1.15015	3.69567e-10		Efna4	1.78735	3.98862e-14			Ciart	-1.35956	0.00967746			Brca1	1.37357	0.0176124
	Dusp4	-2.15465	4.06642e-05		Eid2b	1.29087	0.0255846			Clcf1	-1.42296	1.49597e-40			Brdt	1.68986	0.00755477
	Dusp6	-2.97563	1.91986e-69		Elmod3	1.01806	2.2656e-05			Cmklr1	-1.50434	0.000468719			Btg2	1.06439	0.00100183
	E030024N20Rik	-1.17554	0.00360634		Elp4	1.01874	0.0122021			Cmtr2	-1.31061	2.1805e-06			Bub1b	1.3299	0.000105823
	Eaf1	-1.11024	8.8593e-09		Eng	1.23049	4.17955e-07			Col17a1	-1.10312	0.000723079			C1qtnf1	1.02102	2.29082e-14
	Efnb2	-2.36713	0.00166959		Epor	1.56941	5.08182e-05			Cpsf2	-1.05433	0.000234303			Cacna1a	2.50609	1.11742e-37
	Egr2	-2.31543	5.17681e-38		Extl1	1.09799	0.0183901			Cry1	-1.0303	2.98648e-12			Cacnb3	1.00431	1.88948e-11
	Egr3	-3.81603	4.27575e-14		Ezh1	1.28171	4.00046e-31			Ctgf	-2.06078	1.19474e-72			Calcoco1	1.24074	9.83181e-19
	Eif1a	-1.19164	1.45809e-05		Fam161a	1.59986	0.00152213			Cttnbp2nl	-1.24304	7.54667e-14			Camk2b	1.2424	1.60241e-05
	Eif1ad	-1.11397	6.31498e-06		Fam175a	1.2592	1.50006e-06			Cyp51	-1.68983	6.87723e-45			Camkmt	1.48108	0.000148603
	Elovl6	-1.06674	6.83867e-06		Fam210a	1.00151	0.00344941			Cyth3	-1.28678	7.55155e-45			Cand2	1.37729	0.000368988
	Epha2	-1.86327	2.25081e-32		Fam214a	1.46642	1.10516e-18			D8Ertd82e	-1.76962	3.25451e-07			Car11	1.05231	6.1446e-05
	Ereg	-4.89132	4.68082e-42		Fam26e	1.28763	0.000764392			Dctd	-1.65247	2.91942e-20			Cbr1	1.23932	0.0463649
	Errfi1	-2.59885	2.51242e-42		Fam35a	1.43405	0.00669568			Ddx18	-1.2847	4.70024e-06			Cbr4	1.06046	3.76914e-06
	Etv5	-3.3459	3.21179e-16		Fam46b	1.24861	1.79382e-05			Ddx21	-1.2681	1.70445e-21			Cc2d2a	1.2269	0.000383193
	Eva1a	-4.22354	3.50581e-10		Fam53b	1.36079	1.88057e-30			Ddx31	-1.2354	1.16256e-14			Ccdc122	1.75302	0.000182751
	Fam129b	-1.01162	2.89722e-46		Fam83h	1.44164	1.94738e-07			Dhcr7	-1.9297	2.60734e-111			Ccdc136	1.30571	2.91061e-14
	Fam198b	-1.45677	8.38622e-07		Fbxo28	1.10262	0.000579355			Dhx37	-1.28587	0.0110189			Ccdc74a	1.41949	3.30155e-09
	Fam20c	-1.05359	8.84609e-33		Fbxo31	1.23167	1.33631e-06			Diexf	-1.06276	0.0238287			Ccna2	1.02763	0.0185417
	Fasn	-1.53195	2.19778e-08		Fbxo32	2.79108	0.000387985			Dkc1	-1.96362	1.35913e-34			Cdc25c	1.1521	0.00309462
	Fastkd3	-1.00225	0.000883069		Fbxo41	1.09227	0.00848418			Dock5	-1.18994	2.70581e-07			Cdca3	1.14276	1.64581e-07
	Fastkd5	-1.0808	2.13129e-05		Fhod1	1.74232	2.81213e-06			Dos	-1.28408	2.17218e-12			Cdk19	1.09192	1.0785e-05
	Fem1b	-1.13287	3.41543e-07		Fosb	1.72371	0.025532			Dph2	-1.0873	1.50675e-11			Cdkn2aip	1.11126	0.0283253
	Fhdc1	-1.44549	0.000239775		Foxo6	1.08798	9.44468e-10			Dusp4	-2.20692	2.17548e-05			Cdkn2d	1.51565	2.822e-20
	Fhl3	-1.32158	8.02337e-13		Foxp1	1.0357	1.95671e-06			Dusp6	-2.39267	2.27386e-42			Celf5	1.57112	6.51761e-12
	Fmnl3	-1.02927	6.24787e-15		Gab1	1.04119	3.24974e-09			Dusp9	-1.07658	0.00164207			Cep131	1.00096	0.000598869
	Fosl1	-4.15782	6.01875e-236		Gadd45b	1.28273	4.46488e-16			Dut	-1.71299	0.00279271			Cep83os	2.11903	0.000383112
	Foxc2	-1.09513	1.83197e-17		Gigyf1	1.2149	2.9304e-08			Dynll1	-1.05349	0.00301362			Cercam	1.55668	0.0252901
	Foxs1	-2.20826	1.28749e-37		Gli1	1.08059	4.86388e-05			Ebna1bp2	-1.24518	3.71261e-06			Chchd10	1.12508	0.0265901
	Frmd4a	-2.59525	8.89954e-66		Glmn	1.05104	0.00824965			Eea1	-1.007	7.7136e-16			Chek2	2.04518	1.05277e-05
	Gdnf	-1.22223	4.64836e-16		Gm10638	1.3441	4.38998e-11			Eef1e1	-1.05028	7.11016e-14			Chn2	1.73255	0.00696448
	Gemin5	-1.39764	0.0282105		Gm13483	1.44066	0.0135115			Efhd2	-1.50935	1.03728e-44			Cirbp	2.87013	2.35178e-64
	Gfod1	-1.99543	2.03657e-47		Gm15972	1.00464	0.0378066			Efnb2	-3.26776	1.64142e-06			Cish	1.32488	1.64216e-13
	Gm14005	-1.15356	8.46202e-12		Gm7325	1.04244	0.0448069			Egr3	-1.35507	0.0458258			Ckap2l	1.19003	4.86663e-06
	Gm15694	-1.57181	0.00634186		Gpr146	1.53696	8.3996e-07			Elovl6	-2.17254	5.78565e-25			Cln6	1.1207	9.9305e-17
	Gm6682	-1.01883	2.24617e-09		Gpsm1	1.23338	1.17374e-22			Enpp1	-1.51053	0.00292606			Cngb1	1.41619	0.00112001
	Gnl3	-1.1133	1.59839e-19		H1f0	1.19729	6.59067e-61			Epha2	-1.53128	5.05479e-21			Crispld2	1.29958	0.0013912
	Gpr149	-1.10715	0.024203		Helb	1.046	0.000165885			Ereg	-4.4256	7.46513e-34			Cyp2c55	1.13468	6.78043e-13
	Gpr176	-1.2939	0.00603216		Hoxb3	2.02367	3.30665e-06			Errfi1	-1.63219	2.64949e-15			D930028M14Rik	2.91103	0.000228894
	Grem2	-1.636	1.14504e-21		Hoxb5	2.14238	1.76034e-06			Etv5	-4.77227	1.40694e-34			Daam2	1.09745	0.0250783
	Grwd1	-1.15811	1.31263e-09		Hoxc4	1.11321	0.00332154			Eva1a	-4.44565	2.12842e-11			Dact1	2.12841	0.000411232
	Gtpbp4	-1.04804	7.95646e-09		Id2	1.40228	1.03072e-26			Fam129b	-1.27356	2.74936e-73			Dbp	2.07702	6.23413e-70
	Hbegf	-2.91953	2.61121e-57		Id3	2.34747	6.77555e-166			Fam129c	-1.27745	1.03787e-05			Deptor	1.05338	0.0304648
	Hivep3	-1.84596	3.14177e-13		Iffo1	1.09859	1.70709e-09			Fam198b	-2.25141	8.96023e-17			Dixdc1	1.5331	0.0263862
	Hk2	-1.56794	1.36961e-30		Ifit3b	1.50697	0.00148061			Fam19a5	-1.54491	0.000158679			Dlgap5	1.25765	0.00150429
	Hmga2	-3.54047	2.62237e-29		Il15	1.8784	1.81432e-09			Fam20c	-1.58656	1.92041e-75			Dnajc22	1.36441	2.57178e-06
	Hmgcr	-1.77973	1.64937e-61		Il15ra	1.1078	0.0110749			Fasn	-1.41907	4.44066e-07			Dtx3l	1.10329	0.0357365
	Hmgcs1	-1.52102	2.04685e-102		Inha	1.39725	8.51302e-10			Fdps	-1.04571	1.36371e-54			Dusp8	1.08349	4.39562e-08
	Hmox1	-2.20814	4.24057e-33		Izumo4	1.09072	1.84087e-05			Fgfr2	-1.04194	0.0392574			E230016K23Rik	1.65931	0.00980286
	Hsp90aa1	-1.17184	2.42955e-05		Jarid2	1.11428	0.000289798			Fhdc1	-1.94089	1.03141e-07			Ect2	1.3001	0.0240077
	Hsph1	-1.25893	3.01567e-45		Jmjd7	1.14949	0.00023998			Fhl3	-1.18757	4.95693e-10			Edn1	1.78021	0.000864828
	Idi1	-1.36873	0.0220175		Kank3	1.29742	0.000203712			Flnb	-1.36878	9.97398e-28			Efna4	1.54064	1.34832e-10
	Ier5	-1.12017	0.00700756		Kif7	1.00215	0.000972361			Fosl1	-3.96847	4.79081e-211			Elp4	1.63735	0.000309242
	Iffo2	-1.27154	1.49892e-20		Kifc2	1.27562	1.67075e-05			Foxs1	-1.44684	3.64807e-14			Eml6	1.72086	0.00511351
	Ifi204	-1.46647	2.52654e-09		Klf11	2.17027	1.25786e-09			Frmd4a	-2.43363	1.79819e-55			Enho	1.52361	0.000924693
	Il17ra	-1.12295	8.76017e-22		Krt16	1.29423	2.84399e-09			Ftsj3	-1.05135	1.71417e-39			Epor	1.68077	5.49694e-05
	Il1rl1	-1.22981	3.2562e-08		LOC100504703	1.56807	0.00492107			Gan	-1.31995	0.0424174			Espl1	1.00025	0.00278966
	Il4ra	-1.11607	0.0143837		Lrrc20	1.20265	2.34657e-05			Gar1	-1.40922	2.39886e-50			Extl1	1.46496	0.00302194
	Inhba	-1.60514	3.49992e-24		Lysmd1	1.27297	0.041848			Gdap10	-1.31409	0.0386454			Fam135a	1.45716	0.0024749
	Insig1	-1.11989	3.89203e-25		Mamstr	1.91351	0.000539038			Gdnf	-1.07909	2.31676e-12			Fam161a	2.61628	5.49694e-05
	Itgb2	-1.40876	1.00359e-05		Mapk1ip1	1.35246	1.4923e-11			Gemin5	-1.80541	0.00181622			Fam214a	1.34929	6.81271e-15
	Itprip	-1.94821	1.8297e-60		Mbd4	1.45853	0.0217718			Gfod1	-1.36221	5.35489e-20			Fam26e	1.36547	0.000589401
	Jmjd6	-1.38872	4.42852e-62		Mblac1	1.11462	0.0200428			Gjb4	-1.57846	1.26403e-10			Fam46b	1.46851	3.15672e-06
	Kcnn4	-1.2856	2.49146e-38		Mettl20	1.63197	0.000267046			Gm14005	-2.54486	3.61581e-65			Fam53b	1.21773	2.69661e-23
	Kdm7a	-1.39823	2.83238e-16		Miip	1.10243	1.43098e-06			Gm15694	-1.24827	0.0411098			Fam83d	1.08112	0.00087313
	Klf16	-1.58057	5.68017e-38		Mitf	1.98112	0.000433394			Gm16062	-1.57568	0.000740237			Fam83h	1.45479	6.5083e-07
	Klhl21	-1.25166	8.91863e-35		Mmrn2	1.16487	0.0412653			Gm2115	-1.21303	7.73259e-13			Fbxl2	1.2676	0.031845
	Klk10	-2.00022	1.82143e-07		Mn1	1.05776	1.48312e-16			Gm6682	-1.63976	5.25626e-24			Fbxl20	1.28331	5.48837e-17
	Lbh	-1.63042	1.23847e-32		Mpv17l	1.28455	0.00203592			Gnl3	-1.28179	1.64622e-25			Fbxo31	1.01824	8.74811e-05
	Lbx2	-1.22905	0.00652389		Mrgpre	1.10196	0.00476			Gpatch4	-1.19285	2.07914e-31			Fbxo32	2.49551	0.00128968
	Ldlr	-1.37875	4.04535e-67		Mterf2	1.45339	0.0138843			Gpr137b	-1.62484	8.84129e-09			Fbxo41	1.47993	0.000896139
	Lhfpl2	-1.15491	5.77856e-23		Mxd1	1.19887	0.0194588			Gpr149	-1.78351	2.48264e-05			Fhod1	1.69736	1.27409e-05
	Lima1	-1.77622	1.93612e-80		Mxd3	1.0723	0.00807217			Gpr176	-1.60758	0.000263757			Firre	1.56735	2.21853e-05
	Lipg	-1.68589	0.00234621		Mylip	1.2583	2.85504e-06			Grem2	-2.74583	1.68907e-66			Flt3l	1.03819	5.52254e-05
	Lrrfip1	-1.14556	1.4503e-69		N4bp2l1	3.225	4.51474e-09			Grk5	-1.02739	2.61621e-12			Fos	1.60785	0.00138959
	Maff	-3.22566	1.54768e-36		Nbeal2	1.04684	0.0174768			Grwd1	-1.17704	8.06247e-10			Fosb	1.6511	0.0376146
	Mak16	-1.08424	3.72394e-13		Ncoa7	1.07346	0.00155706			Havcr2	-1.60459	5.09551e-14			Foxn3	1.29788	3.57855e-05
	Map2k3	-1.27983	2.38663e-48		Ndc80	1.01776	0.00151538			Hbegf	-2.33385	1.66508e-33			Foxo6	1.65696	1.18938e-16
	Map2k3os	-1.12289	9.77488e-05		Nek3	1.00508	0.000316827			Heatr1	-1.59112	1.98215e-40			Foxp1	1.11269	1.24862e-06
	Mars2	-1.25815	0.00150568		Nfatc4	1.25333	0.000898087			Hhat	-1.16259	0.000294773			Fyco1	1.36998	9.58217e-07
	Mb21d1	-1.08576	2.48964e-06		Nhsl1	1.38938	4.02299e-09			Hivep3	-1.19867	2.02574e-05			Fzd8	1.08273	0.0460372
	Med14	-1.24279	0.00396173		Nmnat3	1.83567	0.00346046			Hk2	-1.90912	1.46468e-45			Gab1	1.06213	9.3643e-09
	Mfsd2a	-3.26556	0.000418074		Nos3	1.42401	0.016505			Hmga2	-3.91413	5.02988e-36			Gdpd5	1.30467	8.87886e-06
	Mgp	-2.12194	4.83459e-61		Nr2c1	1.02804	0.0416048			Hmgcr	-1.63157	1.4791e-49			Ggn	2.53872	0.000954862
	Mical2	-1.73079	1.56417e-43		Nudt16	1.21584	8.31025e-11			Hmgcs1	-1.43775	2.95214e-90			Gjc2	1.82514	0.000307277
	Mir763	-3.32715	0.000109922		Nynrin	1.6617	3.32631e-11			Hsd17b12	-1.20861	3.56135e-75			Gli1	2.12569	1.15914e-10
	Mob1b	-1.20167	0.0344796		Osr2	1.1372	0.0185606			Hsd17b7	-1.19023	1.64622e-25			Glis1	1.3729	7.68762e-07
	Mob3a	-2.01746	4.48947e-80		Parp16	1.6995	1.12776e-07			Hsp90aa1	-1.0687	0.000112291			Gm10638	2.39278	1.02476e-21
	Msmo1	-1.48601	3.36892e-22		Pars2	1.04938	0.00855303			Hspa4	-1.38332	6.60058e-22			Gm13375	1.00837	0.0128233
	Mvd	-1.13287	1.65025e-18		Pcnxl4	1.34679	0.00106279			Hspd1	-1.30781	4.27769e-46			Gm15972	1.86424	0.000714544
	Myc	-1.16966	4.59923e-39		Pddc1	1.05998	1.21187e-09			Hsph1	-1.44097	5.56388e-59			Gm16845	1.25711	0.00480195
	Myzap	-1.21555	3.31979e-08		Pdzrn3	1.06036	6.94114e-09			Idi1	-1.85948	0.000547427			Gm19705	1.878	0.0207418
	Nab2	-1.95147	1.26517e-100		Peli3	1.33118	0.0155596			Ier5	-1.36198	0.000509005			Gm7325	1.58317	0.00521136
	Nav2	-1.07651	0.000122242		Pgpep1	1.14493	2.31909e-09			Ifi202b	-1.25601	0.0258066			Gpr146	1.38752	1.57567e-05
	Nes	-1.07784	0.015003		Pik3cd	1.19775	0.034404			Ifi204	-1.73031	6.67214e-13			Gpr19	1.41595	3.74291e-05
	Nfe2l2	-1.1325	1.70615e-06		Pik3ip1	1.68239	2.61519e-52			Il11	-1.08315	0.0011531			Gpsm1	1.0899	2.34815e-17
	Nfkbiz	-1.23051	0.00255406		Plekha7	1.61738	0.0258239			Il16	-1.49072	4.12866e-30			Gtf2ird1	1.2853	6.92482e-06
	Ngf	-1.37303	6.21097e-16		Plekhm3	1.36702	1.82803e-05			Il1rap	-1.21834	1.10702e-07			Gulp1	1.45825	1.62174e-05
	Nifk	-1.07912	6.11598e-18		Pold1	1.13789	2.02792e-09			Il1rl1	-2.12114	4.71313e-25			H1f0	1.41669	9.54115e-78
	Nkrf	-1.39152	0.00694739		Polg2	1.02791	0.000288339			Il34	-1.74329	4.8417e-13			Hacl1	1.0213	1.06383e-06
	Nol12	-1.85488	0.00290431		Ppp1r15a	1.04289	1.90896e-11			Il4ra	-1.01501	0.0294429			Haghl	1.35719	5.74092e-25
	Nop2	-1.21108	5.04794e-39		Psd3	1.09866	3.0551e-07			Inhba	-1.12515	2.43257e-11			Haus4	1.23123	2.2011e-06
	Nop56	-1.41777	4.88914e-24		Pstk	1.08112	3.2482e-09			Inip	-1.16774	1.99696e-06			Hectd3	1.0059	0.00348977
	Notch1	-1.24087	5.05311e-19		Ptpdc1	1.48305	3.34436e-09			Insig1	-1.29364	2.22923e-33			Hexdc	1.07893	1.37003e-13
	Nppb	-1.58267	7.20222e-23		Rac3	1.01448	0.0221216			Irf9	-1.24965	3.96286e-05			Hexim2	1.01154	9.55784e-07
	Nr4a1	-1.04683	0.00378319		Radil	1.1034	3.58569e-10			Itga5	-1.07014	3.89823e-11			Hip1	1.04142	9.43417e-09
	Nr4a3	-3.52152	0.013877		Ranbp3l	1.49231	1.79403e-06			Itgb2	-1.38052	1.83822e-05			Hmgb3	1.28143	0.000222752
	Nt5dc3	-1.13619	5.14929e-24		Rasl11a	1.16606	0.010096			Itgb3	-1.31786	7.7888e-35			Hoga1	1.12243	7.28797e-07
	Nuak2	-1.30274	7.09669e-13		Rassf7	1.59123	2.61403e-08			Itprip	-1.614	2.70571e-39			Hook2	1.06121	4.1691e-05
	Osgin1	-1.39817	1.18517e-06		Rcor2	1.00315	4.26526e-10			Itpripl2	-1.0421	2.71531e-05			Hoxa4	1.43475	2.94653e-07
	P2ry2	-2.4375	1.83299e-104		Rdh9	1.50291	0.0300162			Ivns1abp	-1.21893	2.00475e-11			Hoxaas2	1.54563	0.00198372
	Palld	-1.27893	2.26296e-26		Rfx2	1.49317	4.37534e-06			Jmjd6	-1.05173	2.33469e-33			Hoxb3	1.1449	0.00373414
	Pank3	-1.01602	8.14381e-06		Rfx5	1.27439	5.94497e-06			Kank1	-1.02597	3.62742e-12			Hoxc4	1.19164	0.00240597
	Pde12	-1.01746	0.000100421		Rhebl1	1.45435	6.87266e-06			Kcnk2	-1.24059	0.000183954			Hscb	1.02174	1.70251e-08
	Pdlim5	-1.37911	5.41177e-28		Rhobtb1	1.07209	2.87382e-06			Kcnn4	-1.39814	1.2606e-44			Hspa2	1.04668	1.94976e-06
	Per2	-1.09411	8.52151e-06		Rhof	1.30386	0.0160895			Kitl	-1.04821	3.50332e-07			Hspb6	1.14332	0.00389511
	Pfkfb4	-1.24297	1.02516e-18		Rhpn2	1.1839	0.0042884			Klhl21	-1.30938	7.55739e-37			Htra1	1.02393	1.97133e-05
	Phc2	-1.1154	4.76233e-29		Riiad1	1.29948	0.0233116			Klk10	-2.90096	2.44861e-16			Id2	1.05615	1.15574e-15
	Phlda1	-2.14528	4.11047e-62		Rnf31	1.17215	9.12056e-07			Layn	-1.2824	1.14977e-25			Id3	2.02851	6.93002e-124
	Phtf2	-1.10307	0.02537		Rpusd3	1.58028	4.89462e-09			Lbh	-1.03733	2.10346e-13			Ifit3b	1.71409	0.000826779
	Pias2	-1.23646	9.44059e-06		S1pr1	1.15867	0.0021025			Lbr	-1.01474	1.76626e-10			Igtp	1.14841	0.00700944
	Plaur	-1.90791	1.5904e-99		Scube2	2.22912	0.000288416			Ldlr	-1.40955	3.14691e-69			Il15ra	1.33627	0.00366594
	Plekhg2	-1.27344	7.24285e-24		Sema6c	1.43341	1.66571e-05			Lhfpl2	-1.62769	3.60749e-46			Ip6k3	1.97553	0.013195
	Plk3	-1.88955	7.20454e-43		Sertad3	1.26561	3.35021e-09			Lipg	-2.26498	7.98324e-06			Iqck	1.60784	0.0298871
	Ppan	-1.11993	8.87367e-32		Sesn1	1.39322	1.33487e-35			Lrig1	-1.21568	4.17177e-18			Irf7	2.5578	1.08438e-09
	Ppat	-1.45311	0.0281806		Sgol2a	1.6468	0.000629525			Lrp8	-1.88267	4.5815e-11			Isoc2b	1.47046	0.0289693
	Ppfibp2	-1.16317	0.0465999		Sh3tc1	1.44549	0.0199038			Lss	-1.26158	6.64656e-16			Jrkl	1.10215	0.0471434
	Pprc1	-1.02189	7.94754e-20		Sh3yl1	1.07376	0.00298341			Lyar	-1.33404	3.98962e-49			Kank3	1.34489	0.000230694
	Prdm15	-1.2081	0.00342763		Slc25a27	1.1092	0.0309047			Maff	-3.45727	7.12923e-42			Kdm5c	2.31205	0.0198821
	Prkg2	-3.49178	5.94814e-06		Slc25a42	1.01833	3.8659e-06			Mak16	-1.02839	1.46023e-11			Kif15	1.85224	0.010282
	Prkx	-1.06106	1.42316e-11		Slc45a3	1.02362	0.00884777			Map2k3	-1.08283	2.01564e-33			Kif22	1.2041	2.97936e-05
	Ptar1	-1.23597	0.00170968		Slc46a3	1.12635	5.07824e-05			Map2k3os	-1.04612	0.000391336			Kif23	2.00357	8.04082e-06
	Ptger4	-2.00417	1.7154e-19		Slc9a5	1.10249	9.37632e-06			Masp2	-1.64227	0.00297232			Kif7	1.1869	0.000203806
	Ptgs2	-2.08704	9.7396e-12		Smad6	1.48881	5.69603e-19			Mast4	-1.00245	1.10731e-09			Kif9	1.04556	0.0415296
	Ptp4a1	-1.47082	0.00986141		Sms	1.02242	0.0283805			Mb21d1	-1.19793	1.55245e-07			Kifc2	1.10823	0.000254834
	Ptpn12	-1.19328	5.29822e-17		Stoml1	1.00619	4.76432e-10			Mdn1	-1.64969	1.36561e-21			Klf11	1.15744	0.000290746
	Pvr	-1.12701	1.15159e-35		Supt20	1.03969	0.0326242			Med14	-1.17278	0.00687114			Klf2	1.07674	1.18408e-19
	Qtrtd1	-1.55344	2.09947e-07		Tap1	1.13065	4.26021e-19			Mettl13	-1.03089	4.86431e-10			Krt14	1.83074	2.22073e-92
	Rbm15	-1.06605	0.0254234		Tbc1d32	1.1363	0.0445081			Mfsd2a	-3.76311	1.84219e-05			Krt16	1.96165	8.63349e-15
	Rffl	-1.29564	0.000968178		Tcea2	1.90038	0.000668765			Mgp	-2.78673	1.72277e-107			Kxd1	1.22687	1.46697e-24
	Rfxank	-1.1696	0.00295904		Tcta	1.13656	1.1429e-20			Mical2	-1.85663	1.15481e-49			Larp6	1.32395	0.0120152
	Ripk2	-1.32865	2.47408e-07		Them6	1.42621	9.08575e-22			Mir763	-3.50761	2.70092e-05			Lcorl	1.29967	0.00438343
	Rps6kb1	-1.2	0.00883711		Thtpa	1.07172	0.00630005			Mirg	-1.38393	0.00123281			Ldb2	1.22056	6.11255e-19
	Rrp12	-1.25768	1.59839e-19		Timeless	1.79181	0.000735071			Mmd	-1.86818	5.33511e-12			Lims2	1.28303	1.42148e-20
	Rrp8	-1.12973	6.23337e-10		Tmco6	1.12341	0.0161579			Mob3a	-1.31698	1.27119e-30			Lin54	1.1938	0.0143318
	Rrs1	-1.49882	1.27493e-49		Tmem121	1.17683	1.30191e-05			Mrpl15	-1.07865	0.0390417			Lrch1	1.01071	0.00773211
	S1pr3	-1.11183	1.2086e-20		Tmem86a	1.34099	0.000171982			Msmo1	-1.51336	5.07868e-23			Lrrc56	1.4122	0.011901
	Sc5d	-1.3336	3.71366e-28		Trib3	1.25183	2.25081e-32			Mtcl1	-1.36646	2.3998e-12			Mamstr	3.09218	7.72679e-05
	Sdad1	-1.094	1.9829e-09		Trim24	1.25419	0.0413003			Mvd	-1.68461	3.66023e-41			Map4k2	1.21124	1.51569e-05
	Sec24a	-1.04826	7.4635e-11		Troap	1.11953	0.000653158			Mvk	-1.0924	2.91657e-35			March9	1.06073	6.46052e-07
	Sema4b	-2.00034	1.09131e-16		Tspyl4	1.13372	0.000599865			Mybbp1a	-1.14743	1.9197e-43			Mbd5	2.6943	0.000176568
	Sema7a	-2.33551	5.59951e-29		Ttc39aos1	1.01833	0.0432108			Myzap	-1.48205	4.40018e-12			Melk	1.35402	0.028013
	Serpine1	-3.25886	3.36778e-183		Txnip	2.76868	5.97431e-106			Nab2	-1.06601	4.38267e-28			Mettl20	1.26483	0.00428113
	Sertad2	-1.46601	2.30304e-55		Ubox5	1.17621	0.0340759			Nav2	-1.91766	1.11681e-14			Mettl7a1	1.21521	8.67587e-16
	Sgk1	-2.58813	1.47389e-148		Usp35	1.33881	0.0418369			Nedd4l	-2.04382	0.000901291			Mfsd7a	1.52082	0.0191291
	Sgms1	-1.00028	3.98487e-08		Uvssa	1.24309	0.000136223			Nes	-2.12812	5.53736e-09			Mgll	1.66401	0.0234384
	Sh2b2	-1.14946	0.000191849		Vps37d	1.28924	6.2074e-05			Net1	-1.1234	6.3262e-09			Mical1	1.06739	1.47907e-08
	Sh3pxd2b	-1.34966	1.82181e-56		Vsig10l	1.06191	0.00574145			Ngf	-1.55171	5.0149e-20			Mir692-1	5.59069	0.00700007
	Siah2	-1.3678	1.86617e-17		Wbscr27	1.11887	1.68481e-07			Nipal1	-1.44804	6.39621e-07			Mitf	1.75476	0.00189357
	Sipa1l2	-2.35316	9.88346e-82		Wdr19	1.23543	2.13395e-07			Nkrf	-1.38229	0.00685919			Mki67	1.18894	2.15561e-05
	Slc20a1	-1.29879	8.76017e-22		Wdr5b	1.36173	0.000123589			Nol10	-1.15933	3.59783e-24			Mmp11	1.15158	2.18233e-23
	Slc25a37	-1.6832	2.01336e-15		Wdr91	1.10221	2.1139e-06			Nolc1	-1.6675	3.05253e-18			Mn1	1.09611	6.9719e-17
	Slc2a1	-1.26444	3.96346e-98		Wnt9a	1.76925	2.601e-10			Nop2	-1.65726	3.38947e-74			Mnd1	1.17253	0.0364171
	Slc35e1	-1.00419	0.0122287		Xpa	1.22643	4.43686e-19			Nop56	-2.1019	1.32442e-54			Morn1	1.35538	0.0195361
	Slc39a14	-1.05838	1.93096e-10		Xylb	1.01856	0.00647527			Nop58	-1.00162	4.433e-22			Mpp7	1.18331	0.0208761
	Snai1	-1.04576	2.95454e-40		Ypel1	1.25467	0.00479612			Notch2	-1.02412	3.10453e-06			Mrgprd	2.13246	0.00087113
	Snx8	-1.14391	2.71077e-39		Zbtb8a	1.01396	7.66056e-05			Notch4	-1.40324	5.78964e-09			Mrgpre	1.42204	0.000684042
	Socs5	-1.50991	1.13182e-39		Zeb2	1.02775	0.0122021			Nppb	-1.55375	2.68617e-21			Mterf2	1.29821	0.0285669
	Sox9	-1.13913	4.00646e-40		Zfand1	1.48229	0.00941495			Nr2f2	-1.13794	0.000289212			Mturn	1.42066	6.27873e-11
	Spata5	-1.46809	1.29929e-11		Zfp239	1.14917	0.0193799			Nr4a3	-3.59669	0.00973238			Mxd3	1.14176	0.0055884
	Spp1	-1.17755	1.25394e-30		Zfp316	2.77435	0.000276228			Nrg1	-1.22275	0.000195837			N4bp2l1	1.78301	1.78357e-05
	Spred1	-1.19492	2.91303e-13		Zfp324	1.29907	0.000832618			Nsdhl	-1.55098	1.35095e-33			Naip5	1.2834	0.00553544
	Spry1	-1.20781	1.80745e-05		Zfp354c	1.46134	0.00136326			Oaf	-1.03131	4.04192e-69			Ndc80	1.3753	3.9993e-05
	Spry2	-1.61383	0.000294437		Zfp386	1.22566	0.0214307			P2ry2	-1.57865	4.76403e-39			Ndrg4	1.31082	1.81176e-26
	Spry4	-4.84411	1.04927e-06		Zfp41	2.08338	1.14621e-09			Pak1	-1.63954	2.91486e-42			Neurl1a	2.59548	3.43802e-05
	Sptlc2	-2.06466	0.0073337		Zfp462	1.14587	0.00642337			Parvb	-1.1485	1.68765e-23			Nfatc4	1.47804	0.000248433
	Spty2d1	-1.1853	0.000516552		Zfp516	1.01272	5.45989e-08			Pcdh7	-1.22693	3.23106e-13			Nhsl1	1.04564	1.10891e-05
	Sqle	-1.06203	2.81632e-31		Zfp784	1.97257	0.000760385			Pcyt2	-1.32027	6.40302e-21			Noxo1	1.43393	0.00309259
	Srf	-1.59914	6.70443e-47		Zfp827	1.29012	1.76259e-05			Pdcd11	-1.04231	2.86738e-13			Nr1d2	1.5107	0.00644765
	Stard4	-1.51442	2.38431e-07		Zfr2	1.31723	8.16741e-05			Pdlim5	-1.00231	3.26777e-14			Nr2c1	1.00961	0.0465535
	Stk40	-1.34992	3.72346e-45		Zfyve1	1.20203	5.12599e-10			Pdp2	-1.76059	1.48913e-10			Nrep	1.25631	0.000772149
	Synj2	-1.39965	9.81641e-21		Zkscan14	1.38237	0.000192733			Pdpn	-1.03646	3.85859e-25			Nrm	1.04394	9.96172e-06
	Synpo	-1.0913	8.03555e-22		Zkscan5	1.04244	4.42838e-06			Pfas	-1.23469	3.86775e-09			Nudt16	1.00417	1.54754e-07
	Taf1a	-1.06184	0.0461953							Pgam5	-1.0543	3.33661e-13			Nusap1	1.31576	0.000403918
	Tagln	-2.09389	1.88879e-86							Phb	-1.00521	2.47612e-25			Nxpe4	1.56838	3.0262e-05
	Tatdn2	-1.00742	0.00599853							Phlda1	-1.30094	6.60058e-22			Nxt2	1.17182	0.00156591
	Tfrc	-1.32731	0.0207935							Pigw	-1.07237	0.00958195			Nyap1	1.08766	0.00353128
	Thbs1	-1.27777	5.41177e-28							Pinx1	-1.29654	1.03802e-16			Nynrin	1.45415	1.34447e-08
	Timm10	-1.10687	1.94435e-40							Plat	-1.06569	7.23063e-27			Ofd1	1.59241	0.000422289
	Timm8a1	-2.12144	0.000445108							Plaur	-1.252	2.75594e-38			Ogfrl1	1.13281	0.00024653
	Timp1	-1.04755	7.68099e-36							Plscr1	-1.13463	0.00229079			Oip5	1.40079	0.000426096
	Tiparp	-1.11173	0.000287452							Pmvk	-1.11832	3.29939e-22			Optn	1.05731	9.71016e-11
	Tle3	-1.07564	1.11322e-28							Polr1b	-1.06066	3.36805e-07			Osr2	1.26009	0.0119997
	Tmem170b	-1.28022	2.6574e-06							Polr3g	-1.91425	2.84655e-08			Otos	1.25875	0.0137414
	Tmem2	-1.00161	1.18517e-06							Por	-1.20378	2.45715e-44			Pak3	1.55243	0.0363599
	Tmppe	-1.72738	3.30665e-06							Ppa1	-1.08166	6.48474e-25			Palm	1.0432	1.62571e-13
	Tnfrsf10b	-1.27357	7.93652e-19							Ppan	-1.19244	2.45435e-35			Pard6g	1.05944	0.0285016
	Tnfrsf12a	-2.90868	7.5039e-255							Ppat	-1.67543	0.00700681			Patz1	1.05916	0.0167258
	Tnfrsf1b	-1.2752	0.0187336							Ppfibp2	-1.86305	0.000192066			Pbk	1.98681	0.000787077
	Tnfrsf25	-1.88819	2.46161e-29							Ppid	-1.08233	1.63467e-11			Pbx4	1.37049	0.00673691
	Tnnt2	-2.32391	2.19778e-08							Ppif	-1.0542	1.75129e-11			Pcdh10	2.6253	0.00038798
	Tns3	-1.27911	3.55528e-06							Prdm15	-1.03497	0.0161201			Pddc1	1.01327	2.45993e-08
	Top1	-1.06096	5.26658e-18							Prkg2	-4.11957	2.30067e-08			Pdk2	1.99616	2.66e-19
	Trib1	-1.15853	3.03933e-40							Ptar1	-1.00213	0.0162631			Peli3	1.18587	0.0324745
	Trim16	-1.11718	0.000190786							Ptger4	-1.58113	2.27314e-11			Per3	1.59373	4.07468e-21
	Trmt61a	-1.77539	3.27738e-18							Ptges3l	-1.01309	4.54509e-24			Pex11g	1.06993	0.0107223
	Ttll4	-1.65666	1.9455e-06							Ptgs2	-1.35446	9.33716e-05			Pfkm	1.23607	5.05584e-14
	Tuba1c	-1.2687	1.26361e-35							Ptpre	-1.2718	5.52826e-16			Pgpep1	1.31183	7.52085e-11
	Tubb6	-1.47224	4.30769e-103							Ptprj	-1.53728	0.0361966			Phyh	1.30471	0.000321317
	Twist1	-1.45435	1.80163e-47							Pus7	-1.07247	1.15496e-18			Pik3cd	1.73939	0.00574717
	Txnrd1	-1.03476	3.63409e-19							Pus7l	-1.0227	2.7239e-06			Pik3ip1	1.62461	3.45051e-45
	Ugcg	-1.02279	5.87429e-09							Pvr	-1.09256	2.87353e-32			Pkia	1.29875	0.00769928
	Umps	-1.12914	0.00243451							Pvrl1	-1.06158	5.125e-35			Pld1	1.07935	0.00734282
	Unc5b	-1.81194	1.41237e-32							Pwp2	-1.17579	1.87919e-14			Plekha7	2.07745	0.0107551
	Upp1	-1.88231	5.61779e-07							Qtrtd1	-1.11463	0.000665902			Plekhg4	2.29679	0.00769176
	Urb1	-1.51827	5.76533e-20							Rbm19	-1.25147	7.01419e-24			Plekhm3	1.07845	0.000793248
	Usp31	-1.17572	1.76443e-17							Rdh11	-1.12758	9.86595e-25			Plscr4	1.35368	9.27526e-07
	Utp14b	-1.17285	0.00109376							Relt	-1.1705	0.00641507			Pnrc2	1.02444	1.79455e-09
	Utp18	-1.0282	2.72782e-07							Ripk2	-1.21909	4.86663e-06			Podnl1	1.0003	4.95693e-10
	Vcl	-1.25236	1.77493e-23							Rpf2	-1.08841	8.07099e-08			Pou6f1	1.182	1.12461e-07
	Wdr3	-1.09494	4.15237e-11							Rpia	-1.48239	1.06767e-23			Prc1	1.62165	7.90178e-05
	Wfdc18	-1.1567	0.0444653							Rpl22l1	-1.53526	0.00128574			Prrx2	1.21643	8.5517e-80
	Ythdf2	-1.2284	0.0451668							Rpl34	-1.02998	0.0428713			Psmb9	1.27391	0.000112702
	Zbtb2	-1.01771	9.41273e-08							Rrp12	-1.83954	6.2972e-43			Ptpdc1	1.49859	1.88193e-08
	Zbtb38	-1.63823	0.0421005							Rrp15	-1.20665	3.42353e-27			Pttg1	1.08494	1.49442e-08
	Zcchc2	-1.01179	1.90085e-12							Rrp1b	-1.07856	3.10828e-08			Rab3d	1.21602	0.0188997
	Zfand2a	-1.28918	4.42959e-37							Rrp8	-1.10028	4.06335e-09			Rad51b	1.38247	0.00873219
	Zfp715	-1.24987	0.00476							Rrp9	-1.27159	4.03762e-20			Ralgps1	1.11901	0.0388412
	Znhit6	-1.1932	0.0164775							Rrs1	-1.2934	1.24544e-34			Ranbp3l	1.99718	5.87635e-08
	Zpr1	-1.1994	0.026631							Runx1	-1.05926	1.62557e-17			Rapgefl1	1.12989	6.77241e-05
	Zswim4	-1.34231	3.04833e-10							Ruvbl1	-1.15227	4.78343e-18			Rassf7	1.28572	7.95172e-06
	Zswim6	-1.89555	1.14176e-12							Sac3d1	-1.17942	1.92776e-23			Rbks	2.00157	0.00109326
										Sc5d	-1.65498	2.13126e-43			Rbl1	1.08301	0.0025558
										Sdc4	-1.05647	3.83693e-12			Rbmx	1.17941	0.00219356
										Sema4b	-1.70452	1.20599e-11			Rcan3	1.00784	1.40861e-05
										Sema7a	-2.99015	7.38299e-49			Rfx2	1.76949	6.79497e-07
										Serpina3h	-1.62269	0.00515406			Rfx5	1.34093	5.94495e-06
										Serpinb9b	-1.11285	5.83514e-13			Rgs12	1.25484	4.5138e-08
										Serpine1	-2.07885	6.27523e-66			Rhof	1.25083	0.0228446
										Sgk1	-2.2781	3.86181e-112			Rhpn2	1.58593	0.000486858
										Sgsm1	-1.33452	2.23253e-14			Riiad1	1.38999	0.017906
										Sh2b2	-1.58383	3.18549e-08			Rnase10	2.26747	0.00806805
										Sh3pxd2b	-1.34759	6.19456e-55			Rnf112	1.88711	7.78283e-07
										Sh3tc2	-1.01148	1.11267e-07			Rnf113a2	1.23751	0.0242855
										Shmt1	-1.01443	0.00126444			Rnf150	1.6237	0.0165364
										Siah2	-1.08993	6.59002e-11			Rnf207	1.25568	0.0105852
										Sigmar1	-1.07621	5.14263e-44			Sall2	1.70329	0.00677463
										Sipa1l2	-1.97749	9.77781e-54			Samhd1	1.37264	3.02361e-57
										Sipa1l3	-1.41807	1.08909e-24			Scaper	1.30848	5.65965e-06
										Slc20a1	-1.2288	7.82398e-19			Scara3	1.46066	4.48834e-34
										Slc20a2	-1.12533	9.10672e-24			Scube2	1.16144	0.0293345
										Slc25a22	-1.07132	9.86461e-16			Sema6c	2.43099	1.09446e-09
										Slc25a37	-2.07231	1.50804e-23			Serpina9	1.20478	0.017028
										Slc27a3	-1.07668	0.0140627			Sertad3	1.40009	1.32052e-09
										Slc29a2	-1.59209	0.00335806			Sfxn5	1.26501	0.0159751
										Slc2a1	-1.35532	1.56335e-111			Sh3tc1	1.70338	0.00980286
										Slc35e1	-1.15378	0.00260095			Sirt5	1.37231	4.91257e-05
										Slc39a14	-1.00241	3.87902e-09			Slc1a3	1.61173	0.0429922
										Slc4a7	-1.18948	0.0353004			Slc25a35	1.3504	0.000114722
										Slc7a11	-1.93605	3.74708e-05			Slc25a47	1.72374	0.0232823
										Slit2	-1.1569	0.00640788			Slc41a3	1.13783	2.66271e-06
										Smyd5	-1.14391	1.52894e-26			Slc45a3	1.23273	0.00271543
										Spata5	-1.10022	2.67298e-06			Slc6a15	1.34588	0.0151701
										Spg21	-1.38273	0.0202287			Slc7a3	3.68866	0.0021736
										Spp1	-2.19542	8.77956e-109			Slc9a5	1.10124	2.13367e-05
										Spred1	-1.04686	6.77498e-10			Slc9a9	1.12929	0.00126434
										Spred2	-1.34858	0.0219164			Slco2b1	1.67749	1.39859e-33
										Spry1	-1.15815	5.29725e-05			Smad6	1.21497	7.92101e-13
										Spry2	-1.69349	0.000118803			Smc4	1.25756	6.5873e-08
										Spry4	-4.32271	1.568e-05			Sord	1.07353	3.80745e-24
										Sptlc2	-2.21984	0.00272885			Spc24	1.0396	0.000902111
										Sqle	-1.28492	1.20805e-45			Spc25	1.87356	2.9458e-05
										Srm	-1.3426	3.26832e-47			Srr	1.3344	1.8976e-05
										St3gal1	-1.10224	4.4963e-33			Ssbp3	1.26198	1.95062e-35
										St5	-1.00645	2.83158e-09			Stau2	2.27612	8.99778e-08
										St6gal1	-1.16886	4.63558e-18			Stoml1	1.13999	1.66912e-11
										Stard4	-2.03299	2.77892e-13			Sytl1	1.6888	2.30344e-12
										Stip1	-1.10635	4.00186e-43			Tap1	1.29765	2.20409e-21
										Synpo	-1.09141	3.82736e-21			Tarsl2	1.06861	2.18032e-05
										Taf1a	-1.07397	0.0400685			Tatdn3	1.04717	2.68839e-05
										Tagln	-2.35207	8.77956e-109			Tbc1d22a	1.09483	1.66737e-13
										Tanc2	-1.20913	5.0772e-45			Tcea2	1.31019	0.0140219
										Tbl2	-1.19215	1.36621e-12			Tcta	1.26145	1.57085e-23
										Tead4	-1.10478	5.03155e-07			Tead2	1.11207	4.02601e-24
										Tfrc	-1.47745	0.00677121			Tead3	1.2457	1.35683e-17
										Timm10	-1.04508	2.21287e-34			Tef	1.09017	5.13349e-26
										Timm8a1	-2.3294	6.70945e-05			Them6	1.49541	3.74066e-22
										Timp1	-1.53027	5.17064e-77			Thtpa	1.13802	0.00505955
										Tle3	-1.03722	1.25723e-25			Tk1	1.13987	0.000784135
										Tm4sf1	-1.76337	4.7281e-79			Tle2	1.09634	2.4877e-07
										Tmem170b	-1.20253	1.6884e-05			Tle6	1.28329	9.98414e-12
										Tmem173	-1.06399	4.08934e-05			Tmem218	1.04894	4.65908e-09
										Tmem223	-1.49363	0.0291856			Tmem243	1.06255	7.59307e-22
										Tmppe	-1.17334	0.00440183			Tmem53	1.2024	2.13238e-16
										Tnfrsf11b	-1.22526	0.00106375			Tnnc1	1.52695	0.0282781
										Tnfrsf12a	-2.50636	1.902e-185			Trafd1	1.18122	1.13537e-27
										Tnfrsf25	-1.34124	1.36053e-13			Trerf1	1.36663	8.70037e-06
										Tnnt2	-2.76154	5.5928e-12			Trim24	1.25526	0.0446079
										Tns3	-1.3473	5.96837e-07			Triqk	1.01063	0.00293436
										Tomm40l	-1.38847	0.0203039			Trp53inp1	1.60039	0.0115497
										Trib1	-1.06129	2.65465e-32			Tspyl4	1.14471	0.000763662
										Trim16	-1.00811	0.00107436			Tstd3	1.04625	1.4797e-07
										Trmt11	-1.69171	0.00220806			Ttc23	1.11523	3.92676e-08
										Trmt61a	-1.96371	4.00536e-22			Ttc39aos1	1.05746	0.0395531
										Ttll11	-2.73641	4.62197e-09			Txnip	2.29416	1.07979e-74
										Ttll4	-1.06747	0.00673113			Uvssa	1.00633	0.0022497
										Tuba1c	-1.63788	1.57949e-59			Vps37d	1.45788	2.31419e-05
										Tubb4b	-1.03914	3.87201e-39			Wbscr27	1.25399	3.63035e-08
										Tubb6	-1.7113	1.1463e-138			Wdr19	1.36578	7.93224e-08
										Txnrd1	-1.25534	4.2263e-28			Wdr5b	1.62346	2.65528e-05
										Ubash3b	-1.51387	8.54417e-07			Wdr6	1.04755	1.46468e-45
										Uck2	-1.04232	3.76861e-34			Wdr62	1.03827	0.000630027
										Umps	-1.19947	0.00102344			Wdr90	1.3707	0.000132506
										Unc5b	-1.82818	2.43044e-32			Wnk4	1.18949	6.69288e-05
										Upp1	-3.2925	1.16372e-22			Wnt10a	1.05984	0.0140003
										Urb1	-1.34548	7.1462e-15			Xpa	1.44651	5.78915e-23
										Utp20	-1.14187	1.00501e-21			Yes1	1.05692	0.00869231
										Vcl	-1.62199	1.69425e-39			Ypel1	2.35501	2.65828e-05
										Wdr12	-1.30234	8.31977e-07			Ypel3	1.87075	3.1359e-37
										Wdr18	-1.14513	5.4891e-05			Zbtb11os1	1.4432	3.58706e-09
										Wdr3	-1.14566	8.38042e-12			Zc3h6	2.18543	0.00293222
										Wfdc18	-3.27523	6.35062e-14			Zfand1	1.60885	0.00746083
										Yae1d1	-1.32477	5.32366e-07			Zfp324	1.021	0.0090319
										Zfand2a	-1.28783	6.19689e-36			Zfp354c	1.69878	0.000611634
										Zfp420	-1.19632	0.0146738			Zfp385a	1.28122	2.16594e-22
										Zfp566	-1.28029	0.00595391			Zfp386	1.31071	0.016519
										Zfp658	-1.68204	0.0104932			Zfp41	1.07943	0.000386133
										Znhit6	-1.53091	0.000821954			Zfp516	1.01514	1.6831e-07
										Zpr1	-1.11231	0.0415144			Zfp580	1.35401	5.59992e-18
															Zfp827	1.19549	0.000108742
															Zfp865	1.12983	5.71192e-10
															Zfpm2	1.05869	0.00867499
															Zfr2	1.88373	1.01924e-06
															Zhx1	1.04383	0.000199326
															Zkscan14	1.21768	0.0012588
															Zswim7	1.51417	8.07168e-08

## Sheet: NaOH_2hr_4hr
	Differentially regulated genes in reposnce to NaOH
	NaOH_2hr upregulated				NaOH_2hr_Downregulated				NaOH_4hr upregulated					NaOH_4hr downregulated
	Genename	CO2_5_T0_NaOH_T2.log2FoldChange	CO2_5_T0_NaOH_T2.padj		Genename	CO2_5_T0_NaOH_T2.log2FoldChange	CO2_5_T0_NaOH_T2.padj		Genename	CO2_5_T2_NaOH_T4.log2FoldChange	CO2_5_T2_NaOH_T4.padj			Genename	CO2_1_T0_NaOH_T4.log2FoldChange	CO2_1_T0_NaOH_T4.padj
	1600019K03Rik	-1.16369	0.0451046		0610010F05Rik	1.46193	0.0213277		1600019K03Rik	-2.30286	3.58299e-05			0610009B22Rik	1.40961	1.97153e-13
	1600020E01Rik	-1.12529	1.96704e-10		1110034G24Rik	1.45216	1.08132e-06		1700017B05Rik	-1.11258	3.88966e-19			1110020A21Rik	1.56863	0.0109812
	1810032O08Rik	-1.40046	2.44158e-14		1600002K03Rik	1.40033	4.22262e-09		1810011O10Rik	-1.54639	6.22839e-08			1110032A03Rik	1.08307	3.97083e-06
	2410002F23Rik	-1.12837	4.53086e-10		1700030K09Rik	1.15946	1.06935e-07		2010111I01Rik	-1.02056	1.44289e-33			1500012F01Rik	1.15351	3.55651e-13
	2700038G22Rik	-1.18872	0.000238507		1700066M21Rik	1.33646	0.00526125		2410131K14Rik	-1.19616	0.0188076			1600002K03Rik	1.37244	1.42854e-10
	2810408I11Rik	-1.05569	2.96063e-06		2010315B03Rik	1.7555	8.17791e-07		2610035D17Rik	-1.13529	0.000109647			1600014C10Rik	1.6869	1.03035e-07
	3110001I22Rik	-1.12491	0.0495001		2610008E11Rik	2.19624	3.08355e-17		2810408I11Rik	-1.27153	7.40533e-08			1700001K23Rik	1.45361	0.0190282
	3110039I08Rik	-1.06909	4.71881e-09		2610015P09Rik	1.65183	0.000245373		3110056K07Rik	-1.04125	0.00575313			1700003E16Rik	1.35998	2.45197e-05
	3110056K07Rik	-1.43146	0.000107304		2610044O15Rik8	1.46479	0.011347		5730559C18Rik	-1.79125	9.51423e-10			1700018A04Rik	1.08837	0.021711
	4930523C07Rik	-1.34201	5.15882e-23		2700049A03Rik	1.43362	5.17649e-05		6330416G13Rik	-1.62392	1.50368e-27			1700024P16Rik	1.41759	0.000972983
	5730559C18Rik	-1.19801	0.00045757		2810474O19Rik	1.76169	1.67282e-13		AI506816	-2.01854	1.38976e-42			1700052K11Rik	1.16075	4.7071e-06
	9130008F23Rik	-1.8068	1.72841e-05		3010026O09Rik	2.35787	3.38327e-07		AI846148	-1.78038	1.43338e-08			1700096K18Rik	1.34713	1.08629e-05
	AI506816	-1.56894	1.07954e-23		4930427A07Rik	1.01515	0.0341311		Abhd1	-1.20001	6.98315e-12			1810010H24Rik	1.24921	0.0336076
	AI846148	-1.70325	1.48336e-06		4930430F08Rik	1.05879	0.00414142		Abtb2	-1.45829	2.08576e-32			2010012O05Rik	1.06937	3.66193e-06
	Abl2	-1.50836	1.6479e-48		4930579K19Rik	1.26891	0.0408477		Acsbg1	-1.28616	0.00321629			2010315B03Rik	1.44949	3.46945e-06
	Abtb2	-1.30412	4.67925e-27		4931414P19Rik	2.8931	7.85243e-06		Acta1	-4.99922	1.73318e-80			2210408F21Rik	1.97846	1.02505e-15
	Acta1	-5.36934	1.27996e-85		5330426P16Rik	1.50634	5.77051e-05		Acta2	-3.82828	4.74873e-118			2310001H17Rik	2.21462	3.26746e-07
	Acta2	-3.98686	1.15492e-130		6330408A02Rik	1.02302	0.0126621		Actg1	-1.07621	4.43606e-13			2410006H16Rik	1.25894	1.62742e-75
	Actg1	-1.08148	3.37142e-13		9130023H24Rik	2.56969	0.00471292		Actg2	-1.20715	2.73172e-06			2610008E11Rik	1.08891	6.79101e-08
	Actg2	-2.17258	1.49389e-15		9530082P21Rik	3.21126	0.00136509		Actn1	-1.47431	3.7712e-86			2610015P09Rik	2.47711	4.99649e-08
	Actn1	-1.46626	1.0863e-83		9530091C08Rik	2.53763	0.00202825		Actn4	-1.29022	1.20788e-44			2610306M01Rik	1.41105	8.28986e-06
	Actn4	-1.08827	2.51548e-31		9830147E19Rik	2.00795	0.00285576		Acvr1	-1.54757	1.23399e-34			2700069I18Rik	4.23594	0.000397289
	Adam19	-1.39876	5.33056e-09		9930012K11Rik	1.88822	4.48668e-05		Adam19	-1.83246	1.38226e-17			2700099C18Rik	1.53983	0.00849403
	Adat3	-1.05636	2.80928e-07		A430033K04Rik	2.24425	0.00790852		Adarb1	-1.09268	3.1728e-25			2810006K23Rik	1.49041	1.40475e-05
	Adgrg1	-1.04143	3.45043e-05		A630001G21Rik	1.59336	0.0253979		Adat3	-1.40777	3.46064e-12			2810013P06Rik	1.51025	3.16993e-08
	Adipor1	-1.00856	0.00064737		A930024E05Rik	2.81622	0.00132194		Adgrg1	-2.19202	2.48841e-21			2810433D01Rik	1.39351	0.00478587
	Adora2b	-1.70632	1.19881e-20		AI429214	1.58262	0.000282721		Adipor1	-1.29667	5.61212e-06			2810474O19Rik	1.41563	1.27272e-10
	Adrm1	-1.10626	6.73791e-11		AI597479	1.42602	5.87512e-11		Adrm1	-1.37827	1.35139e-16			3010026O09Rik	3.31419	2.72128e-09
	Aebp2	-1.86742	2.60031e-09		AI606473	1.06548	0.00750403		Aebp2	-2.01603	3.88187e-11			3110009E18Rik	1.14183	0.00140106
	Aff1	-1.82965	3.03327e-99		AI987944	1.24934	9.12773e-05		Aff1	-1.16198	1.0374e-35			3110070M22Rik	1.70126	0.000634683
	Agpat9	-1.18695	7.08494e-08		AW146154	2.39904	0.000701399		Ahsa1	-1.53735	4.07655e-30			3425401B19Rik	2.47456	1.59494e-09
	Ahctf1	-1.18676	1.24091e-17		AW209491	1.37766	1.34147e-05		Aimp2	-1.18207	6.69808e-43			4930556M19Rik	2.28932	0.00234748
	Ahsa1	-1.27627	1.05252e-21		AW554918	1.34493	0.00131265		Ak4	-1.44635	1.05579e-39			4930579K19Rik	1.87228	0.00646297
	Ajuba	-1.53636	5.58759e-05		Abcc10	1.06924	0.000210038		Amigo3	-1.08889	0.0489154			4931414P19Rik	1.60819	0.000150852
	Alkbh1	-1.93607	1.19179e-25		Abtb1	2.08214	3.85046e-15		Angptl4	-1.56127	1.64914e-11			6330408A02Rik	1.52906	9.44926e-05
	Alpk1	-1.50696	1.59186e-05		Adprm	1.10991	0.000165292		Ankrd1	-1.17925	0.0223199			6330418K02Rik	1.73399	0.000439776
	Amigo3	-2.41346	2.75562e-11		Ahdc1	1.06829	1.90446e-09		Ankrd52	-1.0415	0.0122914			9030617O03Rik	1.15359	0.000372851
	Ammecr1	-1.24271	0.00564145		Akap7	1.75073	0.00228971		Anxa5	-1.08078	2.43392e-41			9130023H24Rik	1.66587	0.0125225
	Amotl2	-1.53702	2.6473e-55		Akr1c14	1.11177	0.000257836		Apex2	-1.72177	4.55176e-30			9130024F11Rik	1.19053	0.0411131
	Ankrd1	-5.57469	6.27289e-72		Ankzf1	1.34335	2.20409e-15		Apobr	-1.45144	3.8085e-14			9430018G01Rik	1.95585	0.00178657
	Apex2	-1.64027	1.02715e-26		Anln	1.01386	3.42372e-06		Aqp1	-1.12127	8.47216e-54			9530077C05Rik	1.61117	2.7635e-07
	Apobr	-1.92495	8.17442e-23		Ap5b1	1.84639	4.86441e-06		Aqp5	-1.54164	1.6667e-09			9530082P21Rik	1.8012	0.00770014
	Apoe	-2.05403	8.50483e-12		Ap5s1	1.15939	6.79428e-12		Arc	-2.56826	1.85337e-12			9530091C08Rik	3.28973	0.000940366
	Appbp2	-1.42	6.6409e-17		Aqp11	1.43639	0.000204153		Arhgap17	-1.24113	1.14791e-29			A330009N23Rik	1.25913	0.0253586
	Arc	-4.62465	1.08354e-71		Arhgap11a	1.0473	0.00180175		Arhgef39	-3.16058	3.23728e-28			A630066F11Rik	2.06156	0.000665243
	Arhgap23	-1.19658	1.7336e-51		Arhgap12	1.31403	0.0243028		Arhgef40	-1.02122	1.38776e-30			A730056A06Rik	1.57392	1.2502e-05
	Arhgef39	-4.61939	5.99732e-66		Arid4a	1.09464	0.000230723		Arhgef5	-1.01416	8.21323e-08			A730090N16Rik	1.60853	0.0161539
	Arid3a	-1.45731	2.05946e-14		Armcx1	1.0939	2.38938e-12		Arhgef7	-1.07131	4.79201e-20			A830082K12Rik	1.69018	0.00925855
	Arih2	-1.35177	2.01697e-24		Arrdc2	1.11221	3.3344e-06		Arid3a	-1.32651	5.47287e-11			AA986860	1.51999	0.00148906
	Arl4d	-2.17252	3.02607e-18		Arrdc3	2.35115	5.97051e-05		Arih2	-1.24322	1.41738e-21			AI464131	1.22152	8.31196e-18
	Aste1	-1.34392	2.88639e-07		Asap3	1.41365	0.0046431		Arntl	-1.28016	1.41944e-26			AI606473	1.22206	0.000914907
	Atf3	-3.43271	3.31766e-136		Aspm	1.55574	0.000150993		Arrb1	-1.15285	2.51712e-08			AU040320	1.00383	2.52769e-16
	Atp10a	-1.12093	1.11197e-29		Atf7ip	1.7805	1.7133e-19		Asun	-1.11629	2.54428e-17			AW011738	1.64904	0.00668124
	Atp13a3	-1.37718	1.94004e-19		Atg14	1.13413	0.000164919		Atp10a	-1.01137	7.75318e-25			AW146154	1.7115	0.00152446
	Azin1	-1.20618	4.52246e-09		Atg4c	1.49581	0.0175488		Atp10d	-1.08341	0.000346341			AW554918	2.56962	4.78665e-09
	B230208H11Rik	-1.47775	0.00129311		Atm	1.54764	1.97678e-05		Atp13a3	-1.44068	6.3143e-22			Aasdh	1.32248	4.66477e-05
	B4galt5	-1.30686	1.34457e-72		Aurkb	1.14664	0.000152754		Atp1a1	-1.21148	4.39335e-62			Abcb9	1.56526	0.00316453
	Bag2	-2.11465	2.55472e-137		B130024G19Rik	1.39235	0.0150022		B230208H11Rik	-1.39817	0.00204146			Abcc10	1.47269	1.0458e-08
	Bag3	-1.95376	1.62443e-118		B3gntl1	1.38965	2.54632e-11		B4galt5	-1.52795	3.82925e-109			Abtb1	1.10741	7.07938e-07
	Baz1a	-1.78191	1.6795e-12		B630019K06Rik	1.35066	0.0133876		Bach2	-1.15208	0.0371505			Acacb	1.65719	0.00496488
	Bcar1	-2.11901	1.02876e-136		BC068281	3.3213	0.00386394		Bag2	-1.20794	1.16829e-43			Acadm	1.14073	5.52383e-19
	Bcl10	-1.00371	7.38013e-18		Bard1	2.19349	0.00202291		Bcar1	-1.35735	1.97805e-48			Acbd4	1.4412	3.31588e-21
	Bcl2l1	-1.07826	2.03207e-37		Bbc3	2.37958	5.66712e-40		Bcl3	-1.51954	2.48944e-05			Acsf3	1.34653	9.1271e-10
	Bcl3	-1.28503	4.02673e-05		Bbs10	2.16155	4.45166e-05		Bdnf	-1.19662	6.51674e-12			Actr3b	1.03387	0.00624238
	Bcl6	-1.22375	2.31129e-07		Bcdin3d	1.12101	5.49562e-05		Bend3	-1.66429	1.35071e-15			Acvr2a	1.4661	0.00268397
	Bdnf	-2.29061	3.15821e-41		Bcl7a	1.35046	0.000140868		Bhlhe40	-1.72684	3.86695e-59			Adam11	1.09338	0.0362589
	Bend3	-1.52009	5.71149e-14		Bcl9	1.07352	1.18761e-06		Bok	-1.10155	2.06254e-17			Adh7	1.14168	2.29303e-11
	Bhlhe40	-1.59784	6.18281e-60		Bhlhb9	1.60191	0.000616527		Bpnt1	-1.23586	6.90109e-09			Adprm	1.19229	1.30231e-05
	Brix1	-1.14146	1.88741e-05		Birc2	1.5755	2.92388e-10		Btg3	-1.54466	6.37582e-06			Afap1	1.09759	2.73865e-26
	Btaf1	-1.22739	2.21466e-13		Birc3	2.04932	1.41028e-05		Bysl	-1.60695	5.01259e-11			Agtrap	1.3243	2.18937e-13
	Btg2	-1.79902	2.76395e-15		Bivm	1.73183	0.00021137		C030013C21Rik	-1.17383	2.88679e-08			Ahdc1	1.82166	1.54659e-22
	Bysl	-2.09135	1.62817e-15		Blm	1.85773	0.00244093		Camkk1	-1.1803	1.28397e-15			Akap6	1.68584	0.00637187
	C030013C21Rik	-1.78483	2.69474e-17		Bmf	3.63369	1.1652e-56		Ccdc86	-1.92394	1.31455e-11			Akap7	2.80476	9.21008e-08
	Ccdc137	-1.38508	8.15345e-14		Brat1	1.41163	5.56063e-06		Ccl2	-5.1206	1.13065e-200			Akr1c14	2.15975	1.02184e-08
	Ccdc86	-2.42071	1.13052e-19		Brca1	2.17958	0.00129311		Ccl7	-4.46597	1.52407e-147			Akr1e1	1.48804	3.76217e-12
	Ccl2	-3.36374	2.86786e-103		Brf2	1.30168	7.04725e-12		Ccnyl1	-1.18422	5.47957e-29			Amn1	1.10781	0.000972983
	Ccl7	-2.07828	1.15814e-42		Camsap3	1.20407	7.32337e-05		Ccrn4l	-2.18263	1.00509e-19			Ampd3	1.1473	1.63824e-08
	Ccnyl1	-1.15161	9.80365e-27		Card6	1.03952	0.0109557		Cd300lb	-2.78575	2.8545e-06			Angel1	1.56303	2.55769e-05
	Ccrn4l	-4.96971	2.41761e-118		Casd1	1.09062	0.00128565		Cd3eap	-1.8609	6.26741e-86			Ankra2	1.01935	8.3476e-11
	Ccsap	-2.39561	3.40888e-12		Casp2	1.9223	3.50631e-05		Cd44	-2.37589	4.39845e-26			Ankrd32	1.23872	0.00507813
	Cd3eap	-2.03305	5.25597e-95		Casp6	1.03331	2.93846e-09		Cdk18	-1.35307	2.55848e-56			Ankrd46	1.5292	1.23489e-16
	Cd44	-1.92483	1.26724e-16		Casp9	1.09411	1.1462e-06		Cdk20	-1.04443	2.09324e-09			Antxr1	1.087	1.60941e-26
	Cdc42ep3	-1.152	1.23253e-46		Cbr1	1.52535	0.0192524		Cdk9	-1.46324	0.00758009			Aox1	1.81747	0.000461985
	Cdca4	-1.40251	1.00163e-36		Cbx2	1.10864	1.63811e-06		Cdr2	-1.29237	9.70909e-15			Ap3m2	1.5932	2.18474e-05
	Cdip1	-1.84933	3.90117e-06		Cbx8	1.79156	1.01257e-10		Cdv3	-1.27458	3.4573e-20			Ap5z1	1.28203	7.47032e-11
	Cdk17	-1.4464	2.30772e-09		Ccdc130	1.02875	8.98897e-08		Celf4	-2.1671	2.37798e-13			Apba1	1.03023	2.75036e-11
	Cdk5r1	-1.63523	7.15717e-06		Ccdc173	2.23636	0.00142888		Cgref1	-1.36816	2.43793e-40			Apbb1	1.54634	4.23271e-19
	Cdk9	-2.55689	2.61873e-06		Ccdc28a	1.32251	6.16362e-05		Chchd4	-1.42905	7.52436e-26			Apol9a	3.36247	2.79946e-06
	Cdkn1a	-1.22233	1.1447e-43		Ccdc51	1.8286	0.00311731		Chst11	-1.3873	1.24196e-48			Apol9b	1.88364	0.00170298
	Cdr2	-1.77336	4.32133e-28		Ccdc57	1.44068	0.000799238		Chsy1	-1.66095	5.17162e-76			Appl2	1.27896	8.50636e-29
	Cebpb	-1.20232	1.65892e-48		Ccdc66	1.52314	2.94811e-06		Ciart	-1.902	3.11776e-05			Aqp11	1.98152	3.34399e-07
	Cebpd	-1.15158	0.00131913		Ccdc71	1.02775	0.000576091		Cirh1a	-1.07571	2.30317e-14			Arap1	1.38632	3.2193e-20
	Celf4	-1.41799	1.96978e-06		Ccdc77	1.46799	0.000455071		Clcf1	-2.47092	9.36175e-123			Arhgap27	2.05269	0.000935908
	Chka	-1.95615	2.00986e-66		Ccna2	1.07949	0.0138456		Clic4	-1.00326	4.16124e-21			Arhgap33	1.03366	0.000371756
	Chsy1	-1.31937	3.99561e-45		Ccnb1	1.37472	0.0241018		Cmklr1	-1.18661	0.00808248			Armc10	1.06045	8.95624e-09
	Cited2	-1.26165	9.73329e-36		Ccng2	2.59204	1.80719e-13		Cobll1	-1.51388	2.40785e-43			Armcx1	1.09162	9.8615e-13
	Clcf1	-2.06721	7.99762e-89		Cdkn1b	1.49336	2.81105e-10		Col27a1	-1.31121	0.000879684			Arrdc1	1.27798	6.18319e-09
	Cmklr1	-1.38552	0.00165022		Cdkn2d	1.3032	5.35947e-16		Coq10b	-1.28362	2.02455e-19			Arrdc3	1.19248	0.00527619
	Cnst	-1.07258	1.30621e-13		Cdyl2	1.49534	0.042239		Crabp2	-1.12806	0.0349894			Arvcf	1.61461	2.49997e-48
	Col12a1	-1.28527	0.00442336		Cenpc1	1.17925	2.47542e-05		Creb3l1	-1.53631	1.23488e-40			Asap3	3.16032	1.95333e-07
	Col20a1	-1.1833	4.18556e-07		Cenpl	2.05833	0.000232288		Creb3l2	-1.15389	6.64769e-13			Asb1	1.14552	2.44851e-07
	Col7a1	-1.24317	6.50111e-06		Cep350	1.20184	5.77316e-05		Crim1	-1.12362	4.53105e-12			Asf1b	1.03684	0.00127411
	Coq10b	-1.74028	6.0914e-44		Cep55	2.41304	0.00361581		Crispld2	-1.17185	0.000840394			Aspm	2.25967	3.01908e-07
	Crabp2	-2.42136	1.89261e-08		Cep57	1.16386	7.04039e-05		Cry1	-1.32093	1.11188e-21			Asrgl1	1.06315	1.32969e-05
	Crim1	-1.1594	4.21548e-12		Cep57l1	1.19841	0.00138847		Cryab	-1.26744	4.27771e-74			Atg10	1.02414	0.000426092
	Cry1	-1.24261	6.78257e-18		Cep68	1.73746	0.0114544		Csrnp1	-1.92211	5.52565e-09			Atl1	1.91648	0.000199798
	Csrnp1	-5.69961	5.00433e-101		Cep70	1.62121	0.0495009		Csrp2	-1.35673	5.27769e-34			Atoh8	1.81198	1.98112e-32
	Cstf3	-1.50055	1.24902e-58		Cep95	1.75202	8.79753e-05		Ctdp1	-1.64532	4.06176e-38			Atp5s	1.27758	0.00237066
	Ctdp1	-2.44366	8.61236e-84		Cep97	1.28665	0.0442143		Ctgf	-3.82344	3.39444e-190			Atr	1.1864	0.00621232
	Ctgf	-6.44557	0		Cfap97	1.18491	2.73608e-07		Ctnnal1	-1.19419	1.04627e-09			Auh	1.17847	1.1507e-10
	Ctps	-1.2992	1.87247e-59		Chek2	1.35382	0.00124627		Ctps	-1.21501	2.80329e-50			Aunip	1.46066	0.0180793
	Cttnbp2nl	-1.61645	2.92935e-24		Clec2d	2.41449	1.06843e-17		Cxcl1	-1.52364	0.000286201			Aurkb	1.01986	0.000961579
	Cxcl1	-3.50292	1.04728e-26		Cngb1	1.52024	0.000671886		Cxcl5	-2.61199	1.66519e-09			Avil	1.14963	0.0235751
	Cyp26b1	-2.61424	1.51604e-32		Cntrl	1.1621	0.000122508		Cyp26b1	-1.98441	3.56544e-18			Azin2	1.28262	1.78452e-08
	Cyp51	-1.17009	1.15106e-20		Coa4	1.06979	0.000215476		Cyr61	-2.95637	9.42992e-110			B3gntl1	1.86469	3.9874e-19
	Cyr61	-2.98414	8.08822e-174		Commd5	1.30766	2.61487e-21		D1Ertd622e	-1.18949	2.80244e-05			BC025920	1.58321	0.0352779
	Cyth2	-1.03416	0.0153773		Coq3	1.09834	0.00714898		D8Ertd82e	-2.28979	2.47335e-14			BC052040	1.31766	1.46519e-06
	D1Ertd622e	-1.39639	2.8418e-06		Cpt2	1.13245	2.70192e-28		D930015E06Rik	-1.62315	1.87356e-27			Bace1	1.61148	0.0017373
	D8Ertd82e	-3.88323	1.45123e-39		Crot	1.07336	2.66486e-09		Daam1	-1.13015	3.37847e-26			Bard1	1.50634	0.00631834
	Dancr	-1.41353	4.69352e-20		Daam2	1.09203	0.0261494		Dancr	-1.02769	1.2944e-10			Bbc3	2.19948	3.82045e-40
	Dcaf10	-1.02584	0.00029997		Dapp1	1.28297	0.00132003		Ddr1	-1.0742	5.22118e-21			Bbs1	1.74367	1.34158e-06
	Dcun1d3	-1.79217	6.9043e-08		Dhx40	1.14862	0.0238225		Ddx21	-1.22848	3.01762e-22			Bbs10	1.18702	0.00542443
	Ddr1	-1.1299	1.48939e-23		Dixdc1	2.00443	0.0081657		Ddx31	-1.18751	1.62863e-15			Bbs2	1.14055	3.22385e-09
	Ddx21	-1.29209	4.14687e-22		Dlgap5	1.70275	7.07235e-05		Dhps	-1.06731	2.84105e-38			Bbs4	1.106	0.00262794
	Dlx2	-1.99177	7.91807e-57		Dtl	1.82331	0.00411766		Dhx33	-1.03498	1.14089e-13			Bbs5	1.62274	0.000555578
	Dnajb1	-3.42166	1.09074e-174		Dyrk4	1.83538	0.0101609		Dkc1	-1.35496	2.48372e-18			Bbs7	1.18783	2.47358e-05
	Dnajb4	-2.25255	1.9421e-15		E130102H24Rik	1.58855	0.0213744		Dot1l	-1.37364	5.77774e-13			Bbs9	1.22724	1.10937e-11
	Dot1l	-2.85332	1.83755e-64		E430018J23Rik	1.33686	0.00204316		Dusp1	-1.6197	5.21704e-38			Bcl9l	1.26753	8.27197e-21
	Dusp10	-1.84615	3.31078e-64		Ect2	1.335	0.0214948		Dusp4	-3.37094	1.49951e-11			Bcs1l	1.14804	6.79046e-11
	Dusp4	-3.50616	5.98425e-14		Efcab7	3.09729	0.00171723		Dusp6	-3.56364	7.95027e-38			Bhlhb9	1.50883	0.000210297
	Dusp6	-2.35978	7.85382e-41		Efna4	2.13486	3.9873e-15		Dusp9	-1.58032	8.05268e-06			Birc2	1.1847	1.78452e-08
	Dync1li1	-1.00801	0.00959129		Eid2b	4.01446	0.000278631		Dynll1	-1.31141	0.000291166			Birc3	1.02032	0.0026807
	Dynll1	-1.10125	0.00176877		Eme1	2.0537	0.00771256		E2f4	-1.01908	7.88935e-26			Birc5	1.11025	8.40201e-06
	Dyrk3	-1.96942	1.30995e-10		Eml6	1.52708	0.0111165		Eaf1	-1.82038	3.50448e-21			Bmf	2.03556	1.41068e-46
	Dzip1l	-1.1105	0.00464732		Eng	1.06853	2.35495e-05		Eef1e1	-1.10391	9.9225e-15			Brca1	1.99073	0.0109786
	Eaf1	-1.53421	1.29216e-16		Engase	1.54312	0.0292859		Efhd2	-1.02748	5.39465e-21			Brca2	2.16804	6.10613e-05
	Ebna1bp2	-1.23565	5.09409e-06		Ephb3	1.36835	1.15338e-14		Efnb2	-2.79281	0.000690938			Brdt	1.90862	0.0002608
	Edrf1	-1.15659	1.73058e-05		Epor	1.55948	0.000153978		Egln3	-1.2272	2.75226e-09			Btg2	1.27164	9.57145e-05
	Efnb1	-1.67316	8.44467e-39		Ercc6l	1.91983	0.0107149		Egr1	-1.12926	1.40948e-09			Bub1b	2.2964	4.7234e-10
	Efnb2	-3.10439	6.79583e-06		Espl1	1.0818	0.0014657		Egr2	-3.52733	1.67037e-25			C2cd5	1.09113	6.67063e-08
	Egr2	-2.14259	4.89323e-31		Etl4	1.23908	0.000244514		Egr3	-1.73099	0.00544818			C330018D20Rik	1.87685	0.00117167
	Egr3	-4.82334	3.8233e-23		Exosc7	1.09985	2.37974e-22		Ehd1	-1.60378	3.54475e-66			Cacna1a	1.47196	5.05845e-20
	Ehbp1l1	-1.23816	4.27925e-66		Ezh1	1.7479	1.21751e-42		Eif4a1	-1.01751	1.37043e-23			Cacna2d1	1.14054	0.0246468
	Ehd1	-1.669	1.29479e-72		Fam13c	1.47348	5.86262e-10		Elk3	-1.20143	1.34787e-15			Calcoco1	1.03022	2.52933e-15
	Ell2	-1.48229	2.16145e-13		Fam161a	1.54342	0.00323083		Epha2	-2.00969	8.33025e-26			Camk2b	1.18314	9.0025e-06
	Elmsan1	-1.46779	1.27134e-13		Fam175a	1.12482	3.69616e-05		Ercc1	-1.01948	1.40409e-13			Camsap3	1.48041	4.28818e-08
	Epha2	-3.33546	2.6522e-109		Fam35a	1.74506	0.00264055		Ereg	-4.24986	1.15785e-36			Cand2	1.9473	1.57636e-08
	Epha4	-2.25614	2.64729e-07		Fam43a	1.98507	1.87136e-16		Errfi1	-2.04431	2.93162e-20			Car11	1.11801	1.8405e-06
	Ereg	-4.93121	9.15356e-43		Fam53b	1.17319	1.89646e-21		Ets1	-1.29316	6.9847e-28			Carns1	1.86658	1.19494e-22
	Errfi1	-3.37085	9.18429e-73		Fam58b	1.33286	1.06142e-18		Etv6	-1.5633	2.38329e-25			Cbr1	4.94556	1.82023e-05
	Etf1	-1.22356	2.74156e-21		Fam64a	1.02557	0.000157243		Eva1a	-5.04237	3.43263e-30			Cbr4	2.03812	1.40744e-16
	Ets1	-2.03799	5.35602e-81		Fam76b	1.71277	0.000830925		Exosc6	-1.01659	1.46427e-24			Cc2d1b	1.01154	2.62684e-23
	Eva1a	-5.08367	4.08737e-15		Fanca	1.40383	0.00569824		F2r	-1.26727	1.98012e-27			Cc2d2a	1.82233	3.87039e-07
	Ext1	-1.0283	4.69705e-32		Fastkd1	1.9286	6.63494e-05		Fam101b	-1.2005	9.17689e-27			Ccar2	1.42294	0.0200542
	F2r	-1.01765	2.07307e-17		Fbxl18	1.08111	0.0025502		Fam129b	-1.52056	9.49562e-107			Ccbl1	1.61733	1.0429e-09
	F3	-1.18943	2.31206e-72		Fbxl8	1.6351	5.8701e-14		Fam132a	-1.45043	6.31029e-06			Ccbl2	1.03575	0.000670818
	Fam101b	-1.00009	7.36065e-18		Fbxo32	2.98608	0.00080461		Fam13b	-1.45864	8.54963e-06			Ccdc106	1.3367	0.0306724
	Fam107b	-1.40336	5.72621e-17		Fbxo38	1.02221	4.29875e-07		Fam198b	-1.14541	7.83742e-06			Ccdc122	1.44429	0.000858356
	Fam126b	-1.1384	4.27224e-05		Fbxo5	1.72256	0.00108027		Fam19a5	-1.81201	2.14387e-05			Ccdc171	2.50678	0.00247607
	Fam129b	-1.00074	7.74997e-45		Fcho2	1.27856	0.00240075		Fam20c	-1.02118	4.30727e-32			Ccdc173	1.7525	0.00718036
	Fam132a	-1.19949	0.000261566		Fign	2.58874	0.00010885		Fam210b	-1.74799	3.55347e-53			Ccdc181	2.06499	0.000918939
	Fam13b	-1.3054	4.55348e-05		Firre	1.54887	3.36247e-05		Fasn	-1.3805	2.26548e-06			Ccdc28a	1.96807	7.98512e-09
	Fam189b	-1.77306	0.000681639		Frs3	2.10338	0.00135746		Fastkd5	-1.17742	6.34127e-06			Ccdc28b	1.8149	2.03366e-29
	Fam198b	-1.60685	4.09483e-08		Ftsj2	1.07198	4.82969e-05		Fbl	-1.22516	2.21773e-20			Ccdc51	1.039	0.0170179
	Fam46b	-1.93589	3.8233e-23		Fzd8	2.526	0.000586045		Fbxw7	-1.03502	9.59468e-11			Ccdc66	1.74023	9.81739e-09
	Fam98a	-1.01511	5.19522e-07		G2e3	1.58801	0.000215989		Fermt2	-1.2507	6.00754e-23			Ccdc82	1.60366	7.82032e-16
	Fasn	-1.30683	5.64798e-06		Gadd45a	1.1516	7.51812e-53		Fgfr2	-1.17957	0.00637806			Ccdc90b	1.31409	7.48186e-10
	Fbxo33	-1.54751	8.76808e-17		Gas1	2.20956	1.39713e-132		Fhdc1	-1.25431	0.0013885			Ccna2	1.70227	3.05336e-05
	Fbxw7	-1.29537	9.07721e-17		Gba2	2.04228	8.22381e-06		Fkbp5	-2.24146	6.86606e-104			Ccnb1	1.55627	0.00566643
	Fem1b	-1.76758	1.71494e-17		Gemin4	1.25993	7.00055e-07		Flnb	-1.25818	9.20518e-24			Cdc25b	1.37481	6.7481e-25
	Fermt2	-1.19519	8.34622e-20		Gigyf1	1.46898	1.86892e-10		Flnc	-1.75636	1.41395e-68			Cdc25c	1.6166	1.60999e-05
	Fgfr2	-1.41739	0.00223556		Gimap9	1.39969	0.0111117		Fmnl3	-1.30248	2.71262e-25			Cdk5rap1	1.42024	0.00011246
	Fhdc1	-2.06006	1.0982e-08		Gin1	1.32464	7.16993e-06		Fosb	-2.96693	2.72869e-08			Cdkn1b	1.02777	7.89103e-08
	Fhl2	-2.15245	4.50484e-240		Gins3	1.03242	0.0244183		Fosl1	-4.09087	2.72563e-238			Cdkn2d	1.08089	7.7073e-13
	Fhl3	-1.96371	7.17576e-29		Glmn	1.4091	0.000985054		Foxc2	-1.34397	1.49924e-25			Cdkn3	1.07779	0.00438581
	Fkbp5	-1.14299	3.35484e-25		Gm13154	1.26124	0.0391721		Foxs1	-2.75918	4.93379e-40			Cdnf	1.90367	0.00216433
	Flnb	-1.52871	9.66774e-35		Gm14137	1.30237	0.0265841		Fpgs	-1.2161	2.45967e-12			Cdon	1.65094	4.1622e-47
	Flnc	-1.63395	2.41238e-59		Gm15972	1.42096	0.00579889		Frmd4a	-2.56562	1.83514e-67			Cdpf1	1.37848	1.25361e-17
	Fmnl3	-1.09041	1.8421e-16		Gm5595	2.34456	4.20822e-05		Fscn1	-1.3479	1.60691e-48			Cdrt4	1.87033	0.00433348
	Fos	-1.93777	3.47669e-11		Gm684	1.03279	0.0186041		Fstl3	-2.05615	4.0702e-82			Celf5	1.50475	5.28061e-12
	Fosb	-6.95128	1.92864e-116		Gm7325	1.21033	0.0246057		Ftsj3	-1.1804	5.35424e-54			Cenpe	1.42481	0.00015659
	Fosl1	-5.62064	0		Gmnn	1.2776	3.12821e-06		Furin	-1.23441	2.41988e-30			Cenph	1.64494	7.04213e-06
	Fosl2	-1.10766	8.18459e-19		Golph3l	1.44242	1.84419e-07		Fzd3	-1.08168	0.00410303			Cenpi	1.5712	0.022894
	Foxc1	-1.08671	1.91251e-05		Gopc	1.18706	0.00206563		Gadd45b	-1.43515	1.92566e-34			Cenpj	1.21632	0.0366092
	Foxc2	-2.97494	4.60092e-136		Gpr146	3.07525	6.64132e-10		Gadd45g	-1.16366	1.33585e-51			Cenpn	1.38165	0.000502029
	Foxs1	-4.36451	2.39105e-165		Gpr19	1.0861	0.00107539		Gar1	-1.09694	9.28397e-34			Cep128	1.36119	0.0289182
	Frmd4a	-2.45546	2.961e-56		Gtf2a1	1.00942	0.0126396		Gatad2a	-1.1197	1.1102e-09			Cep131	1.93907	7.76755e-10
	Fscn1	-1.51314	3.35763e-60		Gtf2h2	1.24605	3.17882e-05		Gcnt2	-1.85413	0.0242344			Cep162	1.60056	2.93666e-07
	Fstl3	-1.55583	2.43366e-49		Gtf3c3	1.35158	0.0017122		Gemin5	-1.43651	0.00576355			Cep41	1.63289	5.13216e-05
	Gadd45b	-3.84646	1.08499e-246		Gtpbp8	1.03723	0.00044178		Gfod1	-1.6788	1.44502e-32			Cep55	2.14183	0.000222385
	Gadd45g	-1.88419	3.62327e-143		Gtse1	1.3322	1.02565e-06		Gfpt2	-1.10074	1.55284e-24			Cep57l1	1.61435	1.20269e-05
	Gar1	-1.20461	1.13126e-35		H1f0	1.15702	1.48488e-53		Gja1	-1.19641	8.55732e-12			Cep70	1.41967	0.0327758
	Gatad2b	-1.06924	0.0150854		H2-M10.1	1.19002	0.0373004		Gjb3	-5.17772	9.63625e-169			Cep83os	2.59974	3.39817e-05
	Gcnt2	-3.76154	4.01366e-12		Harbi1	2.14646	1.54061e-08		Gjb4	-5.09439	1.02604e-107			Cep95	1.16867	0.00239267
	Gdnf	-2.52717	2.60074e-71		Hells	1.56294	0.0395618		Glipr1	-1.0941	9.49369e-07			Cfap97	1.02466	9.55377e-07
	Gfod1	-1.99896	6.94914e-46		Hexim2	1.52537	9.33918e-12		Glis1	-3.04486	8.02094e-69			Chchd10	1.24042	0.00833785
	Gjb3	-3.28876	6.5278e-64		Hist1h2ak	1.33815	0.00608745		Glis3	-1.35708	1.19719e-09			Chchd5	1.08184	5.99777e-16
	Gjb4	-2.74663	3.89275e-36		Hmgxb4	1.06009	0.000257836		Gm10941	-1.06213	0.00466919			Chd2	1.04574	5.58319e-13
	Glis1	-1.59345	3.06798e-20		Hmmr	1.57273	0.000134315		Gm11517	-1.15888	0.00113223			Chek2	1.48214	0.000350051
	Gm10033	-1.23241	0.0158788		Hoxa1	1.91263	0.000364597		Gm11696	-1.38971	0.0425292			Chn2	2.08478	0.00103789
	Gm11517	-1.81351	1.32548e-09		Hoxa3	1.11283	1.47746e-10		Gm11974	-1.0884	3.88569e-12			Chst12	1.58949	1.87308e-40
	Gm11974	-1.24346	4.62156e-17		Hoxb3	3.38554	6.46358e-07		Gm14005	-2.29395	2.00803e-57			Chst14	1.10382	2.6332e-13
	Gm14005	-2.66689	6.8775e-72		Hoxb5	2.1114	1.09519e-05		Gm15694	-2.89903	1.04368e-08			Chtf18	1.58697	4.73397e-06
	Gm15694	-2.72709	2.96089e-08		Hoxd3	1.30183	0.000657743		Gm15867	-1.23896	5.45166e-18			Cirbp	1.90313	1.31618e-42
	Gm16062	-2.01917	3.77296e-06		Hs1bp3	1.05782	9.26703e-18		Gm16062	-2.9234	8.43067e-18			Cish	2.41658	1.58239e-33
	Gm29766	-1.07156	2.00472e-09		Iffo1	1.33382	1.74508e-11		Gm53	-1.40548	0.00296668			Ckap2l	1.44659	2.76816e-08
	Gm38426	-1.08297	0.0245069		Ifit3b	1.84169	0.000549367		Gm5801	-1.03791	1.18622e-43			Clec2d	1.15339	3.42649e-08
	Gm6682	-1.72121	1.6794e-26		Il15	1.28674	2.21094e-05		Gm6682	-2.3886	5.12418e-51			Cln6	1.40907	8.16271e-26
	Gnl3	-1.84833	2.35276e-55		Incenp	1.39149	3.23076e-13		Gnl3	-1.18009	2.54204e-23			Cnbd2	1.77265	0.01591
	Gpr149	-2.57553	2.34072e-11		Insr	1.37744	0.00909394		Golt1b	-1.00197	7.74175e-13			Cnnm3	1.10583	0.0262639
	Gpr176	-1.90045	7.00025e-06		Ipp	1.85309	0.00172885		Gpr149	-2.59017	6.00577e-12			Cntln	1.54393	4.80024e-06
	Gpr39	-3.25365	7.59052e-12		Iqcc	1.42066	0.00452308		Gpr176	-1.62189	1.5305e-05			Cntrl	1.12573	3.05915e-05
	Gprc5a	-1.66173	5.15648e-39		Irf1	2.19042	3.33268e-19		Gpr39	-3.10302	5.90972e-17			Cntrob	1.48156	0.000848959
	Grem2	-2.6411	1.40695e-60		Irs1	1.75819	4.17125e-30		Gprc5a	-1.0331	1.06886e-14			Coa4	1.00431	3.31772e-05
	Grwd1	-1.36402	4.17329e-13		Isl2	1.93239	0.0265689		Grem2	-3.29565	1.69404e-100			Col11a1	1.02703	9.0079e-06
	Gse1	-1.43173	2.15564e-23		Jade2	1.51966	6.27921e-07		Grpel1	-1.27129	0.02724			Col14a1	1.08868	0.0309426
	Gtf3c4	-1.0326	4.25009e-06		Jrkl	2.0387	0.00172968		Grwd1	-1.82596	1.36124e-25			Col9a3	1.33158	2.54491e-07
	Has2	-1.31413	1.03303e-05		Kank3	1.23135	0.000707911		Gsto1	-1.4585	6.71405e-98			Coq9	1.30942	8.44889e-42
	Hbegf	-6.18445	1.34871e-287		Kantr	1.33363	2.061e-05		Has2	-1.53067	6.62517e-08			Cpeb3	1.62626	3.23195e-05
	Hes1	-1.11107	1.03863e-12		Kat6b	1.20137	5.44332e-08		Havcr2	-1.67108	1.19652e-18			Cpped1	1.32012	1.72526e-24
	Hip1r	-1.01666	8.40467e-12		Kcnk2	1.07479	0.0296026		Hbegf	-4.13812	1.01729e-94			Cpt2	2.36316	5.82418e-100
	Hivep2	-1.51747	1.37098e-30		Kctd21	1.65308	8.98267e-05		Heatr1	-1.46172	5.33831e-36			Cradd	1.90949	1.87322e-20
	Hivep3	-1.95807	1.33164e-14		Kdm4b	1.06758	7.63578e-16		Hes1	-1.93976	5.78349e-28			Crocc	1.67337	9.67828e-06
	Hk2	-1.98135	3.97338e-49		Kdm8	1.98136	0.0202236		Hilpda	-1.40101	5.7384e-27			Crot	1.20839	6.10037e-12
	Hmga2	-2.38853	3.54226e-12		Kif18b	1.35716	0.00519028		Hip1r	-1.44675	8.24872e-26			Ctc1	1.02985	2.38115e-06
	Hmgcr	-1.4295	7.48406e-37		Kif20b	2.40359	7.03709e-07		Hk2	-2.06318	1.13047e-63			Cutc	1.21277	0.000375574
	Hmox1	-2.64622	6.30689e-48		Kif23	1.23215	0.00215342		Hmga2	-2.22545	2.65756e-20			Cyb561	1.1788	7.60864e-05
	Hoxb8	-1.17028	7.57937e-08		Kif2c	1.46716	9.09151e-06		Hmga2-ps1	-1.11231	1.16291e-20			Cyld	1.4369	1.80001e-05
	Hoxb9	-1.49462	3.35035e-38		Kif3a	1.01232	0.0333581		Hnrnpab	-1.09594	1.49729e-57			Cyp39a1	1.49838	0.0162034
	Hspa1b	-3.63122	1.96191e-143		Kifc1	1.69139	0.00748092		Hoxb9	-1.17392	1.92248e-22			D330041H03Rik	1.30159	0.00951123
	Hspb7	-1.0422	0.00172968		Klf11	2.56029	1.78537e-09		Hs6st1	-1.17412	2.8711e-23			D430020J02Rik	1.05908	0.0107422
	Hspb8	-1.34729	1.95154e-91		Klf2	1.82497	2.1609e-50		Hsp90aa1	-1.06273	7.80714e-05			D430042O09Rik	1.36505	9.71001e-10
	Hspd1	-1.12634	3.53612e-34		Klhl25	1.37613	2.53916e-06		Hspa1b	-1.16506	1.22137e-13			Dact1	2.10238	0.000787801
	Hsph1	-2.11882	1.21049e-130		Klhl36	1.21252	6.97717e-05		Hspa4	-1.22862	9.79976e-17			Dact3	1.19069	4.28603e-15
	Iba57	-1.06854	0.0490302		Klhl42	1.32539	0.000685012		Hspa4l	-1.15167	1.54348e-18			Dand5	1.36211	2.32265e-06
	Id1	-1.78232	1.19814e-120		Klhl8	1.80756	2.28758e-13		Hspb8	-1.12523	7.25006e-62			Dapp1	1.1091	0.000935908
	Id4	-1.10328	0.012292		Kntc1	1.35698	0.00865071		Hspd1	-1.36962	5.26625e-51			Dbp	2.84564	1.30896e-108
	Ier3	-2.51958	2.39689e-154		Lca5	1.97559	3.47553e-05		Hsph1	-1.96718	1.89453e-110			Dcaf4	1.06119	1.20878e-15
	Ier5	-1.7937	1.02851e-06		Lgr4	1.21856	3.10363e-16		Htra3	-1.06942	7.34037e-13			Ddb2	1.52849	1.42836e-05
	Ier5l	-1.24839	1.62618e-22		Lin54	1.04278	0.0300137		Iba57	-1.52217	0.00677884			Ddx58	1.35464	0.017177
	Ifrd1	-1.41047	5.29638e-31		Lipe	1.55063	0.00644999		Id1	-1.57791	1.91616e-66			Ddx59	1.27543	3.18378e-07
	Igf2bp1	-1.13923	5.3925e-20		Lpar2	1.89326	0.0101455		Ier2	-1.06385	4.61309e-35			Deptor	2.24333	1.20579e-05
	Il11	-3.72349	2.48986e-48		Lpcat2	1.04191	0.00918836		Ier3	-2.01733	1.33214e-86			Dguok	1.86012	3.61954e-20
	Il17ra	-1.4076	9.43212e-34		Lpin1	1.9325	1.21025e-16		Igsf3	-1.14813	2.45672e-11			Dhx34	1.06954	1.51957e-05
	Il1rl1	-1.57279	3.03912e-13		Lrch1	1.03669	0.00684294		Il11	-2.4682	1.2191e-20			Dhx40	1.54601	0.00177573
	Il4ra	-1.85681	2.26421e-06		Lrrc14	1.13089	2.83488e-22		Il1rl1	-2.00148	2.10075e-20			Diap2	1.39768	1.4156e-05
	Inafm2	-1.07331	3.95508e-12		Lyrm5	1.0932	0.000367994		Il4ra	-3.11941	5.75592e-13			Dlgap5	2.89304	2.34896e-06
	Inhba	-3.18804	3.63457e-102		Lysmd4	2.03927	3.74166e-06		Inafm2	-1.16477	2.86641e-13			Dlx4	1.9975	0.000246335
	Ino80	-1.00645	4.83414e-15		Magi2	1.69298	0.00928037		Inhba	-2.39092	1.20501e-49			Dnajc22	1.32077	5.63342e-06
	Ippk	-1.99172	1.73206e-24		Maml2	1.11647	0.000805657		Itga5	-1.81591	4.51404e-37			Dnal4	1.0563	1.66468e-34
	Irak2	-1.71901	4.77892e-17		Mamstr	2.03644	0.000755967		Itgb3	-1.24796	2.19931e-32			Dock4	1.50903	0.00143574
	Irs2	-2.33494	7.59855e-16		Manea	1.12061	0.00054053		Itpk1	-2.28068	7.32042e-85			Dscr3	1.05059	1.09307e-18
	Ist1	-1.18243	4.91995e-19		Map3k8	1.22531	1.84868e-05		Itprip	-2.27751	8.66757e-82			Dsn1	1.68209	1.40475e-05
	Itga5	-2.03986	7.42205e-43		Mapk1ip1	1.73725	3.33923e-14		Itpripl2	-1.13797	2.51429e-06			Dtl	1.69514	0.00539644
	Itpkc	-1.97534	1.37848e-29		Marcks	1.04717	8.1417e-05		Jmjd6	-1.8918	6.17438e-119			Dusp23	1.74214	1.45472e-13
	Itprip	-2.89722	2.09438e-138		Mat2b	1.34681	1.19256e-16		Junb	-1.01221	5.91396e-18			Dusp8	2.10433	1.31705e-21
	Jag1	-1.38237	2.45395e-10		Mbd4	4.40975	0.000210038		Kank1	-1.28007	4.04042e-20			Dyrk4	2.09423	0.00339729
	Jmjd6	-2.02789	4.93499e-135		Mblac1	1.47322	0.00456333		Kansl2	-1.85085	0.000282667			E130311K13Rik	1.49968	2.14741e-12
	Junb	-2.75684	1.18535e-213		Mecom	1.04396	0.00496569		Kcnn4	-2.07087	3.28629e-107			E230016K23Rik	2.67686	4.59086e-05
	Kcmf1	-1.37287	1.27823e-10		Meis1	1.58758	1.1178e-07		Kdm6b	-1.0516	2.63743e-13			Echdc3	1.82327	1.29556e-16
	Kcnn4	-1.82751	3.47151e-78		Mettl18	1.93145	0.00128478		Klf16	-1.33844	4.08908e-28			Eef2kmt	1.1996	3.61537e-12
	Kctd10	-1.06487	1.47108e-35		Mettl20	1.37888	0.00234922		Klhl21	-1.49962	5.23747e-60			Efcab7	2.19557	0.00366995
	Kctd11	-2.1026	1.90198e-40		Mfsd9	2.39537	0.00861137		Klhl26	-1.2904	4.31903e-22			Egr1	2.09487	4.21672e-51
	Kctd5	-1.07802	1.64081e-16		Mgat3	1.11305	0.000375816		Klk10	-1.84384	2.39318e-05			Ehbp1	2.83338	4.93756e-41
	Kdm6b	-1.33717	1.99771e-22		Mipol1	2.83554	0.00123273		Kti12	-1.41071	1.13651e-24			Ehd3	1.01119	0.00510939
	Kdm7a	-1.40714	8.86782e-16		Mir692-1	5.38139	0.00895201		Lamc2	-1.74066	2.27407e-08			Eml6	3.48199	5.32919e-05
	Khdrbs1	-1.18255	3.00767e-10		Mis18a	1.19706	0.000253143		Larp1b	-1.39833	7.37618e-35			Endov	1.23091	0.0112537
	Klf10	-1.31434	6.62001e-20		Mitf	1.73151	0.00232842		Layn	-1.09822	2.49188e-19			Eng	1.24776	5.82403e-07
	Klf16	-1.89362	4.63184e-54		Mki67	1.05063	0.000162948		Ldlrad4	-1.32253	4.86608e-21			Ermard	1.2171	8.45671e-05
	Klf5	-4.28132	6.374e-39		Mllt10	1.31813	1.41343e-12		Lhfp	-1.03851	7.94407e-21			Espl1	1.46957	1.70016e-05
	Klhl21	-1.72326	1.756e-66		Mlycd	1.53811	2.042e-08		Lhfpl2	-1.52047	1.23327e-45			Etl4	2.1874	1.10628e-08
	Krr1	-1.34524	0.0010768		Mmrn2	2.10775	0.00197241		Lhx6	-1.1865	9.47775e-07			Exoc7	1.02482	0.000140173
	Lamc2	-2.2345	2.60573e-18		Mnt	1.24978	1.07167e-20		Lmnb2	-1.0177	2.106e-09			Extl1	2.06765	1.19052e-05
	Lats2	-1.01919	9.61914e-16		Mocos	1.31056	1.97605e-06		Lrig1	-1.02645	1.5195e-11			Ezh1	1.312	1.41903e-31
	Lbx2	-1.63166	9.01605e-05		Mrm1	1.00676	3.53556e-10		Lrrc59	-1.14234	3.3795e-63			Fahd1	1.18688	2.06453e-11
	Lhfpl2	-1.22472	4.56533e-25		Mterf1a	1.19281	0.0333617		Lurap1l	-1.89459	2.64576e-116			Fam122b	2.09871	0.0070019
	Lima1	-2.21754	6.73224e-126		Mterf2	5.50302	2.44644e-06		Luzp1	-1.0731	2.24087e-28			Fam131b	1.01657	0.000227519
	Lmcd1	-1.0066	0.000187609		Mtfmt	2.05349	2.17535e-14		Lyar	-1.48511	4.04664e-67			Fam13c	2.1793	5.92517e-17
	Lmnb2	-1.51397	5.40656e-20		Mtm1	1.87093	0.0287655		Maff	-2.72651	1.00777e-39			Fam161a	2.47765	2.07354e-05
	Lnpep	-1.35197	0.000211391		Myo9a	1.8636	0.0182492		Mafk	-1.05324	1.1809e-08			Fam174a	1.13998	2.33856e-14
	Lurap1l	-2.65802	5.37335e-243		N4bp2l1	1.72093	3.57808e-05		Mak16	-1.25619	6.94207e-17			Fam175a	1.96458	9.22549e-13
	Luzp1	-1.30761	2.09292e-42		Nae1	1.09266	0.000306224		Map2k3	-1.64855	3.31871e-84			Fam214a	1.75068	1.55427e-24
	Lyar	-1.02781	1.95743e-27		Nbeal2	1.77059	0.000519337		Map2k3os	-1.09101	0.000131718			Fam26e	2.05507	2.33581e-06
	Maff	-6.26445	4.78654e-150		Ncapg2	1.20704	0.0365708		Mapk6	-1.07755	5.22028e-13			Fam43a	1.40891	8.40509e-11
	Mafk	-2.59385	2.80194e-65		Nckap5l	1.0557	0.00291806		Mapkapk2	-1.09058	1.90771e-64			Fam53b	2.55877	7.56451e-67
	Mak16	-1.15854	1.35179e-14		Ndc80	1.90003	2.12127e-07		Marcksl1	-1.97769	9.26145e-49			Fam64a	2.09489	5.61368e-11
	Map2k3	-2.02955	1.82426e-124		Necab3	1.78657	0.0168329		Mat2a	-1.12686	1.38372e-46			Fam69b	1.05334	0.00574949
	Map2k3os	-2.35655	1.11298e-21		Nek3	1.19147	7.44456e-05		Mcl1	-1.04908	4.16144e-27			Fam71f1	1.9609	2.17881e-05
	Mapkbp1	-1.22094	1.04414e-12		Nfatc4	1.0066	0.00864898		Mdm2	-1.0155	1.51345e-24			Fam76a	1.10151	4.01096e-10
	Marcksl1	-1.52237	4.0936e-29		Ngly1	1.07792	0.000525266		Mdn1	-1.11339	2.09676e-10			Fancg	1.66931	0.000906925
	Mars2	-1.56885	2.89802e-05		Nhsl1	1.43409	1.35255e-08		Med14	-1.35566	0.000394134			Fbxl2	1.39958	0.00846528
	Mat2a	-1.60065	1.55018e-95		Nr1d2	1.65595	0.00378705		Mfsd2a	-4.34457	1.54924e-07			Fbxl20	2.12459	3.31062e-37
	Mb21d1	-1.12823	1.27531e-06		Nr2c1	2.31861	0.000230403		Mfsd7b	-1.22391	0.000158582			Fbxl4	1.34816	2.23482e-09
	Mcl1	-1.45945	3.35817e-53		Nsun6	1.82758	0.037312		Mical2	-2.04098	9.75985e-67			Fbxl7	1.44358	8.25223e-13
	Mdm2	-1.41388	9.66714e-53		Nudt16	1.13004	8.95317e-09		Mir763	-3.89019	0.000103431			Fbxo18	1.05329	3.82296e-20
	Med14	-1.2511	0.00341784		Nudt7	1.09485	1.38142e-05		Mkl1	-1.16111	4.3157e-22			Fbxo31	1.32504	1.9393e-07
	Med26	-1.08704	4.45175e-11		Nupl2	1.25176	0.00340807		Mmd	-1.59121	5.10685e-09			Fbxo32	2.30844	0.000657028
	Mef2a	-1.29931	8.49696e-27		Nusap1	1.03291	0.00449022		Mreg	-1.20941	0.00827684			Fbxo41	1.28485	0.00119907
	Mettl6	-1.10018	3.2508e-15		Nynrin	2.32296	7.08787e-14		Msantd3	-1.10552	1.63354e-10			Fbxo5	1.00024	0.0158391
	Mfsd2a	-4.87478	4.28756e-09		Ogfrl1	1.41031	1.61781e-05		Mtcl1	-1.0318	1.57884e-07			Filip1l	1.09059	2.79296e-08
	Mfsd7b	-1.36365	4.39402e-05		Oip5	1.0008	0.00866754		Mustn1	-1.10715	1.92681e-37			Firre	1.91711	2.9189e-07
	Mical2	-2.41094	9.69231e-86		Orc1	1.15345	0.0266236		Mybbp1a	-1.1984	3.42411e-49			Fos	1.1253	0.0087992
	Midn	-1.46527	1.93459e-77		Osbpl7	1.86844	1.59646e-11		Myc	-1.47227	2.34415e-42			Foxo6	1.01731	2.10535e-09
	Mir34b	-1.03138	8.47073e-09		Otub2	1.02024	0.000228497		Myl4	-1.42612	2.92357e-07			Foxred2	1.01788	0.000384756
	Mir763	-3.41359	4.82366e-05		Papolg	1.03799	0.0109748		Myo10	-1.00927	5.81073e-22			Fra10ac1	1.09501	1.15555e-09
	Mob3a	-1.97384	1.81825e-73		Parp16	2.09114	1.79982e-08		Myo18b	-2.04177	0.00185396			Fut10	1.27993	1.02854e-05
	Mpp5	-1.41277	8.06187e-22		Pars2	2.36003	6.5506e-06		Myo1d	-1.04699	1.37551e-26			Fyco1	1.06538	8.14182e-05
	Mtmr10	-1.09878	7.75136e-14		Patz1	1.51577	0.00149988		Myo1e	-1.14956	6.99617e-34			Fzd4	1.45762	0.000708168
	Myc	-1.25644	1.50691e-43		Pax9	1.10796	0.0365781		Nanos1	-1.01707	0.00103923			Gadd45a	1.66029	5.96335e-105
	Myd88	-1.09483	9.54365e-20		Pcdhb9	1.28077	0.0368623		Nav2	-2.60874	1.86177e-32			Galnt11	1.02846	6.03827e-08
	Myl4	-1.43477	1.63272e-06		Pcmtd2	1.12709	1.86777e-07		Ncl	-1.82887	0.000219942			Gas1	2.29147	4.26755e-151
	Myo18b	-2.49831	0.000105838		Pcnxl4	1.07286	0.00992003		Ncs1	-1.68678	2.86122e-55			Gdpd5	1.52659	1.80746e-08
	Myo1e	-1.15742	2.82109e-32		Pctp	1.35103	0.000203713		Nedd4l	-1.27496	0.0388337			Gemin8	1.15224	0.00457653
	Nab2	-1.51146	1.05457e-57		Pde10a	1.47655	0.0142111		Nedd9	-1.03454	9.69724e-15			Ggn	1.80798	0.0010991
	Naprt	-1.3715	0.00430003		Per3	1.40629	2.52873e-17		Nes	-2.2607	3.5744e-13			Gin1	1.08258	6.1658e-05
	Ncl	-1.57365	0.00403165		Pex1	1.06834	8.206e-10		Net1	-1.27537	2.58279e-11			Gins1	1.35431	0.0171473
	Ncs1	-1.06447	2.61487e-21		Pex11a	1.74199	0.0187867		Nfatc1	-4.1505	6.3227e-165			Gjc2	1.47583	0.00019373
	Ndel1	-1.1601	5.07298e-36		Pibf1	1.60298	0.00250266		Nfil3	-1.13084	2.63583e-12			Gli1	1.11505	4.19613e-05
	Nedd4l	-1.97737	0.00147381		Pik3ip1	2.3829	1.56871e-70		Nfkbia	-1.83757	1.86508e-59			Glt8d1	1.09812	5.20522e-08
	Nes	-2.93144	7.28861e-18		Pkia	1.19824	0.0135273		Nfkbie	-1.07042	0.00328904			Gm10638	1.34547	4.74074e-11
	Nfatc1	-2.95731	2.37621e-92		Pld1	1.28251	0.00213508		Nfkbiz	-1.87958	6.46861e-07			Gm13483	2.3986	5.49777e-05
	Nfil3	-2.49578	3.2345e-76		Plekha5	1.27649	0.0163035		Ngf	-2.81969	2.00233e-65			Gm15972	1.79061	0.000726548
	Nfkbia	-1.08766	2.52565e-21		Plekhm3	1.6586	2.25858e-06		Nhp2	-1.09925	1.51439e-44			Gm16845	1.61994	8.88012e-05
	Nfkbiz	-1.28217	0.00147926		Plk1	1.53572	7.58568e-11		Nin	-1.09705	8.50622e-14			Gm17455	1.57338	5.75882e-05
	Ngf	-3.93012	2.80741e-156		Plk4	1.18393	0.000423253		Nip7	-1.39106	5.0539e-05			Gm4371	1.10921	0.00601884
	Nifk	-1.28167	7.11678e-25		Pnpla6	1.36945	5.15865e-06		Nipal1	-1.41916	6.16026e-08			Gm7325	3.45619	3.89139e-05
	Nip7	-1.54444	3.29772e-06		Pnrc1	1.15633	7.0154e-28		Noc2l	-1.00587	2.17094e-11			Gm9776	1.11909	0.00542428
	Nipal1	-1.75657	3.35543e-10		Pnrc2	1.23998	8.87799e-13		Noc3l	-1.0669	8.37081e-06			Gmnn	1.19076	6.82886e-06
	Nkrf	-1.07998	0.0475839		Pola1	1.10417	0.0103807		Nol12	-2.43144	0.00140074			Gmpr	1.29018	8.54068e-08
	Nkx2-5	-1.5041	2.94883e-24		Pold1	1.00912	3.63797e-07		Nol9	-1.04868	1.15452e-23			Golph3l	1.43809	1.41254e-09
	Nol12	-2.07941	0.000489429		Pole	1.21457	0.00293695		Nolc1	-1.17577	2.88547e-08			Gpatch11	1.3352	0.0301738
	Nol9	-1.09659	5.07789e-23		Pole2	1.31062	0.0136441		Nop16	-1.07007	6.41062e-19			Gpcpd1	1.80924	3.52305e-06
	Nolc1	-1.78813	4.53017e-21		Polg2	1.05694	0.000374505		Nop2	-1.92634	4.92432e-111			Gpr19	2.55575	2.91399e-10
	Nop2	-1.42362	1.06818e-52		Pot1a	1.87367	5.79949e-08		Nop56	-1.74515	9.437e-44			Gpr85	1.8366	0.00340238
	Nop56	-1.72611	2.27063e-35		Pou5f2	1.20566	3.01572e-06		Nop58	-1.31403	2.75409e-40			Gprasp1	1.26409	1.13042e-05
	Nop58	-1.54358	1.39671e-53		Ppcs	1.45746	0.0246419		Notch4	-1.8011	4.8402e-15			Gsap	1.21222	0.0111883
	Npas4	-5.64952	1.62944e-13		Ppm1h	1.35109	0.0269537		Npas4	-1.79248	0.0352201			Gstt3	1.02209	6.56679e-11
	Npm3-ps1	-1.0867	0.0193114		Ppm1k	4.89624	4.13429e-05		Nppb	-2.18899	2.52012e-24			Gtdc1	1.28974	0.0427678
	Nppb	-3.09571	3.33545e-96		Ppp1r3d	1.15854	0.000698693		Nr4a1	-1.13303	0.00033103			Gtse1	1.23444	5.51743e-06
	Nr4a1	-6.92985	2.40026e-129		Ppp4r1l-ps	1.96576	0.045064		Nr4a2	-2.7903	4.57046e-05			Gulp1	2.00212	6.8805e-10
	Nr4a2	-3.92595	1.04616e-14		Prc1	1.05137	0.00835432		Nr4a3	-3.41412	0.000482161			Gxylt2	1.40465	5.85067e-19
	Nr4a3	-10.0603	9.29443e-21		Prkd2	1.15398	4.93701e-05		Nrg1	-2.14757	1.3519e-11			H1f0	1.53979	1.88274e-91
	Nrg1	-1.6235	1.46639e-07		Prps1l3	1.28995	0.0212919		Nrn1	-1.07746	6.0318e-26			H2afy2	1.0118	2.09303e-08
	Nrp	-1.20278	2.31493e-10		Prr12	1.26508	1.88457e-10		Nuak2	-1.3162	1.7908e-13			Hacl1	1.15651	7.98035e-08
	Nt5dc3	-1.71174	2.88714e-55		Prrx1	1.08558	2.04235e-12		Oaf	-1.80978	5.66102e-220			Haus4	1.16451	1.84954e-06
	Nuak1	-2.1595	3.51233e-13		Rab30	1.17788	0.000832535		Odc1	-3.02317	3.56756e-52			Haus5	1.10295	0.00113782
	Nuak2	-3.76021	2.10017e-124		Rab3a	2.52984	2.84274e-15		Osgin1	-1.56909	3.02398e-08			Hdac11	1.24962	0.00582257
	Nup153	-1.20941	0.000819865		Rad51	1.39424	0.000606127		P2ry2	-1.17722	1.71619e-24			Hdac8	1.23531	9.15929e-06
	Oaf	-1.01628	1.59387e-66		Ralgds	1.18141	1.07389e-19		Pa2g4	-1.04997	5.94805e-14			Hddc3	1.12158	1.62685e-05
	Odc1	-2.3362	9.48398e-39		Rars2	1.16042	1.08744e-07		Pak1	-1.14999	9.17344e-21			Hexim2	1.30008	3.99181e-10
	Oser1	-1.05437	0.0182733		Rassf7	1.52747	3.67669e-07		Palld	-1.02682	3.00019e-18			Hibch	1.65031	2.374e-13
	Osgin1	-2.40488	5.42406e-20		Rbbp9	1.20566	5.75636e-06		Palm2	-1.1353	0.0107713			Hid1	1.26321	1.04962e-09
	P2ry2	-1.26778	7.0637e-24		Rbks	1.18859	0.0267626		Parvb	-1.4146	4.31866e-37			Hist1h2ak	1.12088	0.00449344
	Palld	-2.45901	1.92691e-106		Rbl1	1.66296	2.82252e-05		Pcdh7	-1.46321	6.98271e-22			Hlcs	1.86615	3.84594e-09
	Palm2	-2.51133	1.18775e-08		Rbm33	1.00484	8.12058e-06		Pcgf3	-1.11833	3.03831e-05			Hmgxb4	1.32002	1.97929e-06
	Papd7	-1.3204	2.1119e-27		Rdh14	1.38714	1.55026e-11		Pcsk4	-1.13838	6.5046e-13			Hmmr	2.15863	2.46265e-07
	Pcsk4	-1.52378	2.29108e-23		Repin1	1.05382	8.27331e-06		Pdgfa	-1.80334	6.71107e-47			Hoga1	1.56741	5.68464e-13
	Pdgfa	-1.70453	2.25267e-41		Rfx2	1.2636	0.000148311		Pdgfc	-1.71216	9.50135e-19			Hoxaas2	1.13081	0.00848206
	Pdlim5	-1.76363	9.79498e-46		Rfx5	1.86355	1.48463e-08		Pdp2	-1.18434	1.16213e-06			Hoxb7	2.15331	9.18309e-06
	Pdlim7	-1.20946	1.36579e-24		Rgs2	2.47465	0.000950796		Pdrg1	-1.41608	1.73513e-76			Hoxd3	2.05305	1.48829e-07
	Pdrg1	-1.37205	3.11992e-71		Rhebl1	2.91026	2.45685e-09		Pdzrn3	-1.71642	8.50584e-29			Hrct1	1.75021	0.00016045
	Per2	-1.32993	2.55604e-08		Rhobtb1	1.381	4.43097e-08		Pfdn4	-1.15977	0.03102			Hs1bp3	1.0539	4.38094e-20
	Phactr4	-1.16201	7.06522e-27		Rhof	1.78816	0.00297606		Pfkl	-1.02312	9.90241e-16			Hscb	1.09902	7.99365e-11
	Phlda1	-3.69697	3.53341e-190		Rif1	1.16773	0.0431078		Pgp	-1.34085	1.6722e-43			Hspa12b	1.79211	0.00463757
	Phldb1	-1.85265	1.64046e-126		Riiad1	2.08635	0.00167701		Phactr4	-1.13089	1.89373e-24			Id2	1.78824	8.98303e-37
	Phldb2	-1.26417	8.51812e-10		Rnf135	1.76297	8.52183e-09		Phc2	-1.13746	4.31181e-30			Id3	2.33508	2.57688e-163
	Phxr4	-1.22198	4.11778e-10		Rnf31	1.02085	3.72913e-05		Phlda1	-1.9532	4.46339e-41			Idua	1.5721	0.00032561
	Pias2	-1.24577	1.0131e-05		Rpusd3	2.06474	1.47078e-10		Phlda3	-1.24693	5.90166e-51			Ifit2	2.19823	2.84609e-14
	Piezo1	-1.18622	2.73016e-14		Rreb1	1.12145	7.63862e-09		Phldb1	-1.93888	1.15928e-135			Ifit3	2.67624	1.59631e-05
	Pim1	-2.88759	3.78964e-26		Rsbn1l	1.53597	8.20865e-05		Pi4k2a	-1.20928	7.68205e-24			Ifit3b	2.40456	6.08644e-05
	Pkp2	-3.61512	1.13187e-58		Rwdd3	1.54919	7.66747e-05		Pi4k2b	-1.23501	7.60192e-26			Ift140	1.0594	9.07988e-08
	Plaur	-3.12309	2.4485e-282		Sall2	1.26663	0.0323632		Piezo1	-1.08157	3.16564e-12			Ift81	1.45249	2.39058e-13
	Plekhg2	-1.78682	1.31626e-47		Scrn3	1.00067	0.00442304		Pkp2	-2.93721	2.54259e-25			Ift88	1.64816	1.08643e-10
	Plk2	-1.12619	2.97784e-23		Scube2	1.18309	0.0271777		Pkp4	-1.26018	1.71366e-22			Igfals	1.10125	0.00569282
	Plk3	-2.43383	2.46163e-72		Sema4c	1.24426	4.09497e-07		Plaur	-2.54749	3.38198e-165			Igtp	2.44746	3.43601e-07
	Pmepa1	-3.50474	4.90819e-73		Sema6c	1.00474	0.002758		Plekho1	-1.1133	3.99732e-25			Ikbke	1.26586	1.17885e-11
	Pom121	-1.37139	2.28437e-45		Sertad3	1.4137	1.67903e-09		Plk3	-2.00906	6.6286e-18			Il15	1.09104	4.35326e-05
	Ppan	-1.57529	4.59746e-63		Sesn1	1.58062	7.82639e-38		Plod2	-2.0063	2.90199e-122			Insr	1.66103	0.00133365
	Ppfibp2	-1.73358	0.000684232		Sestd1	1.47679	2.63933e-05		Plxna4	-1.83694	9.78738e-06			Invs	1.29058	3.39817e-05
	Ppme1	-1.10379	4.5173e-18		Sfi1	1.56367	2.43333e-17		Pmepa1	-4.29872	5.94087e-103			Ipp	2.17121	0.000145418
	Ppp1r12a	-1.4384	2.50725e-15		Sft2d3	2.2665	0.00274075		Polr1a	-1.07313	6.47459e-31			Iqgap3	1.00596	0.000573649
	Ppp1r13l	-3.08058	3.80985e-125		Sgol2a	2.43528	5.86093e-05		Polr1b	-1.34492	8.06512e-12			Iqsec2	1.85609	3.69189e-10
	Ppp1r15b	-1.31049	1.35103e-54		Shpk	1.00964	0.00724625		Polr3d	-1.01783	5.19246e-09			Irf1	1.14688	2.60372e-09
	Ppp1r18	-1.43911	7.74025e-61		Sike1	1.0489	0.00036537		Pom121	-1.15039	1.76202e-31			Irf7	2.29814	1.62381e-11
	Pprc1	-1.59347	8.33871e-49		Sirt4	1.21191	1.36053e-05		Por	-1.24146	8.77613e-48			Irs1	1.45793	7.30691e-26
	Pqlc1	-2.17717	1.00225e-63		Ska2	1.05931	5.8063e-05		Ppa1	-1.09267	1.64241e-26			Jade2	1.0366	9.94114e-05
	Prdm15	-1.40898	0.000367429		Slc25a13	1.21272	0.00140001		Ppan	-1.4297	3.19695e-53			Jmjd7	1.37847	1.16226e-05
	Preb	-1.26185	0.000147406		Slc25a27	1.18475	0.0250633		Ppfibp2	-2.44609	1.29852e-09			Jrkl	1.32684	0.00580319
	Prim2	-1.2358	4.54912e-15		Slc25a40	1.01305	0.000643067		Ppif	-1.1239	1.67957e-13			Kank3	1.2297	0.0013802
	Prkab2	-1.5678	1.66671e-09		Slc25a42	1.43221	9.44115e-09		Ppme1	-1.45823	2.79663e-32			Katnal1	1.08662	0.00213302
	Prkcd	-1.24064	7.26126e-26		Slc35d2	1.09032	0.000816678		Ppp1r13l	-2.22554	1.24057e-68			Kctd2	1.3763	6.429e-22
	Prkcg	-3.27384	1.03472e-30		Slc35f3	2.807	0.0053448		Ppp1r8	-1.06305	1.21799e-09			Kctd21	1.43332	2.65206e-05
	Prkg2	-2.54311	0.00213796		Slc40a1	2.07766	0.0123501		Pprc1	-1.14315	3.94404e-24			Kdm1b	1.15899	0.00321639
	Prkx	-1.3862	1.73749e-19		Slc46a3	1.38284	4.06098e-06		Pptc7	-1.12834	6.66096e-27			Kif11	1.85168	3.58608e-05
	Prmt5	-1.07137	2.97198e-20		Smarcad1	1.33308	0.00410817		Pqlc1	-2.24292	3.04117e-65			Kif15	1.59497	0.0195509
	Prpf4b	-1.15548	7.06097e-08		Smc4	1.34941	1.65816e-08		Prkar2a	-1.07648	2.75487e-11			Kif16b	1.78414	8.66625e-10
	Prr7	-1.12329	1.70984e-07		Snai2	2.29867	2.77759e-46		Prkcd	-1.4802	3.22892e-40			Kif18b	1.44407	0.000817019
	Ptger4	-2.28971	2.76893e-25		Snupn	1.08057	3.25644e-06		Prkg2	-2.21192	5.38218e-05			Kif20a	1.94241	1.41619e-09
	Ptgs2	-3.45069	1.03665e-34		Snx10	1.49393	2.47147e-05		Prkx	-1.08837	1.63519e-11			Kif20b	1.93951	2.64332e-05
	Ptp4a1	-2.00445	0.000106772		Snx13	1.26768	0.000266703		Prpf4b	-1.1181	1.75917e-07			Kif22	1.26305	7.21859e-06
	Ptpn1	-1.05222	1.35139e-19		Snx14	1.00127	0.00154262		Prr5	-1.23043	1.13704e-15			Kif23	1.46451	0.000541722
	Ptpn21	-1.29505	1.15545e-28		Sp3	1.01969	0.000385631		Prr7	-1.54268	7.72445e-13			Kif2c	1.27398	9.69427e-05
	Ptprj	-1.8919	0.0058289		Spata7	1.6696	1.49504e-06		Ptar1	-1.46906	0.000230047			Kif3a	1.19633	0.00380757
	Pvr	-3.08963	2.33604e-300		Spc25	1.2906	0.00169203		Ptbp1	-1.20816	1.50057e-51			Kifc1	1.55857	0.00263562
	Pvrl1	-1.25702	1.85818e-49		Spdl1	1.25289	0.00633695		Ptgs2	-2.18772	1.16938e-08			Kifc2	1.41772	1.12652e-06
	Pwwp2b	-1.08456	7.16086e-21		Srek1ip1	1.62785	2.02341e-05		Ptpre	-1.55226	1.16071e-25			Klf11	1.2963	2.55318e-05
	Pxdc1	-2.86992	7.62827e-159		Srsf7	1.0672	9.86529e-05		Pus7	-1.01868	2.9147e-17			Klf2	1.64759	1.15772e-43
	Qtrtd1	-1.0708	0.00126179		Ssx2ip	1.05963	0.000753281		Pvr	-2.27028	3.33379e-149			Klhl5	1.15892	1.4418e-13
	Rab3gap2	-1.10259	0.00178913		Stag2	1.15018	0.0191538		Pvrl1	-1.42209	2.14136e-66			Kntc1	1.58221	0.000251444
	Rab3ip	-1.11246	0.000225068		Stard5	1.38618	2.5609e-05		Pwp2	-1.282	4.64326e-17			Krcc1	1.6133	1.20484e-21
	Rabgef1	-2.10168	5.75074e-54		Stat2	2.02994	5.08104e-23		Pxdc1	-1.64649	1.99344e-46			Kxd1	1.53774	5.11119e-37
	Rap2b	-1.1562	0.00845768		Stradb	1.14539	3.58428e-10		Rab11b	-1.05138	0.0481737			Larp6	2.37403	1.9794e-05
	Rapgef2	-1.16716	1.83541e-07		Stxbp3	1.0226	4.27632e-10		Rab11fip1	-1.05066	0.0019416			Ldb2	3.01817	1.18987e-54
	Rasl11b	-1.31856	0.000125046		Suv420h2	1.14773	1.30875e-08		Rab21	-1.05969	2.79855e-37			Lgr4	1.21583	1.47875e-17
	Rassf8	-1.02931	0.0318315		Tab1	1.26047	1.27769e-17		Rab3ip	-2.1021	1.1225e-13			Limk2	1.4926	0.0106867
	Rbm15	-1.86511	4.14873e-06		Taco1	1.18349	0.00121635		Rangap1	-1.12856	1.21101e-48			Loh12cr1	1.9599	1.44864e-15
	Rbm38	-2.05667	2.18069e-19		Tada2a	1.10404	9.13127e-08		Rap1gap2	-1.2071	6.20441e-10			Lrrc20	1.28637	2.56762e-06
	Rcan1	-1.19411	7.52591e-19		Taf1b	1.0252	0.000103183		Rasal2	-1.64982	5.90137e-18			Lrrc56	2.01297	0.00027966
	Rccd1	-1.01022	0.0114275		Taf8	1.00122	7.07219e-06		Rassf8	-1.48398	0.00236786			Lrrc57	1.02193	0.000530123
	Rdh13	-1.03639	2.5806e-09		Tbc1d14	1.13746	7.87362e-07		Rbm14	-1.0228	9.05851e-18			Lrrc61	2.20393	3.98685e-11
	Relt	-2.57614	5.12031e-13		Tbc1d15	1.05381	0.000134031		Rbm15	-1.08164	0.0142258			Lrrcc1	1.43261	0.0042456
	Rffl	-1.09422	0.00745784		Tbc1d4	1.20098	0.0140336		Rbm19	-1.14558	4.30628e-20			Lrsam1	2.04023	7.34197e-17
	Rfxank	-2.40726	3.16759e-13		Tcaim	1.07472	0.000154688		Rbm38	-1.61077	1.47014e-12			Lyplal1	1.67429	1.41093e-11
	Rhou	-1.47803	1.88986e-36		Tefm	1.55336	2.0088e-10		Rbmxl1	-1.12775	9.06155e-05			Lyrm2	1.07843	1.17254e-06
	Rnd1	-1.30492	1.49409e-14		Terf1	1.83455	1.72738e-09		Rcc1	-1.12319	7.3576e-18			Lyrm5	1.12256	0.00014053
	Rnf149	-1.07624	5.54322e-16		Tet1	2.08662	0.00911417		Rdh10	-1.15426	7.40466e-07			Mad2l1	1.02837	0.00297159
	Rnf19b	-1.29269	8.02359e-74		Tfap4	1.64233	2.05769e-08		Rdh13	-1.25234	1.02206e-13			Magi2	1.05163	0.0384042
	Rnf24	-1.243	2.83794e-09		Tfb1m	1.19822	0.01769		Relt	-2.18663	4.98259e-08			Magi3	1.14087	1.6368e-07
	Rrp12	-1.41612	4.11146e-24		Tfcp2	1.08196	6.47642e-05		Rfxank	-2.83982	2.84304e-10			Maml3	2.52188	6.00807e-05
	Rrs1	-1.52012	8.74137e-49		Thap3	1.44874	1.03344e-18		Rhbdf1	-1.04097	1.51967e-31			Mamstr	2.95138	8.12274e-06
	Rufy3	-1.1242	0.000235009		Them4	1.22274	0.00378256		Ripk2	-1.35675	1.9646e-07			Man1a	1.22116	0.02424
	Runx1	-2.4676	2.08326e-108		Thsd7a	1.40703	0.0428673		Rnf126	-1.0895	2.15493e-28			Manea	1.10644	0.000632239
	Runx2	-1.20256	6.25753e-14		Thumpd2	1.91362	2.47996e-06		Rnf149	-1.26679	4.11728e-22			Map2k6	1.50576	0.018486
	S100a3	-1.65766	0.000584166		Thumpd3	1.11973	5.8939e-06		Rnf19b	-1.06177	6.44716e-47			Map3k8	2.21373	1.11417e-12
	S1pr3	-1.85949	1.18594e-59		Tia1	2.09563	0.000202781		Rnf217	-1.04069	5.39536e-16			Mapk12	1.31905	0.00113562
	Samd4	-1.16443	4.11146e-24		Tigd2	1.16742	0.00572393		Ror2	-1.28548	7.85599e-11			Mapk1ip1	1.24155	1.3207e-09
	Samd4b	-1.40416	1.18587e-70		Timeless	1.70549	0.00196486		Rpl34	-1.52072	0.00370705			Mapre2	1.13297	1.0948e-09
	Sap18	-2.15963	1.43426e-05		Tmco6	1.17605	0.0144317		Rrp12	-1.78551	9.23848e-44			March9	1.62344	2.73667e-15
	Sc5d	-1.0255	5.49446e-16		Tmem106b	1.06564	4.18934e-07		Rrp15	-1.22805	2.25228e-30			Marcks	1.62951	1.45642e-10
	Sdad1	-1.36543	2.19427e-14		Tmem121	1.37758	1.70594e-06		Rrp1b	-1.01016	2.19726e-07			Mbd5	3.3874	5.55834e-06
	Sdc4	-1.4773	1.57687e-23		Tmem126b	1.34644	6.12936e-06		Rrp8	-1.09513	9.71055e-10			Mccc1	1.10218	6.12272e-06
	Sdcbp2	-1.14902	0.0184242		Tmem17	1.06149	6.77854e-05		Rrp9	-1.46732	3.0731e-28			Mcm10	1.25538	0.0155943
	Sde2	-1.13759	6.76828e-13		Tmem177	1.47185	0.0139759		Rrs1	-1.32015	1.72883e-40			Mcm8	1.79926	0.00117875
	Sec23ip	-1.63362	1.23309e-12		Tmem209	1.2841	0.00205827		Rtkn	-1.00193	9.63406e-29			Mdm1	1.82244	0.000846093
	Sema7a	-2.62551	1.91598e-36		Tmem55a	1.07132	3.23624e-05		Runx1	-2.77931	5.17996e-124			Melk	1.45852	0.0129581
	Serpina3h	-3.08427	2.29918e-10		Tmem67	2.27239	0.00735157		Runx2	-1.01479	3.50384e-11			Mettl15	1.13834	0.00208512
	Serpine1	-7.59338	0		Tmem69	1.2051	0.0100501		S100a3	-1.59736	0.000599186			Mettl20	2.21979	3.93187e-06
	Sertad1	-1.12019	2.14959e-24		Tmem86a	1.68999	2.3038e-05		S1pr3	-1.01114	2.41021e-18			Mettl7a1	2.52143	6.53766e-44
	Sertad2	-1.33541	2.98031e-43		Tmx3	1.46175	0.0308913		Sac3d1	-1.28917	6.24479e-29			Mfsd7a	2.19472	0.000608006
	Sf1	-1.19589	1.25409e-41		Tnfaip8l1	2.70964	0.00241365		Sap18	-1.96745	0.000103727			Mfsd9	1.18485	0.027549
	Sf3a1	-1.21623	6.9692e-06		Tnrc6b	1.41991	1.57292e-09		Sap30	-1.10706	4.64526e-08			Mical1	1.04076	5.35457e-09
	Sgk1	-2.53127	1.56124e-139		Tom1l1	1.55217	0.00342011		Sdad1	-1.32917	2.11183e-14			Micu2	1.21486	8.97434e-23
	Sgms1	-1.32633	5.56221e-14		Top2b	1.14767	0.0282845		Sdc1	-1.36541	3.14337e-85			Mir692-1	6.64445	0.000633695
	Sh2b2	-2.41333	2.50707e-20		Trib2	1.38259	3.80393e-17		Sdc4	-1.7378	4.74311e-33			Mitd1	1.26767	3.84283e-06
	Shb	-1.1741	4.39907e-22		Trib3	1.06736	5.46522e-23		Sema4b	-1.3105	2.25896e-06			Mitf	2.53789	0.000260661
	Shroom3	-1.66002	9.53826e-19		Trim24	2.07713	0.00434872		Sema7a	-2.22054	1.50543e-26			Mki67	1.75125	1.68945e-07
	Siah2	-1.84744	6.17504e-32		Trim65	1.16366	0.0143593		Sept9	-1.62145	1.17987e-35			Mlh1	1.33351	4.24146e-09
	Siglecg	-1.21594	5.60051e-13		Trim68	1.07139	0.000625471		Serpina3h	-4.05014	2.1071e-18			Mlh3	2.02365	0.00172503
	Sik2	-1.08335	1.99763e-08		Trip13	1.40945	0.00642764		Serpine1	-4.69839	0			Mllt3	1.17932	0.0233177
	Sipa1l2	-1.51335	3.12141e-29		Troap	1.7977	2.65236e-06		Sf3b4	-1.18796	3.26991e-09			Mlycd	1.62253	4.01197e-11
	Skil	-2.01006	1.95808e-20		Trp53inp1	3.39824	0.000499684		Sgk1	-2.48692	1.14616e-137			Mmab	1.10476	2.12272e-12
	Slc16a10	-1.2422	6.79406e-13		Trub1	1.04813	5.70335e-06		Sh2b2	-3.39654	5.49095e-48			Mmp11	1.5362	4.48865e-41
	Slc19a2	-1.14072	2.08156e-11		Tsc22d3	1.16534	1.06337e-21		Sh3bp2	-1.26174	7.622e-24			Mnd1	1.0904	0.0496469
	Slc20a1	-2.25271	7.00273e-69		Tspyl4	1.44553	5.16588e-05		Siah2	-1.16043	3.22269e-12			Mocos	1.92951	2.3089e-11
	Slc25a25	-2.01719	2.40634e-25		Ttc30b	3.58859	1.31735e-07		Siglecg	-1.13307	1.22779e-11			Mocs1	1.14151	2.94707e-24
	Slc25a37	-1.11994	1.70034e-06		Ttc33	1.07075	1.50187e-07		Sik2	-1.09675	7.75294e-09			Mok	1.12469	0.00425637
	Slc29a2	-1.18268	0.0434485		Ttc39aos1	1.42965	0.00853113		Sipa1l2	-2.01126	7.27212e-65			Morn1	1.79106	0.00181436
	Slc2a1	-1.38071	1.9421e-115		Tti1	1.04901	1.28371e-06		Sipa1l3	-1.43059	5.87614e-25			Mov10	1.06266	4.60034e-10
	Slc35d1	-1.81375	6.34796e-05		Tubgcp5	1.69581	0.00015532		Skil	-1.19617	5.65088e-06			Mpv17l	2.16656	9.33798e-07
	Slc35e1	-2.40079	8.09033e-14		Tusc2	1.38845	5.75912e-09		Slc16a13	-1.60342	2.20632e-06			Mrgprd	1.89839	0.000232271
	Slc35e4	-1.52385	6.73704e-51		Txnip	4.98662	4.72897e-156		Slc20a1	-1.14308	3.32291e-17			Mrgpre	2.3216	3.44411e-07
	Slc39a14	-1.39965	5.06593e-18		Ube2t	1.37337	0.0041033		Slc25a25	-1.33665	6.24723e-08			Msh2	1.08293	5.67064e-11
	Slc7a1	-1.58296	3.43557e-46		Ublcp1	1.55315	0.000872272		Slc25a37	-1.429	1.76625e-12			Mterf1a	1.07251	0.0167294
	Slc7a11	-1.15603	0.0322981		Ulk2	1.172	0.00376754		Slc29a2	-1.31785	0.0131468			Mtg1	1.10603	6.31109e-07
	Slc7a6	-1.10604	7.28769e-22		Upf3b	1.08669	0.00473418		Slc2a1	-1.83874	7.93544e-211			Mtif2	1.12239	0.00625325
	Slc7a6os	-1.17469	8.45925e-17		Uvssa	1.38408	6.67924e-05		Slc35e1	-2.32952	3.46638e-12			Mutyh	4.15395	0.000261526
	Smad7	-3.07917	1.42586e-138		Uxs1	1.11098	0.02144		Slc35e4	-1.05298	3.20894e-22			Mxd1	2.10752	5.76783e-05
	Smyd4	-1.49126	1.87952e-13		Vrk2	1.02445	0.00232152		Slc39a14	-1.62204	7.7646e-25			Mxd3	1.42767	0.000214243
	Snai1	-3.28135	0		Wasf1	1.05866	0.00414082		Slc41a2	-1.41565	2.14793e-23			Mylk	1.0755	0.00773042
	Snhg1	-1.21314	1.22573e-07		Wdr19	1.23911	9.71197e-07		Slc4a7	-1.33273	0.00701651			N4bp2l1	2.60675	1.36598e-08
	Snora33	-1.20265	0.00618607		Wdr59	1.72132	0.00792485		Slc6a8	-1.13697	1.07386e-49			Nagk	1.0653	1.80128e-24
	Snord99	-2.00164	0.00811605		Wdr5b	2.07854	1.49239e-06		Slc7a6	-1.13114	2.02112e-24			Naip5	1.47355	0.000418217
	Socs1	-1.61829	5.58066e-106		Wdr91	1.38967	6.54115e-08		Smad7	-2.58535	7.74643e-68			Nbr1	1.23897	2.90935e-22
	Socs3	-1.97649	2.73595e-123		Xaf1	2.0265	0.0191139		Smg7	-1.02013	8.1284e-10			Ncaph	1.65737	2.70165e-06
	Socs4	-1.02334	0.0400473		Xpc	1.04978	4.53581e-06		Smurf1	-1.36566	7.73321e-37			Ndc80	1.78597	5.77455e-07
	Socs7	-1.11886	2.00643e-06		Xrcc2	1.72142	0.000222426		Snai1	-2.17771	1.21282e-157			Ndufaf3	1.0569	3.31612e-06
	Soga1	-1.00717	2.59444e-12		Ypel2	1.55089	3.78013e-32		Snapc2	-1.004	1.60234e-18			Ndufaf7	1.08213	4.53011e-05
	Sox9	-1.31732	3.29885e-53		Zbtb24	1.28938	3.12492e-06		Snhg1	-1.46412	2.20677e-10			Nek1	1.38264	3.01908e-07
	Spaca6	-2.04697	6.44305e-11		Zbtb3	2.41674	2.94318e-07		Snord99	-1.47685	0.0471725			Nek2	1.86978	0.0136719
	Sphk1	-2.12059	5.77414e-133		Zbtb5	1.64425	8.63329e-07		Socs1	-2.01001	4.29103e-119			Nek4	1.59928	0.000418706
	Spire1	-1.40811	1.578e-09		Zbtb8a	1.17741	1.56242e-05		Socs4	-1.72365	0.000644038			Nek8	1.19379	2.60475e-12
	Spry1	-1.06031	0.000306503		Zc2hc1a	1.41078	0.00997344		Spaca6	-1.49499	1.10631e-05			Neurl2	1.25799	0.000200933
	Spry2	-2.3788	3.78278e-09		Zc3h6	1.3535	0.0325293		Sphk1	-1.70605	8.35655e-82			Nexn	1.54487	0.0167294
	Spry4	-3.80978	0.000202953		Zc3hav1l	1.5469	0.0129603		Spire1	-1.78825	2.02518e-15			Nfatc4	1.31024	0.000115524
	Spsb1	-1.37758	3.97441e-29		Zeb2	1.70395	0.000154688		Spred2	-1.37345	0.00463745			Nfu1	1.40781	1.39401e-33
	Sptlc2	-1.93355	0.012129		Zfhx4	1.39793	1.37022e-05		Spry1	-2.18985	3.48743e-12			Ngly1	2.56792	7.45992e-12
	Spty2d1	-1.06191	0.00231537		Zfp110	1.1648	0.00105742		Spry2	-1.62174	0.000772798			Nhsl1	1.05834	7.88769e-06
	Srf	-2.86886	4.0804e-159		Zfp14	2.56579	0.00463713		Spry4	-2.62219	0.0371649			Nicn1	1.1981	1.15486e-12
	Srprb	-1.30915	0.00013413		Zfp213	1.02415	0.00102815		Sptlc2	-1.2849	0.0355614			Nit1	1.07346	7.38029e-07
	St6galnac4	-2.47362	7.19708e-49		Zfp235	1.80409	0.00170199		Srf	-1.63692	1.25668e-47			Nmi	1.19874	4.39375e-07
	Stard13	-1.02912	3.42683e-08		Zfp239	1.19181	0.0179154		Srm	-1.17492	1.86161e-36			Nos3	1.25225	0.0461916
	Stat3	-1.01034	7.4053e-25		Zfp260	1.00616	9.18936e-05		Srxn1	-1.21068	2.00233e-65			Npr2	1.05307	8.84094e-12
	Stil	-1.3876	0.00370049		Zfp266	1.39922	1.7847e-10		St3gal1	-1.43121	1.40865e-58			Nr2c1	1.4915	0.00222508
	Stip1	-1.01134	8.11285e-36		Zfp27	1.28259	0.00393018		St6galnac4	-2.7773	6.10557e-67			Nrep	2.06455	5.0776e-07
	Stk35	-1.05455	2.23417e-06		Zfp280d	1.33232	0.000459858		Stip1	-1.03566	9.97317e-38			Nsd1	1.29919	0.00147019
	Stk40	-2.23962	5.79267e-130		Zfp287	1.73116	0.00572393		Surf6	-1.10571	2.46612e-22			Nsl1	1.34106	0.0249599
	Stx3	-1.19307	1.7606e-17		Zfp30	1.66819	0.000908477		Syde2	-1.33917	0.0442913			Nsun6	1.78483	0.00724683
	Suco	-1.04931	6.66187e-08		Zfp324	2.43594	2.4028e-06		Syne3	-1.48759	0.000153348			Nudt13	1.71917	1.23958e-06
	Syde2	-1.70718	0.00297068		Zfp354c	2.45175	4.13197e-05		Taf1d	-1.14871	6.67779e-08			Nudt16	1.6716	4.28991e-17
	Tada2b	-1.05099	2.40503e-09		Zfp358	1.02742	0.00024678		Taf4b	-1.51942	0.011056			Nudt6	1.23767	5.05731e-07
	Taf1a	-1.47439	0.00198444		Zfp383	1.0912	0.0227815		Taf5l	-1.40719	3.18144e-32			Nudt7	1.99174	1.07905e-13
	Taf1d	-1.39756	1.03863e-12		Zfp386	2.30539	0.00051223		Tagln	-2.97079	3.82973e-186			Nupl2	1.68898	3.63639e-05
	Taf4b	-1.59853	0.00445498		Zfp41	2.81921	4.28303e-10		Tatdn2	-1.87551	5.18401e-09			Nupr1l	1.0086	0.0185563
	Taf5l	-1.12323	4.28831e-21		Zfp445	1.81292	0.000958547		Tbc1d1	-1.01579	2.74225e-10			Nusap1	1.90807	5.09436e-06
	Tagln	-3.25158	2.71721e-217		Zfp503	2.2014	0.000885992		Tbc1d2	-1.08617	5.28598e-07			Nxpe4	1.34266	0.000232621
	Tatdn2	-1.84509	1.35032e-08		Zfp512	1.35767	3.38052e-10		Tbx3	-1.83376	1.72052e-28			Nynrin	2.16012	2.67632e-16
	Tbrg4	-1.02153	1.11838e-20		Zfp53	1.98882	0.0053448		Tead1	-1.18094	2.86541e-24			Obscn	1.01958	0.0298677
	Tbx3	-1.21536	2.8548e-12		Zfp563	1.4795	0.0302166		Tead4	-1.16001	5.12321e-08			Ogfrl1	1.3523	4.65e-06
	Tead1	-1.10859	4.73512e-21		Zfp59	1.73499	0.0176585		Tes	-1.44999	2.71923e-29			Oip5	1.71491	2.74836e-05
	Tes	-1.19758	5.64013e-20		Zfp608	1.44607	0.014104		Tgif1	-1.21613	8.82997e-27			Oma1	1.54293	5.03507e-13
	Tgfbr1	-1.2139	5.25403e-21		Zfp62	2.21777	1.36718e-05		Tgm2	-1.20782	4.01609e-57			Ophn1	1.7636	1.04462e-24
	Tgif1	-1.85696	9.20097e-64		Zfp639	1.00391	4.10219e-05		Thbs1	-2.15332	2.00617e-86			Optn	1.01067	3.22301e-11
	Tgm2	-1.08153	6.71515e-45		Zfp661	1.08667	0.0157935		Thoc6	-1.18787	2.22481e-16			Orc5	1.03398	0.00014021
	Thbs1	-3.6614	1.11396e-249		Zfp688	1.2909	2.73568e-06		Timp1	-1.13334	5.84166e-42			Oscp1	1.05147	7.87978e-06
	Thoc6	-2.05488	6.80846e-52		Zfp691	1.027	0.000146771		Timp3	-1.05476	1.01776e-49			Osgepl1	1.34098	8.26584e-07
	Timm8a1	-1.47097	0.0271202		Zfp707	1.20318	8.28917e-07		Tiparp	-1.02071	0.000225033			Otub2	1.15068	1.60702e-05
	Tiparp	-1.82703	2.90347e-11		Zfp74	1.31916	0.00157502		Tjp2	-1.97283	3.51718e-71			Oxld1	1.59019	6.91411e-17
	Tjp2	-1.24584	1.84238e-26		Zfp746	1.1774	4.18448e-11		Tle1	-1.7163	4.24409e-39			Pak3	2.45623	0.000408407
	Tle1	-1.38227	1.55774e-23		Zfp784	1.87042	0.00217761		Tm4sf1	-1.87887	2.54264e-92			Palm	1.19101	2.2711e-18
	Tle3	-1.4457	1.44897e-51		Zfp82	1.14459	0.0264875		Tmbim1	-1.04291	1.77685e-59			Papolg	1.47346	0.000120098
	Tle4	-2.4351	3.485e-50		Zfp839	2.34431	2.14473e-11		Tmeff1	-1.24592	0.00183776			Pard6a	1.5415	2.31227e-13
	Tm4sf1	-1.26604	2.5107e-39		Zfp846	1.62399	0.0158558		Tmem115	-1.04242	6.53174e-28			Parn	1.12429	7.33584e-23
	Tmem170b	-1.42201	1.40773e-07		Zfp866	1.13908	0.00239917		Tmem2	-1.75758	1.02033e-19			Parp2	1.2107	2.42882e-09
	Tmem2	-1.14526	1.86239e-08		Zfp87	2.24305	0.00277178		Tmem223	-1.20786	0.0354202			Parp4	1.23235	2.19913e-08
	Tmem223	-2.62851	6.20642e-06		Zfp874b	1.16666	0.00901149		Tmem251	-1.13713	4.21972e-20			Pbx1	1.04257	1.01612e-07
	Tmem245	-1.3315	0.00375224		Zfp9	1.44855	1.08232e-07		Tmem39b	-1.0265	8.91077e-09			Pcdh10	1.30962	0.0113589
	Tmem251	-1.04701	1.12133e-16		Zfp90	1.29888	1.41818e-07		Tmem64	-1.4408	0.00474538			Pcif1	1.18132	9.45159e-15
	Tnc	-1.21416	1.24119e-21		Zfp94	2.03353	0.0235059		Tnc	-1.24777	2.28681e-23			Pck2	1.35242	4.24943e-05
	Tnfaip3	-1.71214	0.00278551		Zfp943	2.14029	0.00450867		Tnfaip3	-1.6143	0.000842944			Pcmtd2	1.66518	3.40704e-14
	Tnfrsf10b	-1.97519	8.54521e-47		Zfp952	1.0285	0.000609501		Tnfaip6	-1.20003	2.97168e-11			Pcnt	1.21998	2.76608e-11
	Tnfrsf11b	-2.11845	7.45383e-11		Zfp956	1.95989	2.53916e-06		Tnfrsf10b	-1.19725	2.02097e-17			Pcnxl4	1.70038	0.000139995
	Tnfrsf12a	-3.62187	0		Zfp958	1.79614	0.019955		Tnfrsf11b	-2.84827	1.50861e-17			Pctp	1.49642	0.000146476
	Tnfrsf1b	-1.16787	0.0318713		Zfp963	4.04034	0.000206208		Tnfrsf12a	-2.90146	7.92231e-268			Pcyox1l	1.26505	0.000160429
	Tnnt2	-3.26342	3.78198e-17		Zfyve1	1.70722	7.08735e-15		Tnfrsf1b	-1.55668	0.00225326			Pdcd4	1.72956	1.03321e-20
	Tns3	-1.59957	1.39725e-09		Zfyve16	1.38071	0.007119		Tnnt2	-3.38974	1.69862e-17			Pddc1	1.8365	5.15561e-18
	Tomm20	-1.16624	0.00324659		Zfyve21	1.27817	2.88944e-14		Tnpo1	-1.48969	0.00924392			Pde10a	1.15145	0.0144382
	Tpm1	-1.97502	1.6153e-134		Zgpat	1.01775	3.69616e-05		Tns3	-1.61152	7.07236e-10			Pde6d	1.12314	1.85011e-29
	Tpst2	-1.28106	2.57721e-55		Zkscan1	1.89994	1.88518e-09		Tpm1	-1.95295	5.01409e-132			Pdk2	1.56521	6.24704e-18
	Trib1	-2.27923	7.80882e-166		Zkscan14	3.5543	1.40773e-07		Tpst2	-1.72448	4.89424e-102			Peli2	1.02412	7.12912e-12
	Trim16	-2.27464	1.02134e-18		Zkscan3	1.06127	3.82017e-05		Trabd2b	-1.05325	1.3309e-11			Per3	2.02101	6.9215e-30
	Trim29	-1.63356	4.52855e-06		Znrd1as	1.46565	0.000102047		Trib1	-1.559	8.02698e-61			Pex11g	1.42279	0.000234204
	Trmt10a	-1.92773	0.00279999		Zscan20	1.66713	0.00396799		Trim29	-1.13478	0.000451719			Pex7	1.08244	6.5669e-07
	Trmt61a	-2.19906	5.22129e-28		Zscan21	2.29256	3.93312e-31		Trmt10a	-2.02822	0.00225706			Pgpep1	1.16353	1.5041e-09
	Tsku	-1.53106	3.29508e-27		Zscan22	2.0243	0.00762157		Trmt61a	-1.67651	8.48421e-19			Phf14	1.17035	4.65344e-08
	Tspan9	-1.08955	1.36554e-28		Zswim3	2.42179	2.41242e-09		Tsku	-1.16232	2.18143e-14			Phf19	1.71606	0.0103885
	Tsr1	-1.33247	9.73194e-22						Tspan11	-1.50933	5.09281e-17			Phf21a	1.06825	0.00551187
	Ttll11	-1.87769	0.000266703						Tspan9	-1.138	1.47339e-32			Phf7	1.64188	0.000118485
	Ttll3	-1.46179	9.22049e-10						Ttll11	-2.81236	1.3991e-08			Pik3c3	1.055	2.17117e-09
	Ttll4	-1.58274	8.80131e-06						Ttll4	-1.93398	7.92515e-10			Pik3ip1	2.41091	5.53644e-80
	Tuba1c	-1.8507	1.55272e-76						Tuba1c	-2.46349	5.514e-139			Pik3r3	1.5487	4.78574e-16
	Tubb6	-1.74676	1.92181e-143						Tuba4a	-1.21576	5.459e-39			Pkia	1.03807	0.00707531
	Twist1	-1.57181	6.46812e-54						Tubb2a	-1.3485	2.95734e-134			Pla2g16	1.13665	0.0349086
	Twistnb	-1.00432	0.00642764						Tubb2b	-1.4921	2.73598e-16			Pld1	2.66599	3.69248e-07
	Txnrd1	-1.85071	3.99016e-62						Tubb6	-1.909	1.02975e-180			Plekha7	2.0014	0.0208699
	U2af1	-1.07304	4.44082e-05						Twist2	-1.25592	4.17371e-55			Plekhm3	1.39259	1.11897e-05
	Uap1	-1.11072	2.89704e-22						Txnrd1	-1.10118	2.42839e-22			Plin3	1.20885	4.88695e-46
	Ube2cbp	-1.15797	0.00828186						Uap1	-1.8788	1.00216e-64			Plin4	1.1563	2.0508e-06
	Ube2f	-1.02754	1.07652e-31						Ube2cbp	-1.76141	1.6822e-06			Plk1	1.73117	7.02597e-13
	Ube2k	-1.02061	0.0144493						Ube2k	-1.0727	0.0177092			Pnpo	1.0876	0.0446545
	Ubtd1	-1.57733	3.44484e-45						Ubtd1	-1.89291	1.85658e-65			Pold1	1.02463	3.68564e-07
	Uck2	-1.02134	1.88798e-32						Uck2	-1.38713	1.13486e-62			Pole	1.46746	6.40741e-05
	Unc5b	-1.11257	4.05954e-11						Upp1	-1.40624	5.60129e-06			Polg2	1.03111	0.000404445
	Upp1	-1.32083	0.00147926						Urb1	-1.24507	3.78262e-13			Polr3gl	1.0627	1.28291e-15
	Urb1	-1.02711	2.16638e-08						Urb2	-1.21992	2.10118e-09			Pomk	1.17722	1.49137e-07
	Urb2	-1.33335	1.14063e-11						Usp10	-1.00889	1.00034e-16			Pot1a	1.19915	2.20781e-05
	Usp2	-2.13689	1.1284e-55						Usp31	-1.08693	6.28296e-16			Ppcs	1.09538	0.046212
	Usp31	-1.28389	4.68227e-20						Usp53	-2.22708	3.04815e-05			Ppfia3	1.23342	0.00432621
	Usp36	-1.01654	0.0350347						Usp6nl	-1.10515	6.64769e-13			Ppip5k1	1.28576	3.05882e-05
	Usp53	-1.09888	0.0128434						Vcl	-1.51136	1.36099e-36			Ppm1h	1.52825	0.0120789
	Utp14b	-1.38968	5.73488e-05						Vegfa	-1.67444	3.41874e-117			Ppp1r3d	1.22005	0.000135536
	Vasn	-1.45544	1.55757e-108						Vps37b	-1.39336	2.85227e-57			Prdm9	1.8981	0.000334348
	Vcl	-1.94224	3.36909e-57						Wdr1	-1.13221	5.18888e-59			Prim1	1.1883	3.22385e-09
	Vegfa	-1.90299	4.39872e-174						Wdr18	-1.12241	5.37677e-05			Prkce	1.09219	2.56335e-07
	Vps37b	-1.79195	9.29524e-101						Wdr4	-1.01095	1.0498e-05			Prkd2	1.91543	1.16231e-12
	Wdr1	-1.01787	6.46233e-47						Whrn	-1.00442	1.0738e-14			Prkdc	1.01434	2.64866e-09
	Wdr43	-1.32355	1.06676e-39						Wtip	-1.1582	2.50688e-35			Prkra	1.05087	7.80223e-19
	Wisp1	-1.47659	5.8135e-15						Wwc2	-1.09111	2.38435e-05			Prrx1	1.05693	6.03564e-13
	Wwc2	-1.68928	1.31201e-11						Wwtr1	-1.46104	4.7074e-33			Psd3	1.27522	4.65251e-09
	Wwtr1	-1.21703	3.7214e-22						Yars2	-1.06654	1.06832e-22			Pskh1	1.15402	2.74894e-13
	Yrdc	-1.49919	4.70524e-62						Yrdc	-1.53765	7.12661e-61			Psmb9	1.35307	5.85654e-06
	Zbtb2	-1.86644	1.48439e-26						Zbtb38	-2.66402	6.84248e-05			Ptgr2	1.30768	5.3305e-11
	Zbtb38	-3.19501	1.05391e-06						Zbtb40	-1.17798	2.86778e-06			Ptpdc1	1.74009	9.68481e-11
	Zc3h12a	-2.19265	3.8584e-48						Zc3h12a	-1.16051	7.70601e-11			Ptpn22	1.53725	2.00596e-05
	Zcchc10	-1.20238	2.08118e-12						Zdhhc18	-1.43085	1.60714e-27			Rab3d	1.58016	0.000841897
	Zcchc2	-1.10001	3.16314e-14						Zfand2a	-1.29013	6.20611e-37			Rab3il1	1.62457	0.00331324
	Zfand2a	-1.58392	2.2783e-55						Zfat	-1.57073	9.11434e-07			Rad51	1.40472	0.000466512
	Zfat	-1.47548	1.94095e-07						Zfp462	-1.30745	4.82389e-06			Rad51ap1	1.2404	0.0247517
	Zfp335	-1.00342	9.32301e-09						Zfp52	-1.50465	0.0019245			Rad51b	1.10977	0.0182102
	Zfp568	-1.10796	9.07022e-06						Zfp593	-1.42259	1.40456e-14			Radil	1.31777	4.07519e-13
	Zfp593	-1.22131	4.72355e-11						Zfp697	-1.41128	0.0218984			Ralgds	1.62531	2.61572e-35
	Zfp697	-2.08129	8.41027e-05						Zfp7	-1.01194	0.000196968			Ralgps1	2.12466	0.000228494
	Zfpm1	-1.36476	9.46668e-29						Zfpm1	-1.80214	2.62466e-54			Ranbp3l	1.27953	0.000101176
	Zhx3	-1.03401	3.23493e-05						Zmynd19	-1.49136	1.15181e-20			Rars2	1.31908	6.64073e-09
	Zpr1	-2.20318	1.04213e-06						Zpr1	-1.61305	0.000249546			Rassf2	1.04686	0.00131421
	Zswim4	-1.97601	1.65623e-22						Zswim4	-1.27446	2.71e-09			Rb1cc1	1.23515	1.46249e-07
	Zswim6	-2.51286	1.00253e-22											Rbbp9	1.61025	6.29909e-11
	Zxda	-1.1058	0.00671905											Rbl1	2.02194	1.57538e-07
	Zyx	-1.19887	2.32612e-40											Rcbtb2	1.25517	0.012413
														Rdh14	1.26171	2.88171e-11
														Reck	1.23299	7.97953e-11
														Rfc4	1.24179	2.70165e-06
														Rfx5	1.73218	7.93994e-09
														Rfx7	1.49738	0.0127712
														Rgs2	1.70696	0.00350152
														Rgs3	1.68827	0.000819428
														Rhob	1.0633	1.62774e-48
														Rhof	1.57396	0.00108872
														Rhpn2	1.9958	7.56045e-06
														Riiad1	1.15544	0.0424297
														Rmdn1	1.73161	1.25865e-15
														Rnase10	2.35631	0.000191653
														Rnf112	2.27953	2.87315e-08
														Rnf135	1.33535	1.88618e-07
														Rnf157	1.487	7.9362e-14
														Rnf207	1.59258	0.00098274
														Rpgrip1l	1.15661	0.00214055
														Rpusd3	1.35788	9.33241e-09
														Rrm2b	2.19422	0.000879539
														Rwdd3	1.2969	0.000263589
														Scaper	2.03497	2.58804e-11
														Scara3	1.24392	4.07822e-28
														Scfd1	1.08627	0.00115529
														Scube2	2.52252	0.000187576
														Sdccag8	1.37786	1.97311e-13
														Sema6c	2.08369	7.50163e-09
														Senp7	1.21656	5.66095e-05
														Serpina9	1.21135	0.0108553
														Sesn1	1.88185	8.41254e-51
														Sestd1	1.40313	1.04415e-05
														Setbp1	1.00162	2.39253e-05
														Sfi1	1.09081	3.68364e-10
														Sfmbt2	1.24435	0.00496488
														Sgol2a	1.0003	0.0410148
														Sh3bp5	1.44616	2.19096e-06
														Shpk	1.14191	0.000308575
														Sik1	1.06253	0.00144344
														Sipa1l1	1.01467	0.0003345
														Sirt4	1.18321	6.16101e-06
														Sirt5	2.57999	1.20995e-09
														Ska2	1.3698	3.49332e-07
														Slc23a3	1.03647	0.00668416
														Slc25a27	2.41146	1.24003e-06
														Slc25a35	1.27216	3.53733e-05
														Slc25a40	1.59773	1.22209e-08
														Slc25a42	1.85367	2.66002e-13
														Slc31a2	1.2646	4.50414e-18
														Slc35d2	2.26088	8.80653e-11
														Slc35f3	2.34614	0.000772211
														Slc40a1	1.24907	0.0148975
														Slc43a3	1.73712	0.00110866
														Slc46a3	3.40626	6.91082e-17
														Slc7a2	1.42737	3.21969e-40
														Slc7a3	2.26713	0.00193841
														Slc9a9	1.27608	5.35325e-05
														Slco2b1	2.31385	7.80765e-59
														Smc4	1.34861	3.02094e-09
														Smim20	1.36238	1.00812e-17
														Snai2	1.59261	2.1199e-29
														Snapin	1.16146	1.44427e-19
														Snx10	1.22984	0.000837635
														Snx33	1.10479	1.30993e-14
														Socs2	1.34191	7.67638e-52
														Sox6	2.37489	2.60372e-09
														Sp140	1.0008	0.00158002
														Spag5	1.23819	0.000224146
														Spg20	1.23299	3.43734e-25
														Spin2c	1.43729	0.00221798
														Spsb2	1.05474	1.12201e-17
														Srgap3	1.20172	1.97846e-08
														Ssbp3	1.02202	4.94423e-27
														Sspn	1.27122	4.53509e-19
														Stard10	1.91758	0.00175532
														Stat1	1.09087	0.0451491
														Stau2	1.10309	0.000778498
														Steap2	1.19787	0.0286001
														Stk11ip	1.25083	4.15652e-11
														Stk3	1.18885	8.79997e-07
														Stoml1	1.69677	2.53523e-22
														Stradb	1.1627	4.12919e-12
														Stxbp4	1.68477	7.90979e-06
														Suox	1.24232	2.87078e-09
														Synm	1.4834	4.14644e-05
														Synrg	1.61823	6.77046e-10
														Syt11	3.45598	0.000375921
														Sytl1	1.31892	3.52027e-10
														Tap1	1.68074	6.69861e-33
														Tarsl2	1.11297	1.23185e-05
														Tatdn3	1.61024	1.52294e-09
														Taz	1.34215	6.08519e-23
														Tbc1d22a	1.02278	8.88299e-13
														Tbc1d2b	1.01313	2.14954e-17
														Tbc1d31	1.09705	3.57271e-10
														Tbc1d32	2.246	0.000729764
														Tbc1d4	1.45394	0.00687887
														Tbc1d5	1.2301	2.74575e-18
														Tbccd1	1.0421	2.0801e-07
														Tbck	1.18822	1.73906e-05
														Tbl1xr1	1.54971	0.00171124
														Tcaim	1.02457	0.000208496
														Tcea2	1.48034	0.00310492
														Tceal1	1.47982	0.000150283
														Tceanc2	1.33795	0.00355771
														Tcf19	1.51512	3.02066e-10
														Tcf4	1.36122	0.000313482
														Tcp11l2	2.15753	7.73147e-18
														Tcta	1.8033	4.68986e-47
														Tctn3	1.37886	2.51267e-10
														Tef	1.07114	2.97831e-26
														Tfb1m	2.46027	2.6343e-05
														Thada	1.36968	0.00569282
														Thap6	1.87619	0.0026631
														Them4	1.14523	0.00221041
														Them6	1.06625	4.76162e-13
														Thpo	1.32026	1.08954e-05
														Thrb	2.1527	0.00557324
														Tia1	1.69126	8.47283e-05
														Tk1	1.80189	4.69247e-07
														Tle2	1.23048	4.71781e-09
														Tmco6	1.38397	0.00161772
														Tmem126b	1.28524	9.17445e-06
														Tmem14a	1.1473	0.00066882
														Tmem17	1.71371	2.65674e-10
														Tmem175	1.28892	7.78161e-06
														Tmem177	1.24042	0.0105227
														Tmem194b	1.10972	0.0398098
														Tmem209	1.10769	0.00399637
														Tmem218	1.15517	2.63529e-11
														Tmem241	2.14257	0.00277113
														Tmem260	1.18183	0.00105207
														Tmem53	1.80456	1.16636e-33
														Tmem67	1.55577	0.0234114
														Tmem86a	1.26675	0.000112769
														Tnrc6b	1.18169	2.45105e-08
														Tns2	1.51922	8.27991e-102
														Tom1l1	1.55449	0.00112165
														Tonsl	1.18945	0.00191937
														Top2a	1.12795	5.67362e-09
														Tor3a	1.16119	4.13569e-06
														Tprkb	1.03595	1.08886e-22
														Traf5	1.5172	4.55042e-18
														Trafd1	1.23692	1.5373e-31
														Trappc12	1.36927	1.24691e-25
														Trerf1	2.16592	9.34033e-11
														Trib3	1.40211	4.14492e-39
														Trim24	2.2506	0.00161691
														Trim68	1.88163	2.31582e-09
														Triqk	1.21009	0.000270154
														Trmu	1.33507	1.92909e-09
														Trp53inp1	2.23067	6.83928e-05
														Trpt1	1.22421	4.17832e-12
														Tsc22d3	1.34301	2.43103e-30
														Tsen2	1.3667	7.47242e-10
														Tspyl4	2.52599	3.33827e-09
														Tstd3	1.28419	1.49705e-10
														Ttc21b	1.14752	9.88426e-08
														Ttc23	1.036	6.8842e-08
														Ttc30b	2.33906	4.9173e-08
														Ttc32	1.64186	1.24499e-06
														Ttc5	1.40106	1.3354e-06
														Ttc8	2.48136	2.45544e-11
														Ttll7	1.53518	0.00989292
														Tubd1	1.83988	1.22889e-11
														Tvp23a	1.33921	1.97904e-16
														Txnip	4.73664	8.63142e-175
														Ube2t	1.92544	0.000210868
														Ubl7	1.10067	0.00224859
														Uevld	1.09223	0.00432197
														Ufl1	1.07029	0.000677599
														Ulk2	1.61366	1.39797e-05
														Uvssa	1.47182	1.22089e-05
														Vps13b	1.5018	2.6729e-11
														Vps45	1.03596	1.95844e-08
														Vsig10	1.44186	1.40936e-08
														Wbscr27	1.7261	1.87701e-14
														Wdpcp	1.26627	2.72941e-08
														Wdr19	3.10588	1.56982e-17
														Wdr45	1.61124	2.32909e-12
														Wdr5b	2.58285	3.87474e-08
														Wdr62	1.27905	1.52602e-05
														Wnk4	2.22897	1.16218e-12
														Wnt10a	1.17863	0.0066405
														Wrn	1.38115	1.79476e-05
														Xaf1	3.29663	0.000132046
														Xkr5	1.47841	0.000765618
														Ypel1	1.75764	3.98202e-05
														Ypel2	1.21706	3.51588e-25
														Ypel3	2.03786	6.36793e-43
														Zbtb10	1.47294	4.12476e-05
														Zbtb11os1	1.34534	1.39671e-08
														Zc2hc1a	1.21935	0.0129165
														Zc3h6	2.75899	6.10219e-05
														Zc4h2	1.49587	0.000430829
														Zcchc24	1.3405	2.51341e-32
														Zdhhc1	1.58263	0.000237701
														Zeb2	1.34745	0.000504083
														Zer1	1.30675	8.42683e-24
														Zfand1	3.70992	9.79626e-06
														Zfp110	1.3807	7.96272e-05
														Zfp14	1.312	0.0263563
														Zfp280d	1.31292	5.97726e-05
														Zfp287	1.18284	0.0118166
														Zfp316	1.58222	0.00724683
														Zfp324	1.14707	0.00325055
														Zfp354c	1.11309	0.00536457
														Zfp358	1.015	0.000153845
														Zfp367	1.12566	0.0217904
														Zfp386	1.95784	0.000389364
														Zfp395	1.17399	6.89896e-07
														Zfp41	1.05629	0.000313531
														Zfp426	1.1871	0.0154361
														Zfp445	1.09363	0.0142393
														Zfp503	2.17292	0.00105887
														Zfp512	1.66541	4.18551e-16
														Zfp638	1.312	0.00547019
														Zfp639	1.1275	5.84518e-07
														Zfp780b	1.239	0.0198776
														Zfp784	1.54182	0.00811051
														Zfp84	1.18477	0.0146548
														Zfp862-ps	1.94083	1.02193e-21
														Zfp935	1.21513	0.0195434
														Zfp94	1.60918	0.0119402
														Zfp958	1.31647	0.0483266
														Zfp963	1.94399	0.000132213
														Zfr2	2.14361	1.38184e-08
														Zfyve1	1.22774	7.96918e-11
														Zgrf1	1.92766	0.00908095
														Zhx1	1.71643	1.89784e-10
														Zkscan1	1.55667	3.54437e-08
														Zkscan14	1.43379	0.000250735
														Zmym6	1.76993	1.02907e-05
														Znrd1as	1.99099	6.19328e-07
														Zranb3	1.20631	0.0341551
														Zscan21	1.33874	6.96073e-18
														Zswim3	1.45113	3.4217e-07
														Zwilch	1.78363	0.000112319
														Zzz3	1.00487	5.43024e-05
