# Supplementary material for: Carbon dioxide regulates cholesterol levels through SREBP2
Source: PLoS Biol. 2023 Nov 15;21(11):e3002367. doi: 10.1371/journal.pbio.3002367 (PMC10651039; doi:10.1371/journal.pbio.3002367)
Supplement: S2 Table — List of genes that were categorized the clusters for described in Fig 2 for NIH3T3 cells treated with either low CO2 or 18 mM NaOH for 2 h and 4 h. (XLSX) [file pbio.3002367.s009.xlsx]

## Sheet: Sheet1
	Gene lists for 1% CO2				Gene lists for 18mM NaOH
	Cluster 1	Cluster 2	Cluster 3		Cluster 1	Cluster 2	Cluster 3
	1500012F01Rik	Actg2	0610007P14Rik		0610009B22Rik	1600020E01Rik	1600019K03Rik
	1700003E16Rik	Adora2b	1810011O10Rik		0610010F05Rik	1700024P16Rik	1700017B05Rik
	1700018A04Rik	Akap1	2410131K14Rik		1110020A21Rik	1810032O08Rik	1810011O10Rik
	1700052K11Rik	Alkbh1	2700038G22Rik		1110032A03Rik	1810044D09Rik	2010111I01Rik
	1810010H24Rik	Alpk1	3110056K07Rik		1110034G24Rik	2410002F23Rik	2410131K14Rik
	2010315B03Rik	Amigo3	6330416G13Rik		1500012F01Rik	2810408I11Rik	2610035D17Rik
	2410006H16Rik	Ankrd1	AI506816		1600002K03Rik	3110001I22Rik	2700038G22Rik
	2410127L17Rik	Apex2	Aatf		1600014C10Rik	3110039I08Rik	5730408K05Rik
	2610008E11Rik	Apoe	Acat2		1700001K23Rik	3110056K07Rik	5730559C18Rik
	2610015P09Rik	Arc	Acly		1700003E16Rik	4930523C07Rik	6330416G13Rik
	2610306M01Rik	Arl4c	Acsbg1		1700018A04Rik	9130008F23Rik	AI506816
	2700049A03Rik	Arrdc3	Acta1		1700030K09Rik	Abl2	AI846148
	2700069I18Rik	Azin1	Acta2		1700052K11Rik	Actg2	AU022252
	2700099C18Rik	Bag2	Actg1		1700066M21Rik	Adamts1	Abhd1
	2810433D01Rik	Baz1a	Actn1		1700096K18Rik	Adora2b	Abtb2
	3010026O09Rik	Bcl10	Actn4		1810010H24Rik	Aff1	Acsbg1
	3110070M22Rik	Bcl2l1	Adam19		2010315B03Rik	Agbl5	Acta1
	3425401B19Rik	Brix1	Adgre5		2210408F21Rik	Agpat9	Acta2
	4430402I18Rik	Btg2	Agfg2		2310001H17Rik	Ahctf1	Actg1
	4933439C10Rik	Bysl	Aimp2		2410006H16Rik	Ajuba	Actn1
	9130024F11Rik	Ccdc86	Ak4		2610008E11Rik	Akap12	Actn4
	9530077C05Rik	Ccrn4l	Angptl4		2610015P09Rik	Alkbh1	Actr3
	9530082P21Rik	Ccsap	Ank		2610044O15Rik8	Alpk1	Acvr1
	A530032D15Rik	Cd300lb	Ankrd52		2610306M01Rik	Amigo3	Adam19
	A930004D18Rik	Cdca4	Apln		2700049A03Rik	Ammecr1	Adat3
	A930024E05Rik	Cdk17	Arhgap22		2700069I18Rik	Amotl2	Adgrg1
	AI429214	Cdr2	Arhgap24		2700099C18Rik	Ankrd1	Adipor1
	AI464131	Cdt1	Arhgap28		2810006K23Rik	Apobr	Ado
	AI606473	Chd9	Arntl		2810013P06Rik	Apoe	Adrm1
	AW146154	Chka	Atic		2810433D01Rik	Appbp2	Aebp2
	Abcb9	Chordc1	B4galt5		2810474O19Rik	Arc	Ahsa1
	Abcg2	Cmklr1	B4galt7		3010026O09Rik	Arhgap23	Aimp2
	Abtb1	Cry1	Bcl2		3110009E18Rik	Arhgef39	Ak4
	Acad12	Ctdp1	Bdnf		3110070M22Rik	Arid3a	Angptl4
	Acbd4	Cttnbp2nl	Bpnt1		3425401B19Rik	Arl4d	Ankrd37
	Adgrg1	Cyp51	Brinp1		4930427A07Rik	Aste1	Ankrd52
	Agbl3	Cyth3	C330018D20Rik		4930430F08Rik	Atf3	Anxa5
	Agbl5	D10Wsu102e	C530008M17Rik		4930556M19Rik	Azin1	Apex2
	Akap12	D1Ertd622e	Ccdc137		4930579K19Rik	B230208H11Rik	Aqp1
	Akap6	Dcun1d3	Ccl2		4931414P19Rik	Bach1	Aqp5
	Akap7	Dnajb1	Ccl7		5330426P16Rik	Bag2	Arfgap1
	Akr1c14	Dnajb4	Ccnd1		6330408A02Rik	Bag3	Arhgap17
	Angel1	Dusp6	Cd3eap		6330418K02Rik	Baz1a	Arhgef40
	Antxr1	E030024N20Rik	Cd44		9030617O03Rik	Bcar1	Arhgef7
	Ap4m1	Eaf1	Cdca7		9130023H24Rik	Bcl10	Arih2
	Ap5b1	Egr1	Cdca7l		9130024F11Rik	Bcl2l1	Armt1
	Apbb1	Egr2	Cdk20		9130221H12Rik	Bcl3	Arntl
	Apobec1	Egr3	Cdk6		9430018G01Rik	Bcl6	Asun
	Apol9a	Eif1a	Cebpd		9530077C05Rik	Bdnf	Atad3a
	Apol9b	Eif1ad	Ces1a		9530082P21Rik	Bhlhe40	Atp10a
	Aqp11	Epha2	Chchd4		9530091C08Rik	Bicd2	Atp10d
	Arnt2	Ereg	Ciart		9830147E19Rik	Brix1	Atp13a3
	Arpp19	Errfi1	Clcf1		9930012K11Rik	Btaf1	Atp1a1
	Arrdc1	Fam179b	Clcn3		A430033K04Rik	Btg2	Atxn7l2
	Arrdc4	Fasn	Cmtr2		A630001G21Rik	C030013C21Rik	B4galt5
	Arvcf	Fastkd3	Col17a1		A630066F11Rik	Ccdc117	B4galt7
	Asap3	Fastkd5	Cpsf2		A730056A06Rik	Ccdc86	BC027231
	Asic1	Fem1b	Ctgf		A730090N16Rik	Ccrn4l	BC037704
	Aspm	Fhl3	D8Ertd82e		A930024E05Rik	Ccsap	Bach2
	Atg10	Fmnl3	D930015E06Rik		AA986860	Cdc42ep3	Bend3
	Atl1	Fosl1	Dctd		AI429214	Cdca4	Bin3
	Atoh8	Foxc2	Ddx18		AI464131	Cdip1	Bnip3
	Atp2b4	Foxs1	Ddx21		AI597479	Cdk17	Bpnt1
	Atp5s	Frmd4a	Ddx31		AI606473	Cdk5r1	Brinp1
	Auh	Gdnf	Dhcr7		AI987944	Cdk7	Btbd3
	Aurkb	Gfod1	Dhx37		AW146154	Cdk9	Btg3
	Azin2	Gm15694	Diexf		AW209491	Cdkn1a	Bysl
	BC037704	Grwd1	Dkc1		AW554918	Cdr2	Cachd1
	Bace1	Gtpbp4	Dock5		Aasdh	Cdrt4	Camkk1
	Bbs10	Hbegf	Dos		Abcb9	Cebpb	Cbx2
	Bbs4	Hivep3	Dph2		Abcc10	Cebpd	Ccdc137
	Bcl7a	Hmgcr	Dusp4		Abtb1	Chka	Ccdc94
	Bcl9l	Hmgcs1	Dusp9		Acacb	Cited2	Ccl2
	Bhlhb9	Hmox1	Dut		Acad11	Cmklr1	Ccl7
	Bmf	Hsp90aa1	Dynll1		Acad12	Cnst	Ccnd1
	Brca1	Hspa1b	Ebna1bp2		Acbd4	Col20a1	Ccnf
	Brdt	Iffo2	Eea1		Acsf3	Col7a1	Ccnyl1
	Bub1b	Il17ra	Eef1e1		Acvr2a	Coq10b	Cd200
	C1qtnf1	Il4ra	Efhd2		Adam11	Cpeb4	Cd300lb
	Cacna1a	Inhba	Efnb2		Adgrd1	Crabp2	Cd3eap
	Cacnb3	Irf5	Elovl6		Adh7	Csrnp1	Cd44
	Calcoco1	Itgb2	Enpp1		Adprm	Cstf3	Cdc14a
	Camk2b	Itprip	Erap1		Afap1	Ctdp1	Cdc25a
	Camkk1	Jmjd6	Etv5		Agbl3	Ctgf	Cdca7
	Camkmt	Junb	Eva1a		Agtrap	Ctps	Cdk18
	Cand2	Kdm7a	Fam129b		Ahdc1	Cttnbp2nl	Cdk20
	Car11	Klf16	Fam129c		Akap6	Cxcl1	Cdk6
	Cbr1	Lbh	Fam198b		Akap7	Cyp26b1	Cdv3
	Cbr4	Lbx2	Fam19a5		Akr1c14	Cyr61	Celf4
	Cc2d2a	Ldlr	Fam20c		Akr1e1	Cyth2	Cgref1
	Ccdc122	Lima1	Fastkd1		Amn1	D8Ertd82e	Chchd4
	Ccdc136	Lrrfip1	Fdps		Ampd3	Dancr	Chst11
	Ccdc28a	Mak16	Fgfr2		Angel1	Dcaf10	Chsy1
	Ccdc57	Map2k3	Fhdc1		Ankra2	Dcun1d3	Ciart
	Ccdc74a	Map2k3os	Fign		Ankrd46	Ddr1	Cirh1a
	Ccna2	Mars2	Flnb		Ankzf1	Dlc1	Clcf1
	Ccng2	Med14	Ftsj3		Anln	Dlx2	Clic4
	Cdc25c	Mob1b	Gan		Antxr1	Dnajb1	Cluh
	Cdca3	Mob3a	Gar1		Aox1	Dnajb4	Cobll1
	Cdk19	Msmo1	Gdap10		Ap3m2	Dot1l	Col12a1
	Cdkn1b	Myc	Gemin5		Ap5b1	Dusp10	Col4a1
	Cdkn2aip	Nab2	Gjb3		Ap5s1	Dusp16	Coro1c
	Cdkn2d	Nfe2l2	Gjb4		Ap5z1	Dusp4	Cpsf4
	Cdnf	Nfkbiz	Gm14005		Apbb1	Dusp6	Cptp
	Cecr5	Nifk	Gm16062		Apol9a	Dync1li1	Creb3l1
	Celf5	Nkrf	Gm2115		Apol9b	Dynll1	Crim1
	Cep131	Nol12	Gm6682		Appl2	Dyrk3	Cry1
	Cep44	Notch1	Gnl3		Aqp11	Dzip1l	Cryab
	Cep57l1	Nppb	Gpatch4		Arap1	Ebna1bp2	Cspg4
	Cep83os	Nr4a1	Gpr137b		Arhgap11a	Edrf1	Csrp2
	Cercam	Nr4a3	Gpr149		Arhgap12	Efnb1	Cstf1
	Chchd10	Nt5dc3	Gpr176		Arhgap27	Efnb2	Cx3cl1
	Chek2	Nuak2	Gpr180		Arid4a	Egr2	Cxcl5
	Chn2	Osgin1	Grem2		Armcx1	Egr3	Cyp51
	Cirbp	P2ry2	Grk5		Arrdc2	Ehbp1l1	D10Wsu102e
	Cish	Palld	Havcr2		Arrdc3	Ehd1	D1Ertd622e
	Ckap2l	Pank3	Heatr1		Arvcf	Ell2	D930015E06Rik
	Cln6	Pde12	Hhat		Asap3	Elmsan1	Daam1
	Cngb1	Pdlim5	Hk2		Asb1	Epha2	Dcbld1
	Cnnm3	Per2	Hmga2		Aspm	Epha4	Ddx10
	Crispld2	Pfkfb4	Hsd17b12		Asrgl1	Ereg	Ddx21
	Cyp2c55	Phc2	Hsd17b7		Atf7ip	Errfi1	Ddx27
	Cyp4v3	Phlda1	Hspa4		Atg10	Etf1	Ddx31
	D330041H03Rik	Phtf2	Hspd1		Atg14	Ets1	Ddx39
	D930028M14Rik	Pias2	Hsph1		Atg4c	Ext1	Dfna5
	Daam2	Plaur	Idi1		Atl1	F3	Dhps
	Dact1	Plekhg2	Ier5		Atm	Fam107b	Dhx33
	Dbp	Plk3	Ifi202b		Atoh8	Fam126b	Dixdc1
	Deptor	Pprc1	Ifi204		Atp5s	Fam189b	Dkc1
	Dixdc1	Prdm15	Il11		Auh	Fam46b	Dph2
	Dlgap5	Prkx	Il16		Aurkb	Fam98a	Dtnbp1
	Dnajc22	Ptar1	Il1rap		Avil	Fas	Dusp9
	Dtl	Ptger4	Il1rl1		B130024G19Rik	Fasn	Dut
	Dtx3l	Ptgs2	Il34		B3gntl1	Fbxo33	E2f4
	Dusp8	Ptp4a1	Inip		B630019K06Rik	Fbxw7	Eaf1
	E130102H24Rik	Ptpn12	Insig1		BC025920	Fem1b	Eef1e1
	E230016K23Rik	Pvr	Irf9		BC052040	Fhdc1	Efhd2
	E2f7	Qtrtd1	Itga5		BC068281	Fhl2	Egln3
	Ect2	Rbm15	Itgb3		Bace1	Fhl3	Ehmt1
	Edn1	Rffl	Itpripl2		Bard1	Filip1l	Eif1a
	Efna4	Rfxank	Ivns1abp		Bbc3	Flnb	Eif4a1
	Eid2b	Ripk2	Kank1		Bbs1	Fos	Eif5
	Elmod3	Rnf2	Kcnk2		Bbs10	Fosb	Elk3
	Elp4	Rps6kb1	Kcnn4		Bbs2	Fosl1	Elovl6
	Eml6	Rrp8	Kitl		Bbs5	Fosl2	Eps8
	Eng	Rrs1	Klhl21		Bbs7	Foxc1	Ercc1
	Enho	S1pr3	Klk10		Bbs9	Foxc2	Ercc4
	Epor	Sdad1	Layn		Bcdin3d	Foxs1	Etv5
	Espl1	Sec24a	Lbr		Bcl7a	Gadd45b	Etv6
	Extl1	Sema4b	Lhfpl2		Bcl9	Gadd45g	Eva1a
	Ezh1	Serpine1	Lipe		Bcl9l	Gatad2b	Eva1c
	Fam135a	Sertad2	Lipg		Bhlhb9	Gcnt2	Exoc3l4
	Fam161a	Sgk1	Lrig1		Birc2	Gdnf	Exosc6
	Fam175a	Sgms1	Lrp8		Birc3	Gfod1	F2r
	Fam210a	Sh3pxd2b	Lss		Birc5	Gm10033	Fads3
	Fam214a	Siah2	Lyar		Bivm	Gm10069	Fam101b
	Fam26e	Sipa1l2	Maff		Blm	Gm11517	Fam110a
	Fam35a	Slc20a1	Masp2		Bmf	Gm11974	Fam129b
	Fam46b	Slc39a14	Mast4		Brat1	Gm20219	Fam132a
	Fam53b	Snai1	Mb21d1		Brca1	Gm29766	Fam13b
	Fam83d	Snx8	Mdn1		Brca2	Gm38426	Fam198b
	Fam83h	Socs5	Mettl13		Brdt	Gnl3	Fam19a5
	Fbxl2	Sox9	Mfsd2a		Brf2	Gprc5a	Fam20c
	Fbxl20	Spata5	Mfsd9		Bub1b	Gse1	Fam210b
	Fbxo28	Spred1	Mgp		C2cd5	Gtf3c4	Fam212a
	Fbxo31	Spry1	Mical2		C330018D20Rik	H2-DMa	Fastkd5
	Fbxo32	Spry4	Mir763		Cacna1a	Hbegf	Fbl
	Fbxo41	Spty2d1	Mirg		Calcoco1	Hemk1	Fbxl18
	Fhod1	Srf	Mmd		Camk2b	Herpud1	Fermt2
	Firre	Stk40	Mreg		Camkmt	Hivep2	Fgfr2
	Flt3l	Synj2	Mrpl15		Camsap3	Hivep3	Fkbp5
	Fos	Synpo	Mtcl1		Cand2	Hmgcr	Flnc
	Fosb	Taf1a	Mvd		Card6	Hmox1	Flrt2
	Foxn3	Tatdn2	Mvk		Carns1	Hoxb8	Flt1
	Foxo6	Thbs1	Mybbp1a		Casd1	Hoxb9	Fmnl3
	Foxp1	Timm10	Myzap		Casp2	Hspa1b	Fpgs
	Fyco1	Tiparp	Nav2		Casp6	Hspb7	Frmd4a
	Fzd8	Tle3	Nedd4l		Casp8	Hspb8	Fscn1
	Gab1	Tmem170b	Nes		Casp9	Hsph1	Fstl3
	Gadd45b	Tmem2	Net1		Cbr1	Iba57	Ftsj2
	Gdpd5	Tmppe	Ngf		Cbr4	Id1	Ftsj3
	Ggn	Tnfrsf10b	Nipal1		Cbx8	Id4	Furin
	Gigyf1	Tnfrsf12a	Nol10		Cc2d2a	Ier3	Fzd3
	Gjc2	Tnfrsf1b	Nolc1		Ccar2	Ier5	Gar1
	Gli1	Tnfrsf25	Nop2		Ccbl1	Ier5l	Gas2l3
	Glis1	Top1	Nop56		Ccbl2	Ifrd1	Gdap10
	Glmn	Trib1	Nop58		Ccdc122	Igf2bp1	Gemin5
	Gm10638	Trim16	Notch2		Ccdc130	Il11	Gfpt2
	Gm13375	Ttll4	Notch4		Ccdc171	Il17ra	Gigyf2
	Gm13483	Twist1	Nr2f2		Ccdc173	Inafm2	Gins3
	Gm15972	Ugcg	Nrg1		Ccdc181	Inhba	Gja1
	Gm16845	Unc5b	Nsdhl		Ccdc28a	Ino80	Gjb3
	Gm19705	Urb1	Oaf		Ccdc28b	Ip6k3	Gjb4
	Gm7325	Usp31	Orc1		Ccdc51	Ippk	Glis1
	Gpr146	Utp14b	Pak1		Ccdc57	Irak2	Glis3
	Gpr19	Utp18	Parvb		Ccdc66	Irs2	Gm10941
	Gpsm1	Ythdf2	Pcdh7		Ccdc71	Ist1	Gm14005
	Gtf2ird1	Zbtb2	Pcyt2		Ccdc77	Itpkc	Gm15694
	Gulp1	Zbtb38	Pdcd11		Ccdc82	Itprip	Gm15867
	H1f0	Zcchc2	Pdp2		Ccdc90b	Jag1	Gm16062
	Hacl1	Zfand2a	Pdpn		Ccna2	Jdp2	Gm26705
	Haghl	Zfp281	Pfas		Ccnb1	Junb	Gm3219
	Haus4	Zfp715	Pgam5		Ccng2	Kcmf1	Gm53
	Hectd3	Zpr1	Phb		Cdc25b	Kctd10	Gm5801
	Helb	Zswim4	Pigw		Cdc25c	Kctd11	Gm5886
	Hexdc	Zswim6	Pinx1		Cdca3	Kctd5	Gm6682
	Hexim2		Plat		Cdca8	Kdm6b	Golph3
	Hip1		Plscr1		Cdk5rap1	Kdm7a	Golt1b
	Hmgb3		Pmvk		Cdkn1b	Khdrbs1	Gpr149
	Hoga1		Polr1b		Cdkn2d	Klf10	Gpr176
	Hook2		Polr3g		Cdkn3	Klf16	Gpr39
	Hoxa4		Por		Cdnf	Klf5	Grem2
	Hoxaas2		Ppa1		Cdon	Krr1	Grwd1
	Hoxb3		Ppan		Cdpf1	Lamc2	Gsto1
	Hoxb5		Ppat		Cdyl2	Lats2	Has2
	Hoxc4		Ppfibp2		Celf5	Lbx2	Havcr2
	Hscb		Ppid		Cenpc1	Lima1	Heatr1
	Hspa2		Ppif		Cenpe	Lims2	Herc3
	Hspb6		Prkg2		Cenph	Lmcd1	Hes1
	Htra1		Ptges3l		Cenpi	Lmnb2	Hilpda
	Id2		Ptpre		Cenpj	Lnpep	Hip1r
	Id3		Ptprj		Cenpl	Lrrc73	Hipk2
	Iffo1		Pus7		Cenpn	Lurap1l	Hk2
	Ifit3b		Pus7l		Cep128	Luzp1	Hmga2
	Igtp		Pvrl1		Cep131	Maff	Hmga2-ps1
	Il15		Pwp2		Cep162	Mafk	Hmgcs1
	Il15ra		Rbm19		Cep350	Maml3	Hnrnpab
	Inha		Rdh11		Cep41	Map2k3	Hsp90aa1
	Ip6k3		Relt		Cep44	Map2k3os	Hspa4
	Iqck		Rpf2		Cep55	Mapkbp1	Hspa4l
	Irf7		Rpia		Cep57	Mars2	Hspd1
	Isoc2b		Rpl22l1		Cep57l1	Mat2a	Htra3
	Izumo4		Rpl34		Cep68	Mb21d1	Hyal1
	Jarid2		Rrp12		Cep70	Mcl1	Hyal2
	Jmjd7		Rrp15		Cep83os	Mdm2	Ifi204
	Jrkl		Rrp1b		Cep95	Med26	Igsf3
	Kank3		Rrp9		Cep97	Mef2a	Il1rl1
	Kdm5c		Runx1		Cfap97	Mettl6	Il34
	Kif15		Ruvbl1		Chchd10	Mfsd2a	Il4ra
	Kif22		Sac3d1		Chchd5	Mfsd7b	Insig1
	Kif23		Sc5d		Chek2	Midn	Isg20l2
	Kif7		Sdc4		Chn2	Mir34b	Itga5
	Kif9		Sema7a		Chst12	Mir763	Itgb3
	Kifc2		Serpina3h		Chst14	Mob3a	Itpk1
	Klf11		Serpinb9b		Chtf18	Mpp5	Itpripl2
	Klf2		Setd4		Cirbp	Mtmr10	Jmjd6
	Krt14		Sgsm1		Cish	Myc	Jmy
	Krt16		Sh2b2		Ckap2l	Myd88	Kank1
	Kxd1		Sh3tc2		Clec2d	Myo18b	Kansl2
	LOC100504703		Shmt1		Cln6	Nab2	Kcnn4
	Larp6		Sigmar1		Clpb	Naprt	Kdm3a
	Lcorl		Sipa1l3		Cnbd2	Ndel1	Kdm4b
	Ldb2		Slc20a2		Cngb1	Nedd4l	Kdm8
	Lims2		Slc25a22		Cnnm3	Nexn	Kifc3
	Lin54		Slc25a37		Cntln	Nfil3	Klhl21
	Lrch1		Slc27a3		Cntrl	Ngf	Klhl26
	Lrrc20		Slc29a2		Cntrob	Nifk	Klk10
	Lrrc56		Slc2a1		Coa4	Nip7	Kti12
	Lysmd1		Slc35e1		Coasy	Nkrf	Larp1
	Mamstr		Slc4a7		Col9a3	Nkx2-5	Larp1b
	Map4k2		Slc7a11		Commd5	Nlrc5	Layn
	Mapk1ip1		Slit2		Coq3	Nol12	Ldlr
	44629		Sms		Coq9	Nolc1	Ldlrad4
	Mbd4		Smyd5		Cp	Npas4	Lhfp
	Mbd5		Spg21		Cpeb3	Npm3-ps1	Lhfpl2
	Mblac1		Spp1		Cped1	Nppb	Lhx6
	Melk		Spred2		Cpped1	Nr4a1	Lipe
	Mettl20		Spry2		Cpt2	Nr4a2	Lipg
	Mettl7a1		Sptlc2		Cradd	Nr4a3	Lipt2
	Mfsd7a		Sqle		Crocc	Nr6a1	Lrp8
	Mgll		Srm		Crot	Nrp	Lrrc47
	Mical1		St3gal1		Cspp1	Nt5dc3	Lrrc59
	Miip		St5		Ctc1	Nuak1	Lrrfip1
	Mir692-1		St6gal1		Cutc	Nuak2	Lyar
	Mitf		Stard4		Cyld	Nup153	Lysmd1
	Mki67		Stip1		Cyp2c55	Obscn	Mak16
	Mmp11		Tagln		D10Jhu81e	Oser1	Map1b
	Mmrn2		Tanc2		D330041H03Rik	Osgin1	Mapkapk2
	Mn1		Tbc1d2		D430020J02Rik	Palld	Marcksl1
	Mnd1		Tbl2		D430042O09Rik	Palm2	Mast3
	Morn1		Tead4		Daam2	Papd7	Mdn1
	Mpp7		Tfap4		Dact1	Pcsk4	Med14
	Mpv17l		Tfrc		Dact3	Pdlim5	Mettl13
	Mrgprd		Timm8a1		Dand5	Pdlim7	Mical2
	Mrgpre		Timp1		Dapp1	Peg3	Mis12
	Mterf2		Tm4sf1		Dars2	Peli1	Mkl1
	Mturn		Tmem173		Dbp	Per2	Mmd
	Mxd1		Tmem223		Dctn1	Phactr4	Mnt
	Mxd3		Tnfrsf11b		Ddb2	Phf13	Mphosph10
	Mylip		Tnnt2		Ddx58	Phlda1	Mras
	N4bp2l1		Tns3		Ddx59	Phldb2	Mreg
	Naip5		Tomm40l		Deptor	Phxr4	Msantd3
	Napepld		Trmt11		Dguok	Pias2	Msh6
	Nbeal2		Trmt61a		Dhx34	Pim1	Mtcl1
	Ncoa7		Ttll11		Dhx40	Pkp2	Mustn1
	Ndc80		Tuba1c		Diap2	Plaur	Mybbp1a
	Ndrg4		Tubb4b		Dis3l2	Plekhf1	Myl4
	Nek3		Tubb6		Dlgap5	Plekhg2	Myo10
	Neurl1a		Txnrd1		Dlx4	Plk2	Myo1d
	Nfatc4		Ubash3b		Dmrta2	Plk3	Myo1e
	Nhsl1		Uck2		Dnajc22	Pom121	Myzap
	Nmnat3		Umps		Dock4	Ppp1r12a	Naa25
	Nos3		Upp1		Dsn1	Ppp1r13l	Nanos1
	Noxo1		Utp20		Dtl	Ppp1r15b	Nav2
	Nr1d2		Vcl		Dtx4	Ppp1r18	Ncl
	Nr2c1		Wdr12		Dusp23	Pprc1	Ncor2
	Nrep		Wdr18		Dusp8	Prdm15	Ncs1
	Nrm		Wdr3		Dyrk4	Preb	Ndc1
	Nudt16		Wfdc18		E130102H24Rik	Prim2	Nedd9
	Nusap1		Yae1d1		E130311K13Rik	Prkab2	Nes
	Nxpe4		Zfp420		E230016K23Rik	Prkcg	Net1
	Nxt2		Zfp438		E430018J23Rik	Prkx	Nfatc1
	Nyap1		Zfp566		Echdc3	Prmt5	Nfkbia
	Nynrin		Zfp658		Ect2	Prpf4b	Nfkbiz
	Ofd1		Znhit6		Eef2kmt	Ptger4	Nhp2
	Ogfrl1				Efcab7	Ptgs2	Nipa2
	Oip5				Efemp1	Ptp4a1	Nipal1
	Optn				Efna4	Ptpn1	Nle1
	Osr2				Egr1	Ptpn21	Noc2l
	Otos				Ehbp1	Pvr	Nol10
	Pak3				Eid2b	Pwwp2b	Nol9
	Palm				Elp4	Pxdc1	Nop16
	Pard6g				Eme1	Rab3gap2	Nop2
	Parp16				Eml6	Rabgef1	Nop56
	Pars2				Endov	Rap2b	Nop58
	Patz1				Eng	Rapgef2	Notch4
	Pbk				Engase	Rasl11b	Nr2c2ap
	Pbx4				Ephb3	Rbm15	Nr2f6
	Pcdh10				Epor	Rbm38	Nrg1
	Pcnxl4				Ercc6l	Rcan1	Nxf1
	Pddc1				Espl1	Rccd1	Oaf
	Pdk2				Etl4	Relt	Odc1
	Pdzrn3				Exosc7	Rffl	Orc2
	Peli3				Extl1	Rfxank	Orc4
	Per3				Ezh1	Rgs3	Otud3
	Pex11g				Fahd1	Rhou	P2ry2
	Pfkm				Fam122b	Rnd1	Pa2g4
	Pgpep1				Fam131b	Rnf19b	Pak1
	Phyh				Fam13c	Rnf24	Pank3
	Pik3cd				Fam160a1	Rnf34	Parvb
	Pik3ip1				Fam161a	Rufy3	Pax9
	Pkia				Fam173b	S1pr3	Pcdh7
	Pld1				Fam174a	Samd4	Pdgfa
	Plekha7				Fam175a	Samd4b	Pdgfc
	Plekhg4				Fam214a	Sap18	Pdp2
	Plekhm3				Fam26e	Sdcbp2	Pdrg1
	Plscr4				Fam35a	Sde2	Pdzrn3
	Pnrc2				Fam43a	Sec23ip	Pfkl
	Podnl1				Fam53b	Sema7a	Pgp
	Pold1				Fam58b	Serpine1	Phc2
	Polg2				Fam64a	Sertad1	Phlda3
	Pou6f1				Fam69b	Sertad2	Phldb1
	Ppp1r15a				Fam71f1	Sf1	Pi4k2a
	Prc1				Fam76a	Sf3a1	Pi4k2b
	Prkce				Fam76b	Sgms1	Piezo1
	Prrx2				Fam83d	Shb	Pkp4
	Psd3				Fanca	Shroom3	Plekha8
	Psmb9				Fancg	Siah2	Plekho1
	Pstk				Fars2	Skil	Plod2
	Ptpdc1				Fastkd1	Slc16a10	Plxna4
	Pttg1				Fbxl2	Slc19a2	Pmepa1
	Rab3d				Fbxl20	Slc20a1	Pnpt1
	Rac3				Fbxl4	Slc23a3	Pogk
	Rad51b				Fbxl7	Slc25a25	Pole4
	Radil				Fbxl8	Slc25a47	Polr1a
	Ralgps1				Fbxo18	Slc35d1	Polr1b
	Ranbp3l				Fbxo31	Slc35e1	Polr3g
	Rapgefl1				Fbxo32	Slc35e4	Pop1
	Rasl11a				Fbxo38	Slc7a1	Por
	Rassf7				Fbxo41	Slc7a11	Ppa1
	Rbks				Fbxo5	Slc7a6os	Ppan
	Rbl1				Fbxw5	Smad6	Ppargc1b
	Rbmx				Fcho2	Smad7	Ppat
	Rcan3				Fign	Smyd4	Ppfibp2
	Rcor2				Firre	Snai1	Ppif
	Rdh9				Frs3	Snora33	Ppme1
	Rfx2				Fut10	Snord99	Ppp1cc
	Rfx5				Fyco1	Socs1	Pptc7
	Rgs12				Fzd4	Socs3	Pqlc1
	Rhebl1				Fzd8	Socs7	Prkar2a
	Rhobtb1				G2e3	Soga1	Prkcd
	Rhof				Gadd45a	Sox9	Prkg2
	Rhpn2				Gas1	Spaca6	Prr5
	Riiad1				Gatsl3	Sphk1	Prr7
	Rnase10				Gba2	Spry2	Prss12
	Rnf112				Gdpd5	Spry4	Ptar1
	Rnf113a2				Gemin4	Spsb1	Ptbp1
	Rnf138				Gemin8	Spty2d1	Ptcd3
	Rnf150				Ggn	Srf	Ptpre
	Rnf207				Gigyf1	Srprb	Ptprj
	Rnf31				Gimap9	Stard10	Pus7
	Rpusd3				Gin1	Stard13	Pvrl1
	S1pr1				Gins1	Stat3	Pwp2
	Sall2				Gjc2	Stil	Qtrtd1
	Samhd1				Gli1	Stk35	Rab11b
	Scaper				Glmn	Stk40	Rab11fip1
	Scara3				Gm10638	Stx3	Rab3ip
	Scube2				Gm13154	Suco	Rai14
	Sema6c				Gm13483	Swt1	Rangap1
	Serpina9				Gm14137	Syde2	Rap1gap2
	Sertad3				Gm15972	Tada2b	Rars
	Sesn1				Gm16845	Tada3	Rasal2
	Sfxn5				Gm17455	Taf1a	Rassf1
	Sgol2a				Gm5595	Taf1d	Rassf8
	Sh3tc1				Gm684	Taf4b	Rbm12
	Sh3yl1				Gm7325	Tgfbr1	Rbm14
	Sirt5				Gmnn	Tgif1	Rbm19
	Slc1a3				Gmpr	Thbs1	Rcc1
	Slc25a27				Gnb5	Thoc6	Rcl1
	Slc25a35				Golph3l	Tiparp	Rcor1
	Slc25a42				Gopc	Tle3	Rdh10
	Slc25a47				Gpatch11	Tle4	Rdh13
	Slc41a3				Gpcpd1	Tmem170b	Rgs20
	Slc45a3				Gpr146	Tmem223	Rhbdf1
	Slc46a3				Gpr19	Tmem245	Rif1
	Slc6a15				Gprasp1	Tnfrsf10b	Ripk2
	Slc7a3				Gsap	Tnfrsf12a	Rnf126
	Slc9a5				Gstt3	Tnn	Rnf149
	Slc9a9				Gtdc1	Tomm20	Rnf217
	Slco2b1				Gtf2a1	Trib1	Rnf41
	Smad6				Gtf2h2	Trim16	Ror2
	Smc4				Gtf3c3	Trmt11	Rpl14-ps1
	Sord				Gtpbp8	Tsku	Rpl34
	Spc24				Gtse1	Tsr1	Rps6kc1
	Spc25				Gulp1	Ttll3	Rrp12
	Srr				Gxylt2	Twist1	Rrp15
	Ssbp3				H1f0	Twistnb	Rrp1b
	Stau2				H2-M10.1	Txnrd1	Rrp8
	Stoml1				Hacl1	U2af1	Rrp9
	Supt20				Harbi1	Ube2f	Rrs1
	Sytl1				Haus4	Ube2k	Rtkn
	Tap1				Hdac8	Urb2	Runx1
	Tarsl2				Heatr5b	Usp2	Runx2
	Tatdn3				Hells	Usp36	S100a3
	Tbc1d22a				Hexim2	Usp53	Sac3d1
	Tbc1d32				Hibch	Utp14b	Sap30
	Tcea2				Hid1	Vasn	Sc5d
	Tcta				Hist1h2ak	Vegfa	Sdad1
	Tead2				Hlcs	Vps37b	Sdc1
	Tead3				Hmgxb4	Wdr43	Sdc4
	Tef				Hmmr	Wisp1	Sema4b
	Them6				Hoga1	Wwc2	44813
	Thtpa				Hoxa1	Yrdc	Serpina3h
	Timeless				Hoxa3	Zbtb2	Sf3b4
	Tk1				Hoxaas2	Zbtb20	Sfpq
	Tle2				Hoxb3	Zbtb38	Sgk1
	Tle6				Hoxb5	Zc3h12a	Sh2b2
	Tmco6				Hoxb5os	Zcchc10	Sh3bp2
	Tmem121				Hoxb7	Zcchc2	Sh3pxd2b
	Tmem218				Hoxd3	Zfand2a	Siglecg
	Tmem243				Hrct1	Zfat	Sik2
	Tmem53				Hs1bp3	Zfp335	Sin3a
	Tmem86a				Hsd17b13	Zfp36	Sipa1l2
	Tnnc1				Hspa12b	Zfp568	Sipa1l3
	Trafd1				Hspb11	Zfp697	Slc16a13
	Trerf1				Id2	Zhx3	Slc19a1
	Trib3				Id3	Zkscan5	Slc20a2
	Trim24				Idua	Zpr1	Slc25a13
	Triqk				Iffo1	Zswim4	Slc25a22
	Troap				Ifit2	Zswim6	Slc25a37
	Trp53inp1				Ifit3	Zxda	Slc27a3
	Tspyl4				Ifit3b	Zxdc	Slc29a2
	Tstd3				Ift81	Zyx	Slc2a1
	Ttc23				Ift88		Slc39a14
	Ttc39aos1				Igfals		Slc41a2
	Txnip				Igtp		Slc4a7
	Ubox5				Ikbke		Slc6a8
	Usp35				Il15		Slc7a6
	Uvssa				Incenp		Slco3a1
	Vps37d				Ing4		Smurf1
	Vsig10l				Inpp5e		Smyd5
	Wbscr27				Insr		Snapc2
	Wdr19				Invs		Snhg1
	Wdr5b				Ipp		Snx11
	Wdr6				Iqcc		Snx30
	Wdr62				Iqsec2		Socs4
	Wdr90				Irf1		Socs5
	Wdr91				Irf7		Sox4
	Wnk4				Irs1		Spata5
	Wnt10a				Isl2		Specc1
	Wnt9a				Jade2		Spire1
	Xpa				Jmjd7		Spred2
	Xylb				Jrkl		Spry1
	Yes1				Kank3		Sptlc2
	Ypel1				Kantr		Srm
	Ypel3				Kat6b		Srsf2
	Zbtb11os1				Katnal1		Srxn1
	Zbtb8a				Kcnk2		St3gal1
	Zc3h6				Kctd2		St6galnac4
	Zeb2				Kctd21		Stard4
	Zfand1				Kdm1b		Stip1
	Zfp239				Kif11		Sulf1
	Zfp316				Kif15		Surf6
	Zfp324				Kif16b		Syne3
	Zfp354c				Kif18b		Taf5l
	Zfp385a				Kif20a		Tagln
	Zfp386				Kif20b		Tatdn2
	Zfp41				Kif22		Tbc1d2
	Zfp462				Kif23		Tbc1d25
	Zfp516				Kif2c		Tbl2
	Zfp580				Kif3a		Tbrg4
	Zfp784				Kifc1		Tbx3
	Zfp827				Kifc2		Tcof1
	Zfp865				Klf11		Tead1
	Zfpm2				Klf2		Tead4
	Zfr2				Klhl25		Tes
	Zfyve1				Klhl36		Tex30
	Zhx1				Klhl42		Tfap4
	Zkscan14				Klhl5		Tfrc
	Zkscan5				Klhl8		Tgm2
	Zswim7				Kntc1		Timm10
					Krcc1		Timm8a1
					Kxd1		Timm9
					Larp6		Timp1
					Lca5		Timp3
					Ldb2		Tjp2
					Lgr4		Tle1
					Lig1		Tm4sf1
					Lin54		Tmbim1
					Loh12cr1		Tmeff1
					Lpar2		Tmem115
					Lpcat2		Tmem121
					Lpin1		Tmem168
					Lrch1		Tmem170
					Lrrc14		Tmem2
					Lrrc20		Tmem251
					Lrrc56		Tmem64
					Lrrc61		Tmppe
					Lrrcc1		Tnc
					Lrsam1		Tnfaip3
					Lyplal1		Tnfaip6
					Lyrm2		Tnfrsf11b
					Lyrm5		Tnfrsf1b
					Lysmd4		Tnnt2
					Magi2		Tnpo1
					Maml2		Tns3
					Mamstr		Tomm40
					Manea		Top3a
					Map2k6		Tpcn2
					Map3k8		Tpd52
					Mapk12		Tpm1
					Mapk1ip1		Tpm4
					Mapre2		Tpst2
					44629		Trabd2b
					Marcks		Tram2
					Mat2b		Trim29
					Mbd4		Trim65
					Mbd5		Trio
					Mblac1		Trmt10a
					Mcm10		Trmt61a
					Mcm5		Tspan11
					Mcm8		Tspan9
					Mdm1		Ttll11
					Mecom		Ttll4
					Meis1		Tuba1c
					Melk		Tuba4a
					Metrnl		Tubb2a
					Mettl15		Tubb2b
					Mettl18		Tubb6
					Mettl20		Twist2
					Mettl7a1		Uap1
					Mfsd7a		Ubash3b
					Mfsd9		Ube2cbp
					Mgam		Ubqln4
					Mgat3		Ubtd1
					Mical1		Uck2
					Micu2		Ulk3
					Mipol1		Unc5b
					Mir692-1		Ung
					Mis18a		Upp1
					Mitd1		Urb1
					Mitf		Usp10
					Mki67		Usp31
					Mlh1		Usp7
					Mlh3		Utp18
					Mllt10		Utp20
					Mlycd		Vcl
					Mmab		Wdr1
					Mmachc		Wdr18
					Mmp11		Wdr4
					Mmrn2		Wdr5
					Mnd1		Wdr74
					Mocos		Whrn
					Mocs1		Wtip
					Mok		Wwtr1
					Morn1		Xrcc6bp1
					Mpv17l		Yars2
					Mrgprd		Ywhag
					Mrgpre		Zbtb45
					Mrm1		Zc3h8
					Msh2		Zc3hav1l
					Mterf1a		Zdhhc18
					Mterf2		Zdhhc20
					Mtfmt		Zeb1
					Mtm1		Zfp341
					Mtus1		Zfp407
					Mutyh		Zfp462
					Mxd1		Zfp52
					Mxd3		Zfp593
					Myo9a		Zfp65
					N4bp2l1		Zfp7
					Nae1		Zfp91Cntf
					Naip5		Zfpm1
					Nat8		Zmynd19
					Nbeal2		Znhit6
					Nbr1		Zswim1
					Ncapg2
					Ncaph
					Nckap5l
					Ncoa2
					Ncoa7
					Ndc80
					Ndufaf7
					Necab3
					Nek1
					Nek2
					Nek3
					Nek4
					Nek8
					Neurl2
					Nfatc4
					Nfia
					Nfu1
					Ngly1
					Nhsl1
					Nit1
					Nos3
					Noxo1
					Nr1d2
					Nr2c1
					Nrep
					Nsd1
					Nsl1
					Nsun6
					Nt5dc1
					Nudt13
					Nudt16
					Nudt6
					Nudt7
					Nupl2
					Nusap1
					Nxpe4
					Nynrin
					Oard1
					Ogfrl1
					Oip5
					Olfml1
					Oma1
					Ophn1
					Orai3
					Orc1
					Osbpl7
					Osgepl1
					Otub2
					Oxld1
					Pak3
					Palm
					Papolg
					Pard6a
					Parp16
					Parp2
					Parp4
					Pars2
					Patz1
					Pbx1
					Pcdh10
					Pcdhb9
					Pcif1
					Pck2
					Pcmtd2
					Pcnt
					Pcnxl4
					Pctp
					Pcyox1l
					Pcyt1b
					Pdcd4
					Pddc1
					Pde10a
					Pde6d
					Pdk2
					Peli2
					Per3
					Pex1
					Pex11a
					Pex11g
					Pex7
					Pgpep1
					Phf11b
					Phf14
					Phf19
					Phf21a
					Phf7
					Pibf1
					Pik3ip1
					Pik3r3
					Pkia
					Pld1
					Plekha5
					Plekha7
					Plekhm3
					Plin3
					Plin4
					Plk1
					Plk4
					Plscr4
					Pnpla6
					Pnpo
					Pnrc1
					Pnrc2
					Pola1
					Pold1
					Pole
					Pole2
					Polg2
					Poli
					Polr3gl
					Pomk
					Pot1a
					Pou5f2
					Ppapdc2
					Ppcs
					Ppip5k1
					Ppm1h
					Ppm1k
					Ppp1r3d
					Ppp4r1l-ps
					Prc1
					Prdm9
					Prim1
					Prkce
					Prkd2
					Prps1l3
					Prr12
					Prrx1
					Psd3
					Pskh1
					Psmb9
					Ptgr2
					Ptpdc1
					Ptpn22
					Ptprv
					Rab30
					Rab3a
					Rab3d
					Rad51
					Rad51b
					Rad54l
					Radil
					Ralgds
					Ralgps1
					Ramp2
					Ranbp3l
					Rars2
					Rassf2
					Rassf7
					Rb1cc1
					Rbbp9
					Rbks
					Rbl1
					Rbl2
					Rbm33
					Rdh14
					Reck
					Repin1
					Rfc4
					Rfx2
					Rfx5
					Rgl1
					Rgs2
					Rhebl1
					Rhobtb1
					Rhof
					Rhpn2
					Riiad1
					Rmdn1
					Rnase10
					Rnf112
					Rnf135
					Rnf157
					Rnf207
					Rnf31
					Rpgrip1l
					Rpp25l
					Rpusd3
					Rreb1
					Rrm2b
					Rsbn1l
					Rwdd3
					Sall2
					Scaper
					Scara3
					Scfd1
					Scrn3
					Scube2
					Sdccag8
					Sdpr
					Sec22c
					Sema4c
					Sema6c
					Senp7
					Serpina9
					Sertad3
					Sesn1
					Sestd1
					Sfi1
					Sft2d3
					Sgol2a
					Sh3bp5
					Sh3tc1
					Shpk
					Sik1
					Sike1
					Sirt4
					Sirt5
					Ska2
					Slc25a27
					Slc25a35
					Slc25a40
					Slc25a42
					Slc31a2
					Slc35d2
					Slc35f3
					Slc40a1
					Slc41a3
					Slc43a3
					Slc46a3
					Slc7a2
					Slc7a3
					Slc9a9
					Slco2b1
					Smarcad1
					Smc4
					Smim20
					Snai2
					Snapin
					Snupn
					Snx1
					Snx10
					Snx13
					Snx14
					Snx2
					Socs2
					Sox6
					Sp3
					Spag5
					Spata7
					Spc25
					Spdl1
					Spg20
					Spin2c
					Spsb2
					Srek1ip1
					Srgap3
					Srr
					Srsf7
					Ssbp3
					Sspn
					Ssx2ip
					Stag2
					Stard5
					Stat1
					Stat2
					Stat5a
					Stau2
					Stoml1
					Stradb
					Stxbp3
					Stxbp4
					Suox
					Supt3
					Suv420h2
					Synm
					Synrg
					Syt11
					Sytl1
					Tab1
					Taco1
					Tada2a
					Taf1b
					Taf8
					Tap1
					Tarsl2
					Tatdn3
					Taz
					Tbc1d14
					Tbc1d15
					Tbc1d22a
					Tbc1d2b
					Tbc1d31
					Tbc1d32
					Tbc1d4
					Tbc1d5
					Tbccd1
					Tbck
					Tbl1xr1
					Tcaim
					Tcea2
					Tceal1
					Tceanc2
					Tcf19
					Tcf4
					Tcp11l2
					Tcta
					Tctn1
					Tctn3
					Tef
					Tefm
					Terf1
					Tet1
					Tfb1m
					Tfcp2
					Thada
					Thap3
					Thap6
					Them4
					Them6
					Thpo
					Thrb
					Thsd7a
					Thumpd2
					Thumpd3
					Tia1
					Tigd2
					Timeless
					Tjp1
					Tk1
					Tle2
					Tmco6
					Tmem106b
					Tmem126b
					Tmem14a
					Tmem17
					Tmem175
					Tmem177
					Tmem209
					Tmem218
					Tmem241
					Tmem260
					Tmem53
					Tmem55a
					Tmem67
					Tmem69
					Tmem86a
					Tmx3
					Tnfaip8l1
					Tnnc1
					Tnrc6b
					Tns2
					Tom1l1
					Tonsl
					Top2a
					Top2b
					Tor3a
					Traf5
					Trafd1
					Trappc12
					Trerf1
					Trib2
					Trib3
					Trim24
					Trim68
					Trip13
					Triqk
					Trmu
					Troap
					Trp53inp1
					Trpt1
					Trub1
					Tsc22d3
					Tsen2
					Tspyl4
					Tstd3
					Ttc21b
					Ttc23
					Ttc30b
					Ttc32
					Ttc33
					Ttc39aos1
					Ttc5
					Ttc8
					Tti1
					Ttll7
					Tubd1
					Tubgcp5
					Tusc2
					Tvp23a
					Txnip
					Ube2t
					Ublcp1
					Ufl1
					Ulk2
					Upf3b
					Uros
					Uvssa
					Uxs1
					Vps13b
					Vps45
					Vrk2
					Vsig10
					Wasf1
					Wbscr27
					Wdpcp
					Wdr19
					Wdr45
					Wdr59
					Wdr5b
					Wdr62
					Wdr7
					Wdr90
					Wdr91
					Wnk4
					Wnt10a
					Wrn
					Xaf1
					Xkr5
					Xpc
					Xrcc2
					Ypel1
					Ypel2
					Ypel3
					Zbtb11os1
					Zbtb24
					Zbtb3
					Zbtb5
					Zbtb8a
					Zc2hc1a
					Zc3h6
					Zc4h2
					Zcchc24
					Zdhhc1
					Zeb2
					Zer1
					Zfand1
					Zfhx4
					Zfp110
					Zfp14
					Zfp213
					Zfp235
					Zfp239
					Zfp260
					Zfp266
					Zfp27
					Zfp280d
					Zfp287
					Zfp30
					Zfp316
					Zfp324
					Zfp354c
					Zfp358
					Zfp383
					Zfp386
					Zfp41
					Zfp445
					Zfp503
					Zfp512
					Zfp53
					Zfp563
					Zfp59
					Zfp608
					Zfp62
					Zfp639
					Zfp661
					Zfp688
					Zfp691
					Zfp707
					Zfp74
					Zfp746
					Zfp784
					Zfp82
					Zfp839
					Zfp84
					Zfp846
					Zfp862-ps
					Zfp866
					Zfp87
					Zfp874b
					Zfp9
					Zfp90
					Zfp94
					Zfp943
					Zfp948
					Zfp952
					Zfp956
					Zfp958
					Zfp963
					Zfr2
					Zfyve1
					Zfyve16
					Zfyve21
					Zgpat
					Zgrf1
					Zhx1
					Zkscan1
					Zkscan14
					Zkscan3
					Zmym6
					Znrd1as
					Zscan20
					Zscan21
					Zscan22
					Zswim3
					Zwilch
