# Supplementary material for: Carbon dioxide regulates cholesterol levels through SREBP2
Source: PLoS Biol. 2023 Nov 15;21(11):e3002367. doi: 10.1371/journal.pbio.3002367 (PMC10651039; doi:10.1371/journal.pbio.3002367)
Supplement: S3 Table — Full list of processes enriched in different clusters (as in Fig 2A) in NIH3T3 cells exposed to 5%, 1% CO2 or treated with 18 mM NaOH for 2 h and 4 h. (XLSX) [file pbio.3002367.s010.xlsx]

## Sheet: Sheet1
	1% CO2 Cluster 1				18mM NaOH Cluster 1				1% CO2 Cluster 2				18mM NaOH Cluster 2				1% CO2 Cluster 3				18mM Cluster 3
	Ingenuity Canonical Pathways	-log(p-value)	Ratio		Ingenuity Canonical Pathways	-log(p-value)	Ratio		Ingenuity Canonical Pathways	-log(p-value)	Ratio		Ingenuity Canonical Pathways	-log(p-value)	Ratio		Ingenuity Canonical Pathways	-log(p-value)	Ratio		Ingenuity Canonical Pathways	-log(p-value)	Ratio
	Molecular Mechanisms of Cancer	4.21	0.0591		Kinetochore Metaphase Signaling Pathway	11.4	0.26		Neuregulin Signaling	3.96	0.0673		NRF2-mediated Oxidative Stress Response	7.03	0.0899		Superpathway of Cholesterol Biosynthesis	16.8	0.464		Remodeling of Epithelial Adherens Junctions	6.6	0.188
	Kinetochore Metaphase Signaling Pathway	3.2	0.09		Role of BRCA1 in DNA Damage Response	6.29	0.212		LXR/RXR Activation	3.81	0.0636		JAK/Stat Signaling	6.6	0.138		Cholesterol Biosynthesis I	9.85	0.538		Epithelial Adherens Junction Signaling	5.32	0.11
	Estrogen-mediated S-phase Entry	2.51	0.154		DNA Double-Strand Break Repair by Homologous Recombination	4.42	0.429		Superpathway of Cholesterol Biosynthesis	3.71	0.143		TGF-β Signaling	4.94	0.104		Cholesterol Biosynthesis II (via 24,25-dihydrolanosterol)	9.85	0.538		Sertoli Cell-Sertoli Cell Junction Signaling	4.47	0.0904
	Mitotic Roles of Polo-Like Kinase	2.39	0.0938		Cell Cycle Control of Chromosomal Replication	4.18	0.208		NRF2-mediated Oxidative Stress Response	3.23	0.0447		Cholecystokinin/Gastrin-mediated Signaling	4.87	0.0924		Cholesterol Biosynthesis III (via Desmosterol)	9.85	0.538		Actin Cytoskeleton Signaling	3.67	0.078
	Basal Cell Carcinoma Signaling	2.23	0.087		Hereditary Breast Cancer Signaling	4.12	0.139		PI3K/AKT Signaling	3.18	0.044		Prolactin Signaling	4.73	0.111		Superpathway of Geranylgeranyldiphosphate Biosynthesis I (via Mevalonate)	7.15	0.353		Paxillin Signaling	3.64	0.105
	Regulation Of The Epithelial Mesenchymal Transition In Development Pathway	1.88	0.0732		Mitotic Roles of Polo-Like Kinase	4.05	0.188		BAG2 Signaling Pathway	3.03	0.0952		IL-6 Signaling	4.64	0.0873		Remodeling of Epithelial Adherens Junctions	6.65	0.141		VEGF Signaling	3.34	0.104
	Glioblastoma Multiforme Signaling	1.81	0.0556		TNFR1 Signaling	3.87	0.208		Zymosterol Biosynthesis	2.8	0.333		Role of JAK2 in Hormone-like Cytokine Signaling	4.47	0.176		Mevalonate Pathway I	6.25	0.385		Gap Junction Signaling	3.29	0.0777
	Senescence Pathway	1.65	0.046		Cell Cycle: G2/M DNA Damage Checkpoint Regulation	3.79	0.204		Death Receptor Signaling	2.6	0.0556		STAT3 Pathway	4.36	0.0815		Epithelial Adherens Junction Signaling	5.26	0.0759		Clathrin-mediated Endocytosis Signaling	3.09	0.0773
	Sorbitol Degradation I	1.63	1		TWEAK Signaling	2.75	0.2		Pancreatic Adenocarcinoma Signaling	2.28	0.0467		p53 Signaling	4.07	0.0918		Sertoli Cell-Sertoli Cell Junction Signaling	4.91	0.0638		Germ Cell-Sertoli Cell Junction Signaling	3.06	0.0802
	TNFR1 Signaling	1.57	0.0833		NER Pathway	2.74	0.13		Role of Tissue Factor in Cancer	2.19	0.0446		Acute Phase Response Signaling	3.86	0.0667		Paxillin Signaling	4.82	0.0857		Regulation of Cellular Mechanics by Calpain Protease	2.96	0.111
	Opioid Signaling Pathway	1.56	0.0462		Death Receptor Signaling	2.66	0.133		p38 MAPK Signaling	2.19	0.0446		Pancreatic Adenocarcinoma Signaling	3.71	0.0826		Zymosterol Biosynthesis	4.3	0.5		Macropinocytosis Signaling	2.84	0.107
	Gαq Signaling	1.54	0.0526		Activation of IRF by Cytosolic Pattern Recognition Receptors	2.32	0.154		ERK5 Signaling	2.19	0.0563		Adipogenesis pathway	3.7	0.0746		Regulation of Cellular Mechanics by Calpain Protease	4.22	0.0972		Virus Entry via Endocytic Pathways	2.7	0.0928
	Systemic Lupus Erythematosus In B Cell Signaling Pathway	1.47	0.0447		Pyridoxal 5'-phosphate Salvage Pathway	2.23	0.138		Cholesterol Biosynthesis I	2.11	0.154		ILK Signaling	3.64	0.0632		Germ Cell-Sertoli Cell Junction Signaling	4.06	0.0617		Hepatic Fibrosis / Hepatic Stellate Cell Activation	2.67	0.0726
	Role of CHK Proteins in Cell Cycle Checkpoint Control	1.38	0.0727		IL-9 Signaling	2.21	0.182		Mevalonate Pathway I	2.11	0.154		Hepatic Fibrosis Signaling Pathway	3.58	0.0476		ILK Signaling	3.69	0.0556		ILK Signaling	2.64	0.0722
	Choline Biosynthesis III	1.37	0.143		Coenzyme A Biosynthesis	2.12	0.667		Cholesterol Biosynthesis II (via 24,25-dihydrolanosterol)	2.11	0.154		Growth Hormone Signaling	3.47	0.0986		VEGF Signaling	3.43	0.0729		Integrin Signaling	2.6	0.0686
	Tec Kinase Signaling	1.36	0.0485		Biotin-carboxyl Carrier Protein Assembly	2.12	0.667		Cholesterol Biosynthesis III (via Desmosterol)	2.11	0.154		p38 MAPK Signaling	3.45	0.0763		Virus Entry via Endocytic Pathways	3.41	0.0722		Tight Junction Signaling	2.57	0.0741
	Semaphorin Signaling in Neurons	1.36	0.0714		Mismatch Repair in Eukaryotes	2.11	0.25		B Cell Receptor Signaling	1.98	0.0341		ERK/MAPK Signaling	3.39	0.0594		Purine Nucleotides De Novo Biosynthesis II	3.4	0.273		HIPPO signaling	2.56	0.0964
	Glioma Signaling	1.34	0.055		p53 Signaling	2.06	0.117		Adipogenesis pathway	1.93	0.0385		Thyroid Cancer Signaling	3.19	0.0886		Caveolar-mediated Endocytosis Signaling	3.36	0.0845		FAK Signaling	2.53	0.0874
	4-hydroxyproline Degradation I	1.33	0.5		Molecular Mechanisms of Cancer	1.97	0.0797		Regulation Of The Epithelial Mesenchymal Transition By Growth Factors Pathway	1.89	0.0326		Senescence Pathway	3.19	0.0509		Integrin Signaling	3.25	0.049		PPAR Signaling	2.53	0.0874
	Putrescine Biosynthesis III	1.33	0.5		Induction of Apoptosis by HIV1	1.94	0.133		Superpathway of Geranylgeranyldiphosphate Biosynthesis I (via Mevalonate)	1.88	0.118		IGF-1 Signaling	3.15	0.0769		FAK Signaling	3.25	0.068		Agrin Interactions at Neuromuscular Junction	2.5	0.104
	Hepatic Fibrosis Signaling Pathway	1.27	0.0385		GADD45 Signaling	1.84	0.211		Myc Mediated Apoptosis Signaling	1.86	0.0625		Regulation Of The Epithelial Mesenchymal Transition By Growth Factors Pathway	3.1	0.0585		5-aminoimidazole Ribonucleotide Biosynthesis I	3.25	0.667		Glioma Signaling	2.36	0.0826
	PKCθ Signaling in T Lymphocytes	1.2	0.0473		CD27 Signaling in Lymphocytes	1.78	0.135		Glucocorticoid Receptor Signaling	1.85	0.0235		PEDF Signaling	3.09	0.0854		Actin Cytoskeleton Signaling	3.03	0.0459		Coronavirus Replication Pathway	2.34	0.132
	Netrin Signaling	1.18	0.0625		Interferon Signaling	1.7	0.161		Regulation of the Epithelial-Mesenchymal Transition Pathway	1.83	0.0316		Thrombopoietin Signaling	2.97	0.0952		Unfolded protein response	3.02	0.0909		Hepatic Fibrosis Signaling Pathway	2.32	0.0549
	Cell Cycle: G1/S Checkpoint Regulation	1.18	0.0625		Role of JAK2 in Hormone-like Cytokine Signaling	1.65	0.156		IL-8 Signaling	1.82	0.0314		PDGF Signaling	2.97	0.0814		Trans, trans-farnesyl Diphosphate Biosynthesis	2.95	0.5		Salvage Pathways of Pyrimidine Ribonucleotides	2.29	0.087
	Endothelin-1 Signaling	1.17	0.0442		ATM Signaling	1.62	0.105		ErbB Signaling	1.82	0.044		BAG2 Signaling Pathway	2.94	0.116		Salvage Pathways of Pyrimidine Ribonucleotides	2.76	0.0652		Ovarian Cancer Signaling	2.19	0.073
	Fcγ Receptor-mediated Phagocytosis in Macrophages and Monocytes	1.17	0.0543		Retinoic acid Mediated Apoptosis Signaling	1.61	0.136		Role of IL-17A in Arthritis	1.79	0.0588		IL-8 Signaling	2.89	0.055		Agrin Interactions at Neuromuscular Junction	2.64	0.0746		RAN Signaling	2.07	0.2
	Phagosome Formation	1.16	0.0496		RANK Signaling in Osteoclasts	1.46	0.103		HIF1α Signaling	1.75	0.0303		Molecular Mechanisms of Cancer	2.86	0.0425		Hepatic Fibrosis / Hepatic Stellate Cell Activation	2.46	0.0447		Osteoarthritis Pathway	2.07	0.0616
	Methylglyoxal Degradation I	1.16	0.333		Myc Mediated Apoptosis Signaling	1.45	0.125		Palmitate Biosynthesis I (Animals)	1.68	0.5		Protein Ubiquitination Pathway	2.74	0.0476		Necroptosis Signaling Pathway	2.44	0.0493		PAK Signaling	2.02	0.0784
	L-serine Degradation	1.16	0.333		tRNA Charging	1.36	0.132		Fatty Acid Biosynthesis Initiation II	1.68	0.5		ERK5 Signaling	2.67	0.0833		Macropinocytosis Signaling	2.42	0.0667		Cell Cycle: G1/S Checkpoint Regulation	1.99	0.0938
	Aldosterone Signaling in Epithelial Cells	1.14	0.0458		Pancreatic Adenocarcinoma Signaling	1.31	0.0935		Osteoarthritis Pathway	1.63	0.0284		Myc Mediated Apoptosis Signaling	2.65	0.1		Sirtuin Signaling Pathway	2.38	0.0373		UDP-N-acetyl-D-glucosamine Biosynthesis II	1.94	0.333
	eNOS Signaling	1.14	0.0458		Senescence Pathway	1.31	0.0766		Polyamine Regulation in Colon Cancer	1.63	0.087		Role of Macrophages, Fibroblasts and Endothelial Cells in Rheumatoid Arthritis	2.64	0.0446		Leukocyte Extravasation Signaling	2.34	0.0428		Glioma Invasiveness Signaling	1.81	0.0857
	p53 Signaling	1.14	0.0532		Thio-molybdenum Cofactor Biosynthesis	1.29	1		cAMP-mediated signaling	1.56	0.0274		Ferroptosis Signaling Pathway	2.62	0.0635		MSP-RON Signaling Pathway	2.16	0.0727		Caveolar-mediated Endocytosis Signaling	1.78	0.0845
	GADD45 Signaling	1.13	0.105		Sulfite Oxidation IV	1.29	1		Cardiac Hypertrophy Signaling (Enhanced)	1.54	0.0209		Osteoarthritis Pathway	2.56	0.05		Agranulocyte Adhesion and Diapedesis	2.07	0.0419		RhoGDI Signaling	1.77	0.0604
	cAMP-mediated signaling	1.11	0.0411		Role of PKR in Interferon Induction and Antiviral Response	1.27	0.0917		Pyridoxal 5'-phosphate Salvage Pathway	1.52	0.0462		Neurotrophin/TRK Signaling	2.55	0.0789		Role of Osteoblasts, Osteoclasts and Chondrocytes in Rheumatoid Arthritis	2.04	0.0379		Fcγ Receptor-mediated Phagocytosis in Macrophages and Monocytes	1.76	0.0761
	Regulation of the Epithelial-Mesenchymal Transition Pathway	1.08	0.0421		Growth Hormone Signaling	1.22	0.103		Acute Phase Response Signaling	1.5	0.0298		IL-9 Signaling	2.51	0.121		Osteoarthritis Pathway	2.04	0.0379		3-phosphoinositide Biosynthesis	1.76	0.0629
	SAPK/JNK Signaling	1.08	0.051		Regulation Of The Epithelial Mesenchymal Transition In Development Pathway	1.22	0.0976		IL-10 Signaling	1.48	0.0448		Regulation of the Epithelial-Mesenchymal Transition Pathway	2.5	0.0521		Tumor Microenvironment Pathway	2.01	0.0409		Cell Cycle Control of Chromosomal Replication	1.74	0.0943
	IL-8 Signaling	1.07	0.0419		Role of CHK Proteins in Cell Cycle Checkpoint Control	1.21	0.109		Growth Hormone Signaling	1.47	0.0441		Neuregulin Signaling	2.47	0.0667		Regulation of Actin-based Motility by Rho	1.99	0.0526		Non-Small Cell Lung Cancer Signaling	1.72	0.0822
	Glioma Invasiveness Signaling	1.07	0.0571		TNFR2 Signaling	1.18	0.133		Hepatic Fibrosis Signaling Pathway	1.43	0.022		HER-2 Signaling in Breast Cancer	2.47	0.0515		Hepatic Fibrosis Signaling Pathway	1.9	0.0302		Regulation of Actin-based Motility by Rho	1.69	0.0737
	Erythropoietin Signaling Pathway	1.04	0.0432		Apoptosis Signaling	1.16	0.0909		Small Cell Lung Cancer Signaling	1.42	0.0423		Human Embryonic Stem Cell Pluripotency	2.43	0.0593		RhoGDI Signaling	1.87	0.0385		Type II Diabetes Mellitus Signaling	1.69	0.0643
	CXCR4 Signaling	1.04	0.0432		DNA damage-induced 14-3-3σ Signaling	1.15	0.158		Ferroptosis Signaling Pathway	1.4	0.0325		IL-17A Signaling in Fibroblasts	2.37	0.111		Fatty Acid Activation	1.87	0.154		Axonal Guidance Signaling	1.67	0.0462
	NAD Biosynthesis III	1.04	0.25		Adipogenesis pathway	1.14	0.0846		ILK Signaling	1.39	0.0278		Type I Diabetes Mellitus Signaling	2.34	0.0631		Acetyl-CoA Biosynthesis III (from Citrate)	1.86	1		Agranulocyte Adhesion and Diapedesis	1.63	0.0599
	Calcium Signaling	1.03	0.041		iNOS Signaling	1.13	0.114		IL-15 Signaling	1.39	0.0411		GADD45 Signaling	2.31	0.158		Lanosterol Biosynthesis	1.86	1		VDR/RXR Activation	1.6	0.0769
	Human Embryonic Stem Cell Pluripotency	1.02	0.0455		Valine Degradation I	1.09	0.15		Heme Degradation	1.39	0.25		HIF1α Signaling	2.3	0.0488		Estrogen Biosynthesis	1.82	0.0789		Cyclins and Cell Cycle Regulation	1.6	0.0769
	IL-15 Signaling	1.02	0.0548		3-phosphoinositide Degradation	1.08	0.0805		Circadian Rhythm Signaling	1.36	0.0625		MSP-RON Signaling In Macrophages Pathway	2.29	0.0619		Coronavirus Replication Pathway	1.82	0.0789		Mechanisms of Viral Exit from Host Cells	1.59	0.103
	Cardiac β-adrenergic Signaling	1.01	0.0451		Angiopoietin Signaling	1.07	0.0946		HER-2 Signaling in Breast Cancer	1.34	0.0269		Role of PKR in Interferon Induction and Antiviral Response	2.19	0.0593		Mechanisms of Viral Exit from Host Cells	1.78	0.0769		Tumor Microenvironment Pathway	1.57	0.0585
	Aryl Hydrocarbon Receptor Signaling	0.975	0.0441		Role of RIG1-like Receptors in Antiviral Innate Immunity	1.06	0.121		IL-17A Signaling in Fibroblasts	1.34	0.0606		HGF Signaling	2.15	0.0583		Granulocyte Adhesion and Diapedesis	1.76	0.0403		Retinol Biosynthesis	1.56	0.1
	Renal Cell Carcinoma Signaling	0.971	0.0526		Asparagine Degradation I	1	0.5		JAK/Stat Signaling	1.29	0.0375		Pyridoxal 5'-phosphate Salvage Pathway	2.12	0.0758		Gap Junction Signaling	1.75	0.0363		14-3-3-mediated Signaling	1.54	0.064
	Ovarian Cancer Signaling	0.967	0.0438		UDP-D-xylose and UDP-D-glucuronate Biosynthesis	1	0.5		IL-4 Signaling	1.29	0.0375		Colorectal Cancer Metastasis Signaling	2.11	0.0435		BEX2 Signaling Pathway	1.72	0.0541		Granulocyte Adhesion and Diapedesis	1.53	0.0604
	Cell Cycle: G2/M DNA Damage Checkpoint Regulation	0.959	0.0612		4-hydroxyproline Degradation I	1	0.5		Coagulation System	1.29	0.0571		ErbB Signaling	2.1	0.0638		γ-linolenate Biosynthesis II (Animals)	1.7	0.125		Molecular Mechanisms of Cancer	1.46	0.0463
	Pancreatic Adenocarcinoma Signaling	0.955	0.0467		Tumoricidal Function of Hepatic Natural Killer Cells	0.996	0.136		TWEAK Signaling	1.29	0.0571		Apelin Cardiac Fibroblast Signaling Pathway	2.07	0.13		Mitochondrial L-carnitine Shuttle Pathway	1.65	0.118		MSP-RON Signaling In Cancer Cells Pathway	1.45	0.0615
	NAD Salvage Pathway III	0.947	0.2		Salvage Pathways of Pyrimidine Ribonucleotides	0.996	0.087		PEDF Signaling	1.28	0.037		Ephrin Receptor Signaling	2.06	0.0476		Role of Oct4 in Mammalian Embryonic Stem Cell Pluripotency	1.62	0.0667		Semaphorin Neuronal Repulsive Signaling Pathway	1.42	0.0606
	Citrulline-Nitric Oxide Cycle	0.947	0.2		Endocannabinoid Cancer Inhibition Pathway	0.987	0.0791		STAT3 Pathway	1.28	0.0296		Inositol Pyrophosphates Biosynthesis	2.05	0.25		Tight Junction Signaling	1.6	0.037		Estrogen-mediated S-phase Entry	1.42	0.115
	Protein Kinase A Signaling	0.943	0.0346		Hematopoiesis from Multipotent Stem Cells	0.971	0.182		PTEN Signaling	1.28	0.0296		Role of JAK1 and JAK3 in γc Cytokine Signaling	2.04	0.0725		PEDF Signaling	1.59	0.0494		Assembly of RNA Polymerase I Complex	1.41	0.182
	Cyclins and Cell Cycle Regulation	0.939	0.0513		Cell Cycle: G1/S Checkpoint Regulation	0.959	0.0938		Regulation Of The Epithelial Mesenchymal Transition In Development Pathway	1.27	0.0366		Bladder Cancer Signaling	2.03	0.0619		Tec Kinase Signaling	1.57	0.0364		Pyridoxal 5'-phosphate Salvage Pathway	1.4	0.0769
	Corticotropin Releasing Hormone Signaling	0.921	0.0426		Necroptosis Signaling Pathway	0.939	0.0775		PDGF Signaling	1.22	0.0349		IL-10 Signaling	2.02	0.0714		Epoxysqualene Biosynthesis	1.56	0.5		D-myo-inositol (1,4,5,6)-Tetrakisphosphate Biosynthesis	1.37	0.0593
	UVB-Induced MAPK Signaling	0.917	0.0588		Prolactin Signaling	0.932	0.0875		Acute Myeloid Leukemia Signaling	1.19	0.0341		GM-CSF Signaling	2.02	0.0714		Uridine-5'-phosphate Biosynthesis	1.56	0.5		D-myo-inositol (3,4,5,6)-tetrakisphosphate Biosynthesis	1.37	0.0593
	Role of BRCA1 in DNA Damage Response	0.91	0.05		IL-22 Signaling	0.91	0.125		AMPK Signaling	1.17	0.0239		Neuroinflammation Signaling Pathway	1.98	0.04		Spermidine Biosynthesis I	1.56	0.5		STAT3 Pathway	1.37	0.0593
	Sphingosine-1-phosphate Signaling	0.903	0.045		Assembly of RNA Polymerase III Complex	0.907	0.167		Phosphatidylcholine Biosynthesis I	1.15	0.143		Role of JAK family kinases in IL-6-type Cytokine Signaling	1.97	0.12		Glycine Biosynthesis I	1.56	0.5		FAT10 Cancer Signaling Pathway	1.36	0.087
	Role of Osteoblasts, Osteoclasts and Chondrocytes in Rheumatoid Arthritis	0.883	0.0379		BER pathway	0.907	0.167		Fcγ Receptor-mediated Phagocytosis in Macrophages and Monocytes	1.15	0.0326		Superpathway of Inositol Phosphate Compounds	1.92	0.0452		Cellular Effects of Sildenafil (Viagra)	1.54	0.0403		Cleavage and Polyadenylation of Pre-mRNA	1.34	0.167
	VEGF Family Ligand-Receptor Interactions	0.883	0.0488		UVA-Induced MAPK Signaling	0.9	0.0825		Salvage Pathways of Pyrimidine Ribonucleotides	1.15	0.0326		Chronic Myeloid Leukemia Signaling	1.91	0.0583		Stearate Biosynthesis I (Animals)	1.52	0.0612		UDP-N-acetyl-D-galactosamine Biosynthesis II	1.34	0.167
	Cell Cycle Control of Chromosomal Replication	0.883	0.0566		Lymphotoxin β Receptor Signaling	0.893	0.0962		p53 Signaling	1.12	0.0319		Sumoylation Pathway	1.91	0.0583		Axonal Guidance Signaling	1.48	0.0252		Leukocyte Extravasation Signaling	1.34	0.0535
	Cholecystokinin/Gastrin-mediated Signaling	0.879	0.0442		Role of Hypercytokinemia/hyperchemokinemia in the Pathogenesis of Influenza	0.886	0.0896		TGF-β Signaling	1.12	0.0319		MSP-RON Signaling In Cancer Cells Pathway	1.9	0.0522		Death Receptor Signaling	1.44	0.0444		Superpathway of Cholesterol Biosynthesis	1.34	0.107
	Apelin Endothelial Signaling Pathway	0.879	0.0442		Role of JAK family kinases in IL-6-type Cytokine Signaling	0.87	0.12		Aldosterone Signaling in Epithelial Cells	1.12	0.0261		GDNF Family Ligand-Receptor Interactions	1.87	0.0658		Semaphorin Neuronal Repulsive Signaling Pathway	1.44	0.0379		Prostate Cancer Signaling	1.32	0.0659
	Colorectal Cancer Metastasis Signaling	0.876	0.0366		Estrogen-mediated S-phase Entry	0.833	0.115		Retinoic acid Mediated Apoptosis Signaling	1.11	0.0455		Germ Cell-Sertoli Cell Junction Signaling	1.84	0.0468		Pyrimidine Deoxyribonucleotides De Novo Biosynthesis I	1.44	0.0909		Crosstalk between Dendritic Cells and Natural Killer Cells	1.31	0.0725
	Sonic Hedgehog Signaling	0.873	0.0741		S-adenosyl-L-methionine Biosynthesis	0.833	0.333		VEGF Signaling	1.1	0.0312		CDK5 Signaling	1.82	0.0556		NRF2-mediated Oxidative Stress Response	1.42	0.0335		Superpathway of Inositol Phosphate Compounds	1.29	0.0524
	Selenocysteine Biosynthesis II (Archaea and Eukaryotes)	0.873	0.167		L-serine Degradation	0.833	0.333		PFKFB4 Signaling Pathway	1.1	0.0444		Tec Kinase Signaling	1.81	0.0462		Fcγ Receptor-mediated Phagocytosis in Macrophages and Monocytes	1.41	0.0435		Fatty Acid Activation	1.28	0.154
	Salvage Pathways of Pyrimidine Deoxyribonucleotides	0.873	0.167		April Mediated Signaling	0.827	0.1		Phosphatidylethanolamine Biosynthesis II	1.09	0.125		Role of MAPK Signaling in Promoting the Pathogenesis of Influenza	1.78	0.0545		PTEN Signaling	1.4	0.037		Cholesterol Biosynthesis I	1.28	0.154
	Endocannabinoid Developing Neuron Pathway	0.87	0.0439		Mouse Embryonic Stem Cell Pluripotency	0.827	0.0792		Sphingomyelin Metabolism	1.09	0.125		Type II Diabetes Mellitus Signaling	1.78	0.0493		Vitamin-C Transport	1.4	0.087		Cholesterol Biosynthesis II (via 24,25-dihydrolanosterol)	1.28	0.154
	Antigen Presentation Pathway	0.848	0.0714		Type I Diabetes Mellitus Signaling	0.81	0.0784		UVA-Induced MAPK Signaling	1.09	0.0309		Endocannabinoid Cancer Inhibition Pathway	1.76	0.049		Clathrin-mediated Endocytosis Signaling	1.4	0.0331		Cholesterol Biosynthesis III (via Desmosterol)	1.28	0.154
	Role of NANOG in Mammalian Embryonic Stem Cell Pluripotency	0.836	0.0427		Chronic Myeloid Leukemia Signaling	0.81	0.0784		IL-17 Signaling	1.09	0.0255		Corticotropin Releasing Hormone Signaling	1.73	0.0483		1,25-dihydroxyvitamin D3 Biosynthesis	1.39	0.333		Stearate Biosynthesis I (Animals)	1.28	0.0816
	Reelin Signaling in Neurons	0.812	0.042		B Cell Activating Factor Signaling	0.801	0.0976		MSP-RON Signaling In Macrophages Pathway	1.06	0.03		LPS-stimulated MAPK Signaling	1.72	0.0602		Inosine-5'-phosphate Biosynthesis II	1.39	0.333		HGF Signaling	1.27	0.0598
	HER-2 Signaling in Breast Cancer	0.81	0.0376		Small Cell Lung Cancer Signaling	0.801	0.0845		Role of IL-17A in Psoriasis	1.05	0.111		Cell Cycle Control of Chromosomal Replication	1.7	0.0714		Phagosome Maturation	1.35	0.0357		Necroptosis Signaling Pathway	1.27	0.0563
	Inositol Pyrophosphates Biosynthesis	0.81	0.143		D-myo-inositol (1,4,5,6)-Tetrakisphosphate Biosynthesis	0.801	0.0741		Type I Diabetes Mellitus Signaling	1.04	0.0294		Unfolded protein response	1.7	0.0714		Type I Diabetes Mellitus Signaling	1.28	0.0392		Small Cell Lung Cancer Signaling	1.26	0.0704
	HMGB1 Signaling	0.804	0.0392		D-myo-inositol (3,4,5,6)-tetrakisphosphate Biosynthesis	0.801	0.0741		IGF-1 Signaling	1.04	0.0294		Role of Tissue Factor in Cancer	1.68	0.0517		dTMP De Novo Biosynthesis	1.27	0.25		TNFR2 Signaling	1.26	0.1
	Cancer Drug Resistance By Drug Efflux	0.799	0.0517		DNA Double-Strand Break Repair by Non-Homologous End Joining	0.796	0.143		PPAR Signaling	1.03	0.0291		Assembly of RNA Polymerase III Complex	1.63	0.154		Cell Cycle: G1/S Checkpoint Regulation	1.23	0.0469		ERK/MAPK Signaling	1.25	0.0515
	TNFR2 Signaling	0.799	0.0667		Telomere Extension by Telomerase	0.796	0.143		Tec Kinase Signaling	1.03	0.0242		IL-17 Signaling	1.63	0.0428		Pyridoxal 5'-phosphate Salvage Pathway	1.22	0.0462		Spermidine Biosynthesis I	1.24	0.5
	HOTAIR Regulatory Pathway	0.793	0.039		Choline Biosynthesis III	0.796	0.143		Paxillin Signaling	1.01	0.0286		Inhibition of Angiogenesis by TSP1	1.61	0.0882		Folate Polyglutamylation	1.17	0.2		Putrescine Biosynthesis III	1.24	0.5
	Axonal Guidance Signaling	0.785	0.0315		Phenylalanine Degradation IV (Mammalian, via Side Chain)	0.796	0.143		Prostanoid Biosynthesis	1	0.1		Acute Myeloid Leukemia Signaling	1.61	0.0562		Interferon Signaling	1.17	0.0645		Bladder Cancer Signaling	1.24	0.0632
	CCR5 Signaling in Macrophages	0.78	0.0444		Aryl Hydrocarbon Receptor Signaling	0.788	0.0735		CD27 Signaling in Lymphocytes	0.991	0.0385		IL-15 Production	1.6	0.0496		Crosstalk between Dendritic Cells and Natural Killer Cells	1.15	0.0435		Nitric Oxide Signaling in the Cardiovascular System	1.24	0.0632
	Interferon Signaling	0.777	0.0645		Ovarian Cancer Signaling	0.775	0.073		Role of PKR in Interferon Induction and Antiviral Response	0.975	0.0275		Coagulation System	1.58	0.0857		Glioma Invasiveness Signaling	1.14	0.0429		Role of Macrophages, Fibroblasts and Endothelial Cells in Rheumatoid Arthritis	1.24	0.0462
	ErbB Signaling	0.767	0.044		tRNA Splicing	0.775	0.0952		Cell Cycle Control of Chromosomal Replication	0.975	0.0377		Th17 Activation Pathway	1.57	0.0549		Small Cell Lung Cancer Signaling	1.13	0.0423		Sumoylation Pathway	1.21	0.0619
	PCP pathway	0.767	0.05		Granzyme B Signaling	0.747	0.133		Assembly of RNA Polymerase I Complex	0.963	0.0909		RhoA Signaling	1.57	0.0488		Fatty Acid β-oxidation I	1.12	0.0606		Role of JAK2 in Hormone-like Cytokine Signaling	1.19	0.0938
	Salvage Pathways of Pyrimidine Ribonucleotides	0.757	0.0435		Cytotoxic T Lymphocyte-mediated Apoptosis of Target Cells	0.73	0.103		Ketogenesis	0.963	0.0909		Death Receptor Signaling	1.55	0.0543		HGF Signaling	1.1	0.0342		IL-6 Signaling	1.18	0.0569
	IL-9 Signaling	0.735	0.0606		PRPP Biosynthesis I	0.721	0.25		MSP-RON Signaling Pathway	0.951	0.0364		RAR Activation	1.55	0.0412		Pyrimidine Ribonucleotides De Novo Biosynthesis	1.1	0.0588		3-phosphoinositide Degradation	1.17	0.0537
	TGF-β Signaling	0.733	0.0426		PCP pathway	0.71	0.0833		Unfolded protein response	0.951	0.0364		HOTAIR Regulatory Pathway	1.53	0.0437		Trehalose Degradation II (Trehalase)	1.1	0.167		Hepatic Cholestasis	1.17	0.0514
	Thrombopoietin Signaling	0.726	0.0476		3-phosphoinositide Biosynthesis	0.708	0.0692		EGF Signaling	0.951	0.0364		CD40 Signaling	1.49	0.0615		Ceramide Biosynthesis	1.1	0.167		Cellular Effects of Sildenafil (Viagra)	1.16	0.0565
	Regulation of Actin-based Motility by Rho	0.721	0.0421		Parkinson's Signaling	0.703	0.125		Cholecystokinin/Gastrin-mediated Signaling	0.943	0.0265		Systemic Lupus Erythematosus In B Cell Signaling Pathway	1.48	0.0364		Pentose Phosphate Pathway (Non-oxidative Branch)	1.1	0.167		D-myo-inositol-5-phosphate Metabolism	1.15	0.0533
	ATM Signaling	0.721	0.0421		Role of Osteoblasts, Osteoclasts and Chondrocytes in Rheumatoid Arthritis	0.701	0.0664		Atherosclerosis Signaling	0.943	0.0265		HMGB1 Signaling	1.47	0.0424		Estrogen-Dependent Breast Cancer Signaling	1.08	0.0405		MSP-RON Signaling Pathway	1.13	0.0727
	Nitric Oxide Signaling in the Cardiovascular System	0.721	0.0421		Colorectal Cancer Metastasis Signaling	0.699	0.065		Systemic Lupus Erythematosus In B Cell Signaling Pathway	0.939	0.0203		Salvage Pathways of Pyrimidine Ribonucleotides	1.45	0.051		Rac Signaling	1.08	0.0336		Type I Diabetes Mellitus Signaling	1.12	0.0588
	HIF1α Signaling	0.714	0.0354		Cyclins and Cell Cycle Regulation	0.674	0.0769		Estrogen Receptor Signaling	0.921	0.0187		Cell Cycle: G1/S Checkpoint Regulation	1.45	0.0597		Neurotrophin/TRK Signaling	1.07	0.04		Chronic Myeloid Leukemia Signaling	1.12	0.0588
	mTOR Signaling	0.714	0.0354		Isoleucine Degradation I	0.664	0.118		Clathrin-mediated Endocytosis Signaling	0.917	0.0221		Protein Kinase A Signaling	1.44	0.0325		Notch Signaling	1.06	0.0556		Mismatch Repair in Eukaryotes	1.12	0.125
	Leucine Degradation I	0.71	0.111		Ubiquinol-10 Biosynthesis (Eukaryotic)	0.664	0.118		Induction of Apoptosis by HIV1	0.886	0.0333		Palmitate Biosynthesis I (Animals)	1.44	0.5		Thyroid Cancer Signaling	1.04	0.039		eNOS Signaling	1.12	0.0523
	Sumoylation Pathway	0.701	0.0412		Thrombopoietin Signaling	0.652	0.0794		Th2 Pathway	0.876	0.0248		Fatty Acid Biosynthesis Initiation II	1.44	0.5		IL-7 Signaling Pathway	1.04	0.039		Chondroitin Sulfate Degradation (Metazoa)	1.12	0.125
	Apelin Cardiomyocyte Signaling Pathway	0.701	0.0412		JAK/Stat Signaling	0.64	0.075		Choline Biosynthesis III	0.863	0.0714		Mechanisms of Viral Exit from Host Cells	1.4	0.0732		Ferroptosis Signaling Pathway	1.04	0.0325		γ-linolenate Biosynthesis II (Animals)	1.12	0.125
	Role of Wnt/GSK-3β Signaling in the Pathogenesis of Influenza	0.697	0.0462		CD40 Signaling	0.635	0.0781		IL-6 Signaling	0.863	0.0244		Th1 and Th2 Activation Pathway	1.4	0.0409		Hematopoiesis from Pluripotent Stem Cells	1.04	0.0541		Neuregulin Signaling	1.09	0.0577
	Pyridoxal 5'-phosphate Salvage Pathway	0.697	0.0462		Tetrapyrrole Biosynthesis II	0.635	0.2		Eicosanoid Signaling	0.863	0.0323		Erythropoietin Signaling Pathway	1.37	0.0405		Superpathway of Serine and Glycine Biosynthesis I	1.03	0.143		PI3K/AKT Signaling	1.08	0.0495
	GNRH Signaling	0.684	0.0359		Lysine Degradation II	0.635	0.2		CD40 Signaling	0.842	0.0312		Mouse Embryonic Stem Cell Pluripotency	1.37	0.0485		Thioredoxin Pathway	1.03	0.143		5-aminoimidazole Ribonucleotide Biosynthesis I	1.07	0.333
	Neuropathic Pain Signaling In Dorsal Horn Neurons	0.68	0.0404		Lysine Degradation V	0.635	0.2		Mitotic Roles of Polo-Like Kinase	0.842	0.0312		Axonal Guidance Signaling	1.37	0.0304		Glycoaminoglycan-protein Linkage Region Biosynthesis	1.03	0.143		1,25-dihydroxyvitamin D3 Biosynthesis	1.07	0.333
	Natural Killer Cell Signaling	0.676	0.0357		Citrulline-Nitric Oxide Cycle	0.635	0.2		ERK/MAPK Signaling	0.839	0.0206		1D-myo-inositol Hexakisphosphate Biosynthesis II (Mammalian)	1.37	0.111		Hepatic Cholestasis	1.02	0.0286		Ascorbate Recycling (Cytosolic)	1.07	0.333
	Role of Hypercytokinemia/hyperchemokinemia in the Pathogenesis of Influenza	0.672	0.0448		Role of Wnt/GSK-3β Signaling in the Pathogenesis of Influenza	0.616	0.0769		G-Protein Coupled Receptor Signaling	0.821	0.0186		T Cell Exhaustion Signaling Pathway	1.35	0.04		Phosphatidylethanolamine Biosynthesis II	0.979	0.125		Hypusine Biosynthesis	1.07	0.333
	Embryonic Stem Cell Differentiation into Cardiac Lineages	0.67	0.1		D-myo-inositol-5-phosphate Metabolism	0.613	0.0667		T Helper Cell Differentiation	0.81	0.0299		Tumor Microenvironment Pathway	1.34	0.0398		Retinol Biosynthesis	0.979	0.05		1D-myo-inositol Hexakisphosphate Biosynthesis V (from Ins(1,3,4)P3)	1.07	0.333
	Calcium Transport I	0.67	0.1		Role of JAK1 and JAK3 in γc Cytokine Signaling	0.567	0.0735		Th17 Activation Pathway	0.801	0.0294		Role of NFAT in Cardiac Hypertrophy	1.34	0.0374		Adipogenesis pathway	0.975	0.0308		Notch Signaling	1.07	0.0833
	Glycine Betaine Degradation	0.67	0.1		Salvage Pathways of Pyrimidine Deoxyribonucleotides	0.565	0.167		Xenobiotic Metabolism General Signaling Pathway	0.799	0.0227		Caveolar-mediated Endocytosis Signaling	1.33	0.0548		PI3K/AKT Signaling	0.967	0.0275		Dermatan Sulfate Degradation (Metazoa)	1.07	0.118
	Mouse Embryonic Stem Cell Pluripotency	0.66	0.0396		Coronavirus Pathogenesis Pathway	0.564	0.0657		Crosstalk between Dendritic Cells and Natural Killer Cells	0.79	0.029		T Helper Cell Differentiation	1.33	0.0548		D-myo-inositol (1,4,5,6)-Tetrakisphosphate Biosynthesis	0.932	0.0296		Mitochondrial L-carnitine Shuttle Pathway	1.07	0.118
	Growth Hormone Signaling	0.66	0.0441		Regulation of the Epithelial-Mesenchymal Transition Pathway	0.562	0.0632		D-myo-inositol (1,4,5)-trisphosphate Degradation	0.788	0.0588		Glioma Invasiveness Signaling	1.33	0.0548		D-myo-inositol (3,4,5,6)-tetrakisphosphate Biosynthesis	0.932	0.0296		Role of Osteoblasts, Osteoclasts and Chondrocytes in Rheumatoid Arthritis	1.06	0.0474
	Role of JAK1 and JAK3 in γc Cytokine Signaling	0.66	0.0441		Superpathway of Inositol Phosphate Compounds	0.554	0.0628		Role of MAPK Signaling in Inhibiting the Pathogenesis of Influenza	0.78	0.0286		Hypoxia Signaling in the Cardiovascular System	1.32	0.0541		Ketolysis	0.928	0.111		Regulation Of The Epithelial Mesenchymal Transition By Growth Factors Pathway	1.06	0.0489
	Antiproliferative Role of TOB in T Cell Signaling	0.66	0.0541		AMPK Signaling	0.553	0.0622		Caveolar-mediated Endocytosis Signaling	0.772	0.0282		D-myo-inositol (1,4,5,6)-Tetrakisphosphate Biosynthesis	1.31	0.0423		GDP-glucose Biosynthesis	0.928	0.111		Sirtuin Signaling Pathway	1.05	0.0448
	Chronic Myeloid Leukemia Signaling	0.65	0.0392		Basal Cell Carcinoma Signaling	0.551	0.0725		Aryl Hydrocarbon Receptor Signaling	0.77	0.0221		D-myo-inositol (3,4,5,6)-tetrakisphosphate Biosynthesis	1.31	0.0423		Folate Transformations I	0.928	0.111		Inhibition of Matrix Metalloproteases	1.04	0.0811
	Crosstalk between Dendritic Cells and Natural Killer Cells	0.648	0.0435		Role of JAK1, JAK2 and TYK2 in Interferon Signaling	0.532	0.0952		1D-myo-inositol Hexakisphosphate Biosynthesis II (Mammalian)	0.764	0.0556		Glucocorticoid Receptor Signaling	1.3	0.0303		Acute Myeloid Leukemia Signaling	0.914	0.0341		Induction of Apoptosis by HIV1	1.02	0.0667
	Hereditary Breast Cancer Signaling	0.644	0.0365		Phosphatidylcholine Biosynthesis I	0.51	0.143		D-myo-inositol (1,3,4)-trisphosphate Biosynthesis	0.764	0.0556		Aryl Hydrocarbon Receptor Signaling	1.3	0.042		Signaling by Rho Family GTPases	0.907	0.0245		Glioblastoma Multiforme Signaling	1.01	0.0494
	tRNA Charging	0.642	0.0526		Inositol Pyrophosphates Biosynthesis	0.51	0.143		Fatty Acid α-oxidation	0.764	0.0556		IL-15 Signaling	1.3	0.0533		Glucose and Glucose-1-phosphate Degradation	0.886	0.1		LXR/RXR Activation	1	0.0545
	Role of NFAT in Cardiac Hypertrophy	0.638	0.0335		CDP-diacylglycerol Biosynthesis I	0.503	0.0909		Insulin Receptor Signaling	0.764	0.0219		iNOS Signaling	1.3	0.0667		Pentose Phosphate Pathway	0.886	0.1		The Visual Cycle	0.987	0.105
	GM-CSF Signaling	0.635	0.0429		Polyamine Regulation in Colon Cancer	0.478	0.087		Endocannabinoid Cancer Inhibition Pathway	0.752	0.0216		Cardiomyocyte Differentiation via BMP Receptors	1.28	0.1		Glycine Betaine Degradation	0.886	0.1		Tec Kinase Signaling	0.975	0.0485
	Hematopoiesis from Multipotent Stem Cells	0.635	0.0909		Triacylglycerol Biosynthesis	0.47	0.075		Neurotrophin/TRK Signaling	0.735	0.0267		Toll-like Receptor Signaling	1.28	0.0526		ERK/MAPK Signaling	0.883	0.0258		Calcium Signaling	0.947	0.0462
	Production of Nitric Oxide and Reactive Oxygen Species in Macrophages	0.618	0.0341		Tec Kinase Signaling	0.465	0.0606		Necroptosis Signaling Pathway	0.733	0.0211		Role of Oct4 in Mammalian Embryonic Stem Cell Pluripotency	1.27	0.0652		Melanocyte Development and Pigmentation Signaling	0.863	0.0323		Death Receptor Signaling	0.924	0.0556
	April Mediated Signaling	0.609	0.05		Sphingosine-1-phosphate Signaling	0.461	0.0631		Role of MAPK Signaling in the Pathogenesis of Influenza	0.726	0.0263		FAT10 Cancer Signaling Pathway	1.27	0.0652		p53 Signaling	0.851	0.0319		Inhibition of ARE-Mediated mRNA Degradation Pathway	0.921	0.0517
	nNOS Signaling in Skeletal Muscle Cells	0.609	0.05		Autophagy	0.457	0.069		Thyroid Cancer Signaling	0.717	0.026		1D-myo-inositol Hexakisphosphate Biosynthesis V (from Ins(1,3,4)P3)	1.26	0.333		Myc Mediated Apoptosis Signaling	0.848	0.0417		HIF1α Signaling	0.917	0.0455
	B Cell Activating Factor Signaling	0.595	0.0488		Phosphatidylglycerol Biosynthesis II (Non-plastidic)	0.453	0.0833		Epithelial Adherens Junction Signaling	0.714	0.0207		S-adenosyl-L-methionine Biosynthesis	1.26	0.333		Role of Lipids/Lipid Rafts in the Pathogenesis of Influenza	0.848	0.0909		BAG2 Signaling Pathway	0.917	0.0714
	ILK Signaling	0.59	0.0333		IL-7 Signaling Pathway	0.44	0.0649		Protein Kinase A Signaling	0.699	0.016		PI3K/AKT Signaling	1.25	0.038		Assembly of RNA Polymerase I Complex	0.848	0.0909		RhoA Signaling	0.896	0.0508
	Angiopoietin Signaling	0.59	0.0405		Amyotrophic Lateral Sclerosis Signaling	0.439	0.0632		TR/RXR Activation	0.693	0.025		Ephrin A Signaling	1.25	0.0638		Hematopoiesis from Multipotent Stem Cells	0.848	0.0909		Rac Signaling	0.883	0.0504
	Factors Promoting Cardiogenesis in Vertebrates	0.588	0.0347		Glutathione-mediated Detoxification	0.431	0.08		Prolactin Signaling	0.693	0.025		Sperm Motility	1.25	0.0359		Ketogenesis	0.848	0.0909		Protein Kinase A Signaling	0.883	0.0399
	FcγRIIB Signaling in B Lymphocytes	0.58	0.04		VDR/RXR Activation	0.427	0.0641		Bupropion Degradation	0.686	0.0455		IL-7 Signaling Pathway	1.25	0.0513		3-phosphoinositide Degradation	0.821	0.0268		Bupropion Degradation	0.879	0.0909
	GDNF Family Ligand-Receptor Interactions	0.58	0.04		Cardiac β-adrenergic Signaling	0.424	0.0602		LPS-stimulated MAPK Signaling	0.684	0.0247		Hepatic Fibrosis / Hepatic Stellate Cell Activation	1.24	0.0376		LPS/IL-1 Mediated Inhibition of RXR Function	0.812	0.0244		Pyrimidine Deoxyribonucleotides De Novo Biosynthesis I	0.879	0.0909
	Neurotrophin/TRK Signaling	0.58	0.04		Leucine Degradation I	0.423	0.111		HMGB1 Signaling	0.67	0.0196		IL-3 Signaling	1.23	0.0506		Cleavage and Polyadenylation of Pre-mRNA	0.812	0.0833		Growth Hormone Signaling	0.873	0.0588
	Pregnenolone Biosynthesis	0.572	0.0769		Heme Biosynthesis II	0.423	0.111		IL-17A Signaling in Gastric Cells	0.67	0.0435		BEX2 Signaling Pathway	1.23	0.0506		EIF2 Signaling	0.812	0.0244		Arsenate Detoxification I (Glutaredoxin)	0.866	0.2
	Actin Nucleation by ARP-WASP Complex	0.569	0.0395		IL-12 Signaling and Production in Macrophages	0.42	0.0609		Superpathway of D-myo-inositol (1,4,5)-trisphosphate Metabolism	0.67	0.0435		Renal Cell Carcinoma Signaling	1.21	0.05		D-myo-inositol-5-phosphate Metabolism	0.812	0.0267		Folate Polyglutamylation	0.866	0.2
	Regulation Of The Epithelial Mesenchymal Transition By Growth Factors Pathway	0.564	0.0326		IL-15 Production	0.42	0.0609		Apelin Cardiac Fibroblast Signaling Pathway	0.67	0.0435		Role of MAPK Signaling in the Pathogenesis of Influenza	1.21	0.05		UDP-N-acetyl-D-galactosamine Biosynthesis II	0.812	0.0833		TGF-β Signaling	0.866	0.0532
	IL-7 Signaling Pathway	0.559	0.039		Gαq Signaling	0.419	0.0592		Huntington's Disease Signaling	0.664	0.0175		Methionine Degradation I (to Homocysteine)	1.21	0.0909		HMGB1 Signaling	0.79	0.0261		Senescence Pathway	0.863	0.0421
	Fc Epsilon RI Signaling	0.551	0.0354		Sumoylation Pathway	0.418	0.0619		Th1 and Th2 Activation Pathway	0.664	0.0195		Cell Cycle: G2/M DNA Damage Checkpoint Regulation	1.21	0.0612		Th1 and Th2 Activation Pathway	0.785	0.026		Heparan Sulfate Biosynthesis	0.857	0.058
	VDR/RXR Activation	0.548	0.0385		FLT3 Signaling in Hematopoietic Progenitor Cells	0.416	0.0633		HOTAIR Regulatory Pathway	0.664	0.0195		Apelin Endothelial Signaling Pathway	1.2	0.0435		Pregnenolone Biosynthesis	0.783	0.0769		Triacylglycerol Degradation	0.854	0.0667
	IL-3 Signaling	0.548	0.0385		eNOS Signaling	0.41	0.0588		Molecular Mechanisms of Cancer	0.656	0.0154		Actin Nucleation by ARP-WASP Complex	1.2	0.0494		Cell Cycle Control of Chromosomal Replication	0.78	0.0377		LPS/IL-1 Mediated Inhibition of RXR Function	0.851	0.0439
	Protein Ubiquitination Pathway	0.545	0.0305		Apelin Liver Signaling Pathway	0.409	0.0769		Regulation of eIF4 and p70S6K Signaling	0.648	0.0191		Melanoma Signaling	1.19	0.06		PAK Signaling	0.777	0.0294		EIF2 Signaling	0.851	0.0439
	Granzyme A Signaling	0.544	0.0714		SAPK/JNK Signaling	0.408	0.0612		Ceramide Signaling	0.646	0.0233		Polyamine Regulation in Colon Cancer	1.17	0.087		PPAR Signaling	0.77	0.0291		Vitamin-C Transport	0.848	0.087
	DNA Double-Strand Break Repair by Homologous Recombination	0.544	0.0714		Wnt/Ca+ pathway	0.402	0.0645		Opioid Signaling Pathway	0.625	0.0168		UVC-Induced MAPK Signaling	1.17	0.0588		Molecular Mechanisms of Cancer	0.767	0.0206		Breast Cancer Regulation by Stathmin1	0.845	0.0372
	Role of Oct4 in Mammalian Embryonic Stem Cell Pluripotency	0.538	0.0444		LPS-stimulated MAPK Signaling	0.393	0.0617		Estrogen-mediated S-phase Entry	0.622	0.0385		3-phosphoinositide Degradation	1.15	0.0385		Telomere Extension by Telomerase	0.752	0.0714		Ferroptosis Signaling Pathway	0.836	0.0488
	nNOS Signaling in Neurons	0.538	0.0444		PEDF Signaling	0.393	0.0617		GNRH Signaling	0.597	0.018		VEGF Family Ligand-Receptor Interactions	1.15	0.0476		Phenylalanine Degradation IV (Mammalian, via Side Chain)	0.752	0.0714		NRF2-mediated Oxidative Stress Response	0.83	0.0447
	Role of Macrophages, Fibroblasts and Endothelial Cells in Rheumatoid Arthritis	0.53	0.0297		Sonic Hedgehog Signaling	0.389	0.0741		PD-1, PD-L1 cancer immunotherapy pathway	0.597	0.0215		Heme Degradation	1.14	0.25		3-phosphoinositide Biosynthesis	0.75	0.0252		ERK5 Signaling	0.824	0.0563
	Prolactin Signaling	0.529	0.0375		Embryonic Stem Cell Differentiation into Cardiac Lineages	0.387	0.1		Acetone Degradation I (to Methylglyoxal)	0.595	0.0357		D-myo-inositol-5-phosphate Metabolism	1.14	0.0382		Semaphorin Signaling in Neurons	0.742	0.0357		Aldosterone Signaling in Epithelial Cells	0.81	0.0458
	JAK/Stat Signaling	0.529	0.0375		Glycine Betaine Degradation	0.387	0.1		Colorectal Cancer Metastasis Signaling	0.593	0.0163		IL-22 Signaling	1.14	0.0833		Th1 Pathway	0.728	0.0278		PPARα/RXRα Activation	0.801	0.044
	Renin-Angiotensin Signaling	0.527	0.0345		Reelin Signaling in Neurons	0.383	0.0588		Wnt/β-catenin Signaling	0.592	0.0179		Role of JAK1, JAK2 and TYK2 in Interferon Signaling	1.14	0.0833		Histidine Degradation VI	0.726	0.0667		Myc Mediated Apoptosis Signaling	0.793	0.0625
	RAR Activation	0.526	0.0316		Production of Nitric Oxide and Reactive Oxygen Species in Macrophages	0.377	0.0568		Amyotrophic Lateral Sclerosis Signaling	0.583	0.0211		Cysteine Biosynthesis III (mammalia)	1.14	0.0833		LXR/RXR Activation	0.712	0.0273		TNFR1 Signaling	0.793	0.0625
	Ephrin A Signaling	0.524	0.0435		Acetone Degradation I (to Methylglyoxal)	0.371	0.0714		Regulation of Actin-based Motility by Rho	0.583	0.0211		BMP signaling pathway	1.14	0.0471		Glutaryl-CoA Degradation	0.701	0.0625		Trehalose Degradation II (Trehalase)	0.793	0.167
	Superpathway of Inositol Phosphate Compounds	0.52	0.0314		Antigen Presentation Pathway	0.371	0.0714		Bladder Cancer Signaling	0.583	0.0211		Aldosterone Signaling in Epithelial Cells	1.13	0.038		Induction of Apoptosis by HIV1	0.697	0.0333		Chondroitin and Dermatan Biosynthesis	0.793	0.167
	LPS-stimulated MAPK Signaling	0.52	0.037		Type II Diabetes Mellitus Signaling	0.365	0.0571		Virus Entry via Endocytic Pathways	0.572	0.0206		Th1 Pathway	1.13	0.0413		Isoleucine Degradation I	0.678	0.0588		Ceramide Biosynthesis	0.793	0.167
	HGF Signaling	0.519	0.0342		Nicotine Degradation III	0.359	0.0638		TNFR2 Signaling	0.569	0.0333		CD27 Signaling in Lymphocytes	1.13	0.0566		Ubiquinol-10 Biosynthesis (Eukaryotic)	0.678	0.0588		Adenine and Adenosine Salvage III	0.793	0.167
	Superpathway of Citrulline Metabolism	0.519	0.0667		Assembly of RNA Polymerase I Complex	0.356	0.0909		Apoptosis Signaling	0.559	0.0202		Transcriptional Regulatory Network in Embryonic Stem Cells	1.11	0.0556		D-myo-inositol (1,4,5)-trisphosphate Degradation	0.678	0.0588		Purine Ribonucleosides Degradation to Ribose-1-phosphate	0.793	0.167
	Histidine Degradation VI	0.519	0.0667		IL-10 Signaling	0.342	0.0597		Interferon Signaling	0.556	0.0323		Cardiac Hypertrophy Signaling	1.1	0.0333		ErbB2-ErbB3 Signaling	0.656	0.0312		Zymosterol Biosynthesis	0.793	0.167
	Mismatch Repair in Eukaryotes	0.496	0.0625		Factors Promoting Cardiogenesis in Vertebrates	0.333	0.0556		MIF-mediated Glucocorticoid Regulation	0.545	0.0312		Cardiac Hypertrophy Signaling (Enhanced)	1.1	0.0282		RhoA Signaling	0.652	0.0254		D-myo-inositol (1,4,5)-Trisphosphate Biosynthesis	0.79	0.08
	Chondroitin Sulfate Degradation (Metazoa)	0.496	0.0625		Amyloid Processing	0.333	0.0612		Role of JAK2 in Hormone-like Cytokine Signaling	0.545	0.0312		Ceramide Signaling	1.09	0.0455		GADD45 Signaling	0.635	0.0526		NER Pathway	0.785	0.05
	Amyloid Processing	0.488	0.0408		Protein Kinase A Signaling	0.326	0.0532		Hepatic Fibrosis / Hepatic Stellate Cell Activation	0.542	0.0168		Role of IL-17A in Arthritis	1.09	0.0545		The Visual Cycle	0.635	0.0526		Chondroitin Sulfate Biosynthesis	0.775	0.0612
	3-phosphoinositide Biosynthesis	0.485	0.0314		Regulation Of The Epithelial Mesenchymal Transition By Growth Factors Pathway	0.322	0.0543		Chronic Myeloid Leukemia Signaling	0.541	0.0196		EGF Signaling	1.09	0.0545		Apelin Muscle Signaling Pathway	0.635	0.0526		IGF-1 Signaling	0.762	0.049
	Melanoma Signaling	0.476	0.04		4-1BB Signaling in T Lymphocytes	0.32	0.0645		Endothelin-1 Signaling	0.535	0.0166		IL-17A Signaling in Gastric Cells	1.08	0.0769		Th2 Pathway	0.631	0.0248		Signaling by Rho Family GTPases	0.759	0.0408
	Ceramide Signaling	0.475	0.0349		G Protein Signaling Mediated by Tubby	0.32	0.0645		FAK Signaling	0.535	0.0194		Estrogen-mediated S-phase Entry	1.08	0.0769		IL-10 Signaling	0.627	0.0299		Adipogenesis pathway	0.757	0.0462
	Cardiomyocyte Differentiation via BMP Receptors	0.474	0.0588		HER-2 Signaling in Breast Cancer	0.311	0.0538		Telomerase Signaling	0.535	0.0194		Regulation of IL-2 Expression in Activated and Anergic T Lymphocytes	1.07	0.0444		IL-6 Signaling	0.618	0.0244		NF-κB Activation by Viruses	0.752	0.0526
	Isoleucine Degradation I	0.474	0.0588		Glioma Invasiveness Signaling	0.311	0.0571		Protein Ubiquitination Pathway	0.535	0.0153		Glioblastoma Multiforme Signaling	1.06	0.0364		Role of Macrophages, Fibroblasts and Endothelial Cells in Rheumatoid Arthritis	0.616	0.0198		Renal Cell Carcinoma Signaling	0.752	0.0526
	Ubiquinol-10 Biosynthesis (Eukaryotic)	0.474	0.0588		GM-CSF Signaling	0.311	0.0571		Inhibition of Angiogenesis by TSP1	0.533	0.0303		3-phosphoinositide Biosynthesis	1.05	0.0361		TREM1 Signaling	0.609	0.029		Actin Nucleation by ARP-WASP Complex	0.752	0.0526
	Dermatan Sulfate Degradation (Metazoa)	0.474	0.0588		Glioma Signaling	0.308	0.055		Complement System	0.533	0.0303		Opioid Signaling Pathway	1.05	0.0324		14-3-3-mediated Signaling	0.606	0.024		Role of IL-17A in Arthritis	0.738	0.0588
	Germ Cell-Sertoli Cell Junction Signaling	0.467	0.0309		Role of IL-17A in Arthritis	0.308	0.0588		Xenobiotic Metabolism Signaling	0.532	0.0152		CXCR4 Signaling	1.04	0.0359		GM-CSF Signaling	0.599	0.0286		Sonic Hedgehog Signaling	0.738	0.0741
	RANK Signaling in Osteoclasts	0.467	0.0345		UVB-Induced MAPK Signaling	0.308	0.0588		PPARα/RXRα Activation	0.53	0.0165		IL-1 Signaling	1.04	0.0435		Breast Cancer Regulation by Stathmin1	0.597	0.0177		IL-7 Signaling Pathway	0.738	0.0519
	UVC-Induced MAPK Signaling	0.466	0.0392		Retinoate Biosynthesis I	0.305	0.0625		Gαs Signaling	0.53	0.0192		White Adipose Tissue Browning Pathway	1.04	0.0388		Systemic Lupus Erythematosus In B Cell Signaling Pathway	0.597	0.0203		Human Embryonic Stem Cell Pluripotency	0.735	0.0455
	14-3-3-mediated Signaling	0.461	0.032		IL-1 Signaling	0.305	0.0556		Role of MAPK Signaling in Promoting the Pathogenesis of Influenza	0.524	0.019		Cancer Drug Resistance By Drug Efflux	1.04	0.0517		Ephrin Receptor Signaling	0.593	0.0215		Androgen Signaling	0.735	0.0455
	Thrombin Signaling	0.458	0.0297		Glycogen Degradation III	0.304	0.0769		Sirtuin Signaling Pathway	0.514	0.0149		Systemic Lupus Erythematosus In T Cell Signaling Pathway	1.03	0.0299		White Adipose Tissue Browning Pathway	0.592	0.0236		Glycoaminoglycan-protein Linkage Region Biosynthesis	0.73	0.143
	Endocannabinoid Neuronal Synapse Pathway	0.449	0.0315		Pregnenolone Biosynthesis	0.304	0.0769		Cell Cycle Regulation by BTG Family Proteins	0.513	0.0286		mTOR Signaling	1.02	0.0333		Ephrin B Signaling	0.59	0.0282		Dermatan Sulfate Biosynthesis	0.721	0.0577
	Signaling by Rho Family GTPases	0.439	0.0286		Wnt/β-catenin Signaling	0.302	0.0536		Th1 Pathway	0.507	0.0185		Semaphorin Signaling in Neurons	1	0.05		Bupropion Degradation	0.58	0.0455		Acetone Degradation I (to Methylglyoxal)	0.714	0.0714
	DNA damage-induced 14-3-3σ Signaling	0.435	0.0526		Role of PI3K/AKT Signaling in the Pathogenesis of Influenza	0.297	0.0577		Sertoli Cell-Sertoli Cell Junction Signaling	0.506	0.016		Retinoic acid Mediated Apoptosis Signaling	1	0.05		Protein Kinase A Signaling	0.578	0.0186		PTEN Signaling	0.706	0.0444
	Apelin Muscle Signaling Pathway	0.435	0.0526		ErbB Signaling	0.296	0.0549		Notch Signaling	0.502	0.0278		Role of p14/p19ARF in Tumor Suppression	1	0.069		Non-Small Cell Lung Cancer Signaling	0.573	0.0274		Pancreatic Adenocarcinoma Signaling	0.703	0.0467
	Maturity Onset Diabetes of Young (MODY) Signaling	0.434	0.037		Inhibition of Angiogenesis by TSP1	0.291	0.0606		Neuroinflammation Signaling Pathway	0.488	0.0145		IL-12 Signaling and Production in Macrophages	0.996	0.0376		MSP-RON Signaling In Cancer Cells Pathway	0.573	0.0231		Aryl Hydrocarbon Receptor Signaling	0.697	0.0441
	Phospholipase C Signaling	0.429	0.0283		IL-17A Signaling in Fibroblasts	0.291	0.0606		Docosahexaenoic Acid (DHA) Signaling	0.483	0.0263		Integrin Signaling	0.991	0.0329		Superpathway of Inositol Phosphate Compounds	0.567	0.0209		Prolactin Signaling	0.697	0.05
	Adipogenesis pathway	0.428	0.0308		Fatty Acid β-oxidation I	0.291	0.0606		Role of IL-17F in Allergic Inflammatory Airway Diseases	0.483	0.0263		IL-2 Signaling	0.987	0.0492		Superpathway of D-myo-inositol (1,4,5)-trisphosphate Metabolism	0.562	0.0435		Coronavirus Pathogenesis Pathway	0.686	0.0438
	Unfolded protein response	0.424	0.0364		Nucleotide Excision Repair Pathway	0.291	0.0606		Estrogen Biosynthesis	0.483	0.0263		Wnt/β-catenin Signaling	0.987	0.0347		Tryptophan Degradation III (Eukaryotic)	0.562	0.0435		LPS-stimulated MAPK Signaling	0.684	0.0494
	EGF Signaling	0.424	0.0364		Sirtuin Signaling Pathway	0.287	0.0522		tRNA Charging	0.483	0.0263		ATM Signaling	0.975	0.0412		Apelin Cardiac Fibroblast Signaling Pathway	0.562	0.0435		BMP signaling pathway	0.684	0.0494
	Valine Degradation I	0.418	0.05		RAR Activation	0.287	0.0526		Fc Epsilon RI Signaling	0.481	0.0177		PTEN Signaling	0.967	0.0368		Human Embryonic Stem Cell Pluripotency	0.561	0.0227		Role of PKR in Interferon Induction and Antiviral Response	0.682	0.0459
	Semaphorin Neuronal Repulsive Signaling Pathway	0.417	0.0303		IL-15 Signaling	0.282	0.0548		Mechanisms of Viral Exit from Host Cells	0.474	0.0256		UVA-Induced MAPK Signaling	0.963	0.0408		Renal Cell Carcinoma Signaling	0.55	0.0263		Role of CHK Proteins in Cell Cycle Checkpoint Control	0.674	0.0545
	Amyotrophic Lateral Sclerosis Signaling	0.406	0.0316		Granzyme A Signaling	0.281	0.0714		FXR/RXR Activation	0.471	0.0174		VEGF Signaling	0.951	0.0404		Actin Nucleation by ARP-WASP Complex	0.55	0.0263		Wnt/β-catenin Signaling	0.67	0.0417
	D-myo-inositol (1,4,5,6)-Tetrakisphosphate Biosynthesis	0.398	0.0296		Acyl-CoA Hydrolysis	0.281	0.0714		IL-12 Signaling and Production in Macrophages	0.471	0.0174		PI3K Signaling in B Lymphocytes	0.947	0.0362		STAT3 Pathway	0.544	0.0222		Xenobiotic Metabolism PXR Signaling Pathway	0.662	0.0414
	D-myo-inositol (3,4,5,6)-tetrakisphosphate Biosynthesis	0.398	0.0296		Superpathway of Methionine Degradation	0.277	0.0588		IL-15 Production	0.471	0.0174		Apoptosis Signaling	0.939	0.04		VDR/RXR Activation	0.535	0.0256		Estrogen Receptor Signaling	0.656	0.0374
	PTEN Signaling	0.398	0.0296		Maturity Onset Diabetes of Young (MODY) Signaling	0.276	0.0556		MIF Regulation of Innate Immunity	0.465	0.025		Insulin Receptor Signaling	0.936	0.036		Cyclins and Cell Cycle Regulation	0.535	0.0256		NF-κB Signaling	0.644	0.0409
	PI3K Signaling in B Lymphocytes	0.393	0.0294		TGF-β Signaling	0.272	0.0532		HGF Signaling	0.462	0.0171		NF-κB Signaling	0.936	0.0335		Ovarian Cancer Signaling	0.533	0.0219		fMLP Signaling in Neutrophils	0.64	0.0442
	Virus Entry via Endocytic Pathways	0.391	0.0309		HOTAIR Regulatory Pathway	0.268	0.0519		Primary Immunodeficiency Signaling	0.456	0.0244		ErbB2-ErbB3 Signaling	0.924	0.0462		Coronavirus Pathogenesis Pathway	0.533	0.0219		Role of IL-17A in Psoriasis	0.635	0.111
	UVA-Induced MAPK Signaling	0.391	0.0309		Nicotine Degradation II	0.265	0.0545		Reelin Signaling in Neurons	0.452	0.0168		Virus Entry via Endocytic Pathways	0.917	0.0392		Estrogen-mediated S-phase Entry	0.519	0.0385		GDP-glucose Biosynthesis	0.635	0.111
	Coronavirus Pathogenesis Pathway	0.387	0.0292		EGF Signaling	0.265	0.0545		Rac Signaling	0.452	0.0168		Calcium-induced T Lymphocyte Apoptosis	0.91	0.0455		Apelin Liver Signaling Pathway	0.519	0.0385		Circadian Rhythm Signaling	0.627	0.0625
	Bupropion Degradation	0.386	0.0455		Superpathway of Citrulline Metabolism	0.262	0.0667		tRNA Splicing	0.449	0.0238		Thioredoxin Pathway	0.91	0.143		Type II Diabetes Mellitus Signaling	0.516	0.0214		Retinoate Biosynthesis I	0.627	0.0625
	NAD Salvage Pathway II	0.386	0.0455		Histidine Degradation VI	0.262	0.0667		LPS/IL-1 Mediated Inhibition of RXR Function	0.442	0.0146		Phosphatidylcholine Biosynthesis I	0.91	0.143		HIPPO signaling	0.498	0.0241		IL-17A Signaling in Fibroblasts	0.607	0.0606
	Phospholipases	0.378	0.0333		Semaphorin Signaling in Neurons	0.256	0.0536		EIF2 Signaling	0.442	0.0146		Circadian Rhythm Signaling	0.907	0.0606		Cdc42 Signaling	0.495	0.0208		Fatty Acid β-oxidation I	0.607	0.0606
	Endocannabinoid Cancer Inhibition Pathway	0.376	0.0288		Thyroid Cancer Signaling	0.249	0.0519		P2Y Purigenic Receptor Signaling Pathway	0.426	0.016		Regulation of Actin-based Motility by Rho	0.907	0.0388		Acetone Degradation I (to Methylglyoxal)	0.492	0.0357		Nucleotide Excision Repair Pathway	0.607	0.0606
	NER Pathway	0.372	0.03		Antiproliferative Role of TOB in T Cell Signaling	0.241	0.0541		Melatonin Degradation I	0.425	0.0222		PPAR Signaling	0.886	0.0381		AMPK Signaling	0.487	0.0191		PCP pathway	0.6	0.05
	Polyamine Regulation in Colon Cancer	0.372	0.0435		Inhibition of Matrix Metalloproteases	0.241	0.0541		Synaptogenesis Signaling Pathway	0.418	0.0133		B Cell Receptor Signaling	0.879	0.0323		Cytotoxic T Lymphocyte-mediated Apoptosis of Target Cells	0.479	0.0345		Glucose and Glucose-1-phosphate Degradation	0.595	0.1
	IL-17A Signaling in Gastric Cells	0.372	0.0435		Docosahexaenoic Acid (DHA) Signaling	0.23	0.0526		p70S6K Signaling	0.417	0.0157		cAMP-mediated signaling	0.873	0.0306		Ceramide Signaling	0.478	0.0233		Calcium Transport I	0.595	0.1
	Glycolysis I	0.372	0.0435		Estrogen Biosynthesis	0.23	0.0526		Ephrin A Signaling	0.417	0.0217		T Cell Receptor Signaling	0.873	0.0377		Aldosterone Signaling in Epithelial Cells	0.451	0.0196		DNA Methylation and Transcriptional Repression Signaling	0.588	0.0588
	Apelin Cardiac Fibroblast Signaling Pathway	0.372	0.0435		Dermatan Sulfate Degradation (Metazoa)	0.227	0.0588		FAT10 Cancer Signaling Pathway	0.417	0.0217		Endothelin-1 Signaling	0.863	0.0319		Prostate Cancer Signaling	0.446	0.022		AMPK Signaling	0.587	0.0383
	Type II Diabetes Mellitus Signaling	0.371	0.0286		Mitochondrial L-carnitine Shuttle Pathway	0.227	0.0588		Role of Macrophages, Fibroblasts and Endothelial Cells in Rheumatoid Arthritis	0.41	0.0132		Telomerase Signaling	0.863	0.0374		Circadian Rhythm Signaling	0.445	0.0312		Nur77 Signaling in T Lymphocytes	0.575	0.0484
	IL-2 Signaling	0.37	0.0328		D-myo-inositol (1,4,5)-trisphosphate Degradation	0.227	0.0588		Nicotine Degradation III	0.41	0.0213		G-Protein Coupled Receptor Signaling	0.863	0.0292		Role of JAK2 in Hormone-like Cytokine Signaling	0.445	0.0312		Heparan Sulfate Biosynthesis (Late Stages)	0.575	0.0484
	Role of Pattern Recognition Receptors in Recognition of Bacteria and Viruses	0.365	0.0284		1D-myo-inositol Hexakisphosphate Biosynthesis II (Mammalian)	0.212	0.0556		Iron homeostasis signaling pathway	0.405	0.0154		Production of Nitric Oxide and Reactive Oxygen Species in Macrophages	0.857	0.0317		Retinoate Biosynthesis I	0.445	0.0312		Cell Cycle Regulation by BTG Family Proteins	0.57	0.0571
	Gustation Pathway	0.365	0.0284		D-myo-inositol (1,3,4)-trisphosphate Biosynthesis	0.212	0.0556		MSP-RON Signaling In Cancer Cells Pathway	0.405	0.0154		Sphingomyelin Metabolism	0.857	0.125		Pyrimidine Ribonucleotides Interconversion	0.445	0.0312		Ketogenesis	0.559	0.0909
	PI3K/AKT Signaling	0.362	0.0275		The Visual Cycle	0.198	0.0526		Human Embryonic Stem Cell Pluripotency	0.397	0.0152		PPARα/RXRα Activation	0.842	0.0314		IL-17A Signaling in Fibroblasts	0.434	0.0303		Purine Nucleotides De Novo Biosynthesis II	0.559	0.0909
	Wnt/Ca+ pathway	0.362	0.0323		Methylglyoxal Degradation III	0.198	0.0526		Androgen Signaling	0.397	0.0152		Small Cell Lung Cancer Signaling	0.842	0.0423		Complement System	0.434	0.0303		CD40 Signaling	0.55	0.0469
	iCOS-iCOSL Signaling in T Helper Cells	0.347	0.0288		Methionine Degradation I (to Homocysteine)	0.198	0.0526		Semaphorin Neuronal Repulsive Signaling Pathway	0.397	0.0152		Coronavirus Pathogenesis Pathway	0.836	0.0333		IL-17 Signaling	0.433	0.0191		Melanocyte Development and Pigmentation Signaling	0.55	0.043
	CD40 Signaling	0.346	0.0312		Inflammasome pathway	0.198	0.0526		Stearate Biosynthesis I (Animals)	0.396	0.0204		Glioma Signaling	0.833	0.0364		Amyotrophic Lateral Sclerosis Signaling	0.423	0.0211		ErbB2-ErbB3 Signaling	0.55	0.0469
	ErbB2-ErbB3 Signaling	0.346	0.0312		Apelin Muscle Signaling Pathway	0.198	0.0526		Cardiac β-adrenergic Signaling	0.393	0.015		Cell Cycle Regulation by BTG Family Proteins	0.827	0.0541		Coagulation System	0.415	0.0286		Netrin Signaling	0.55	0.0469
	Sirtuin Signaling Pathway	0.344	0.0261		Glucocorticoid Receptor Signaling	0	0.0352		Superpathway of Melatonin Degradation	0.389	0.02		Ephrin B Signaling	0.827	0.0417		Cell Cycle Regulation by BTG Family Proteins	0.415	0.0286		Th1 and Th2 Activation Pathway	0.542	0.039
	T Cell Receptor Signaling	0.341	0.0286		Natural Killer Cell Signaling	0	0.0357		UVB-Induced MAPK Signaling	0.383	0.0196		Superpathway of Methionine Degradation	0.827	0.0541		Erythropoietin Signaling Pathway	0.412	0.0185		p53 Signaling	0.539	0.0426
	Relaxin Signaling	0.334	0.0272		Neuregulin Signaling	0	0.0385		PI3K Signaling in B Lymphocytes	0.381	0.0147		Notch Signaling	0.827	0.0541		Neuropathic Pain Signaling In Dorsal Horn Neurons	0.4	0.0202		Ephrin Receptor Signaling	0.533	0.0376
	Apelin Liver Signaling Pathway	0.333	0.0385		Circadian Rhythm Signaling	0	0.0312		Ovarian Cancer Signaling	0.378	0.0146		Epithelial Adherens Junction Signaling	0.818	0.0329		Inhibition of Matrix Metalloproteases	0.396	0.027		ATM Signaling	0.53	0.0421
	Cardiac Hypertrophy Signaling (Enhanced)	0.331	0.0251		Leukocyte Extravasation Signaling	0	0.0267		Coronavirus Pathogenesis Pathway	0.378	0.0146		Phosphatidylethanolamine Biosynthesis II	0.81	0.111		Docosahexaenoic Acid (DHA) Signaling	0.387	0.0263		P2Y Purigenic Receptor Signaling Pathway	0.53	0.04
	ErbB4 Signaling	0.331	0.0303		Synaptic Long Term Potentiation	0	0.0236		Lymphotoxin β Receptor Signaling	0.376	0.0192		Huntington's Disease Signaling	0.807	0.0293		Role of IL-17F in Allergic Inflammatory Airway Diseases	0.387	0.0263		ErbB4 Signaling	0.526	0.0455
	Cardiac Hypertrophy Signaling	0.328	0.026		Axonal Guidance Signaling	0	0.0357		Type II Diabetes Mellitus Signaling	0.367	0.0143		Estrogen Receptor Signaling	0.807	0.0274		Chronic Myeloid Leukemia Signaling	0.385	0.0196		Estrogen Biosynthesis	0.521	0.0526
	3-phosphoinositide Degradation	0.325	0.0268		Fc Epsilon RI Signaling	0	0.0354		Maturity Onset Diabetes of Young (MODY) Signaling	0.364	0.0185		TREM1 Signaling	0.79	0.04		Antioxidant Action of Vitamin C	0.385	0.0196		tRNA Charging	0.521	0.0526
	Agrin Interactions at Neuromuscular Junction	0.323	0.0299		Actin Cytoskeleton Signaling	0	0.0138		Cardiac Hypertrophy Signaling	0.363	0.013		Antigen Presentation Pathway	0.79	0.0513		Intrinsic Prothrombin Activation Pathway	0.378	0.0256		IL-10 Signaling	0.514	0.0448
	Role of p14/p19ARF in Tumor Suppression	0.321	0.037		Synaptic Long Term Depression	0	0.0164		Corticotropin Releasing Hormone Signaling	0.363	0.0142		Role of MAPK Signaling in Inhibiting the Pathogenesis of Influenza	0.79	0.04		NF-κB Signaling	0.376	0.0175		T Helper Cell Differentiation	0.514	0.0448
	D-myo-inositol-5-phosphate Metabolism	0.32	0.0267		Huntington's Disease Signaling	0	0.0393		Gustation Pathway	0.363	0.0142		Macropinocytosis Signaling	0.78	0.0395		Neuregulin Signaling	0.375	0.0192		p70S6K Signaling	0.514	0.0394
	Role of PKR in Interferon Induction and Antiviral Response	0.318	0.0275		NRF2-mediated Oxidative Stress Response	0	0.0279		Nicotine Degradation II	0.358	0.0182		Necroptosis Signaling Pathway	0.777	0.0318		Airway Pathology in Chronic Obstructive Pulmonary Disease	0.371	0.019		RAR Activation	0.507	0.0368
	Neuroinflammation Signaling Pathway	0.315	0.0254		PPARα/RXRα Activation	0	0.033		CNTF Signaling	0.353	0.0179		Embryonic Stem Cell Differentiation into Cardiac Lineages	0.77	0.1		CDK5 Signaling	0.371	0.019		Regulation of the Epithelial-Mesenchymal Transition Pathway	0.507	0.0368
	Insulin Secretion Signaling Pathway	0.312	0.0255		LPS/IL-1 Mediated Inhibition of RXR Function	0	0.0146		Calcium-induced T Lymphocyte Apoptosis	0.341	0.0172		Prostanoid Biosynthesis	0.77	0.1		Triacylglycerol Biosynthesis	0.37	0.025		Th17 Activation Pathway	0.503	0.0441
	GPCR-Mediated Nutrient Sensing in Enteroendocrine Cells	0.312	0.0273		Acute Phase Response Signaling	0	0.0476		Cancer Drug Resistance By Drug Efflux	0.341	0.0172		Sphingosine-1-phosphate Signaling	0.764	0.0342		Pancreatic Adenocarcinoma Signaling	0.361	0.0187		Mevalonate Pathway I	0.499	0.0769
	ERK/MAPK Signaling	0.31	0.0258		Hepatic Cholestasis	0	0.0286		3-phosphoinositide Degradation	0.335	0.0134		eNOS Signaling	0.762	0.0314		BAG2 Signaling Pathway	0.355	0.0238		Pregnenolone Biosynthesis	0.499	0.0769
	Melatonin Signaling	0.31	0.029		Hepatic Fibrosis / Hepatic Stellate Cell Activation	0	0.0112		Granulocyte Adhesion and Diapedesis	0.335	0.0134		Sirtuin Signaling Pathway	0.762	0.0275		Role of PKR in Interferon Induction and Antiviral Response	0.352	0.0183		April Mediated Signaling	0.492	0.05
	Acetone Degradation I (to Methylglyoxal)	0.31	0.0357		Mitochondrial Dysfunction	0	0.025		Endometrial Cancer Signaling	0.331	0.0167		VDR/RXR Activation	0.757	0.0385		Glioma Signaling	0.352	0.0183		Triacylglycerol Biosynthesis	0.492	0.05
	Estrogen Receptor Signaling	0.305	0.0249		FXR/RXR Activation	0	0.0174		Phospholipases	0.331	0.0167		Renin-Angiotensin Signaling	0.757	0.0339		Apelin Pancreas Signaling Pathway	0.347	0.0233		GM-CSF Signaling	0.481	0.0429
	fMLP Signaling in Neutrophils	0.297	0.0265		Ceramide Signaling	0	0.0116		PCP pathway	0.331	0.0167		MIF Regulation of Innate Immunity	0.74	0.0476		IL-23 Signaling Pathway	0.339	0.0227		B Cell Activating Factor Signaling	0.478	0.0488
	CD28 Signaling in T Helper Cells	0.297	0.0265		PXR/RXR Activation	0	0.05		IL-17A Signaling in Airway Cells	0.325	0.0164		Chemokine Signaling	0.733	0.0375		Role of Tissue Factor in Cancer	0.338	0.0179		Chondroitin Sulfate Biosynthesis (Late Stages)	0.478	0.0488
	Small Cell Lung Cancer Signaling	0.297	0.0282		Tight Junction Signaling	0	0.0185		eNOS Signaling	0.323	0.0131		LXR/RXR Activation	0.73	0.0331		p38 MAPK Signaling	0.338	0.0179		Phenylalanine Degradation IV (Mammalian, via Side Chain)	0.472	0.0714
	ERK5 Signaling	0.297	0.0282		TR/RXR Activation	0	0.05		Nur77 Signaling in T Lymphocytes	0.321	0.0161		Oncostatin M Signaling	0.724	0.0465		Melatonin Degradation I	0.333	0.0222		Oncostatin M Signaling	0.463	0.0476
	Regulation of Cellular Mechanics by Calpain Protease	0.29	0.0278		Regulation of Actin-based Motility by Rho	0	0.0421		Thrombopoietin Signaling	0.315	0.0159		Role of IL-17F in Allergic Inflammatory Airway Diseases	0.724	0.0465		Triacylglycerol Degradation	0.333	0.0222		Toll-like Receptor Signaling	0.461	0.0417
	IL-12 Signaling and Production in Macrophages	0.287	0.0261		Erythropoietin Signaling Pathway	0	0.0494		ErbB2-ErbB3 Signaling	0.311	0.0156		Reelin Signaling in Neurons	0.721	0.0328		PFKFB4 Signaling Pathway	0.333	0.0222		Protein Ubiquitination Pathway	0.46	0.0344
	IL-15 Production	0.287	0.0261		14-3-3-mediated Signaling	0	0.032		Netrin Signaling	0.311	0.0156		IL-23 Signaling Pathway	0.71	0.0455		Ephrin A Signaling	0.325	0.0217		Telomerase Signaling	0.458	0.0388
	CCR3 Signaling in Eosinophils	0.277	0.0256		α-Adrenergic Signaling	0	0.0217		Remodeling of Epithelial Adherens Junctions	0.311	0.0156		Tight Junction Signaling	0.697	0.0298		FAT10 Cancer Signaling Pathway	0.325	0.0217		Adenosine Nucleotides Degradation II	0.449	0.0667
	Estrogen-Dependent Breast Cancer Signaling	0.277	0.027		Caveolar-mediated Endocytosis Signaling	0	0.0141		Cell Cycle: G1/S Checkpoint Regulation	0.311	0.0156		Cleavage and Polyadenylation of Pre-mRNA	0.697	0.0833		Nicotine Degradation III	0.319	0.0213		Histidine Degradation VI	0.449	0.0667
	Hypoxia Signaling in the Cardiovascular System	0.277	0.027		Clathrin-mediated Endocytosis Signaling	0	0.00552		OX40 Signaling Pathway	0.305	0.0154		Assembly of RNA Polymerase I Complex	0.697	0.0833		TNFR1 Signaling	0.312	0.0208		Acute Phase Response Signaling	0.446	0.0357
	Integrin Signaling	0.272	0.0245		Fcγ Receptor-mediated Phagocytosis in Macrophages and Monocytes	0	0.0326		Tight Junction Signaling	0.297	0.0123		GP6 Signaling Pathway	0.697	0.032		Regulation of the Epithelial-Mesenchymal Transition Pathway	0.311	0.0158		Neuroprotective Role of THOP1 in Alzheimer's Disease	0.442	0.0381
	Chemokine Signaling	0.272	0.0267		IL-8 Signaling	0	0.0419		Erythropoietin Signaling Pathway	0.297	0.0123		TR/RXR Activation	0.693	0.0357		Reelin Signaling in Neurons	0.31	0.0168		Angiopoietin Signaling	0.441	0.0405
	Macropinocytosis Signaling	0.272	0.0267		Role of Pattern Recognition Receptors in Recognition of Bacteria and Viruses	0	0.0426		Agrin Interactions at Neuromuscular Junction	0.297	0.0149		AMPK Signaling	0.693	0.0282		Protein Ubiquitination Pathway	0.31	0.0153		Dopamine Receptor Signaling	0.441	0.0405
	Circadian Rhythm Signaling	0.27	0.0312		TREM1 Signaling	0	0.029		Germ Cell-Sertoli Cell Junction Signaling	0.297	0.0123		Regulation Of The Epithelial Mesenchymal Transition In Development Pathway	0.693	0.0357		IL-8 Signaling	0.308	0.0157		BEX2 Signaling Pathway	0.441	0.0405
	Role of JAK2 in Hormone-like Cytokine Signaling	0.27	0.0312		MIF Regulation of Innate Immunity	0	0.025		Glioblastoma Multiforme Signaling	0.297	0.0123		HIPPO signaling	0.682	0.0353		Cardiac Hypertrophy Signaling (Enhanced)	0.308	0.0146		Hereditary Breast Cancer Signaling	0.44	0.0365
	Retinoate Biosynthesis I	0.27	0.0312		Role of NFAT in Regulation of the Immune Response	0	0.0234		Role of JAK1 and JAK3 in γc Cytokine Signaling	0.292	0.0147		IL-4 Signaling	0.682	0.0353		Chondroitin Sulfate Biosynthesis	0.306	0.0204		Insulin Receptor Signaling	0.44	0.0365
	Pyrimidine Ribonucleotides Interconversion	0.27	0.0312		FcγRIIB Signaling in B Lymphocytes	0	0.04		Senescence Pathway	0.289	0.0115		P2Y Purigenic Receptor Signaling Pathway	0.68	0.0315		Phagosome Formation	0.302	0.0165		IL-23 Signaling Pathway	0.438	0.0455
	Rac Signaling	0.268	0.0252		NF-κB Activation by Viruses	0	0.0395		Melatonin Signaling	0.288	0.0145		Pregnenolone Biosynthesis	0.666	0.0769		Adrenomedullin signaling pathway	0.302	0.0155		Role of Oct4 in Mammalian Embryonic Stem Cell Pluripotency	0.426	0.0444
	NF-κB Activation by Viruses	0.266	0.0263		CCR5 Signaling in Macrophages	0	0.0444		Xenobiotic Metabolism CAR Signaling Pathway	0.286	0.012		GNRH Signaling	0.664	0.0289		Melanoma Signaling	0.3	0.02		Melatonin Degradation I	0.426	0.0444
	G Beta Gamma Signaling	0.264	0.025		Calcium-induced T Lymphocyte Apoptosis	0	0.0172		Glioma Invasiveness Signaling	0.284	0.0143		Synaptogenesis Signaling Pathway	0.654	0.0256		Superpathway of Melatonin Degradation	0.3	0.02		Endocannabinoid Cancer Inhibition Pathway	0.426	0.036
	Role of RIG1-like Receptors in Antiviral Innate Immunity	0.261	0.0303		IL-3 Signaling	0	0.0513		GM-CSF Signaling	0.284	0.0143		Graft-versus-Host Disease Signaling	0.652	0.0417		GP6 Signaling Pathway	0.298	0.0164		PFKFB4 Signaling Pathway	0.426	0.0444
	Inhibition of Angiogenesis by TSP1	0.261	0.0303		IL-17 Signaling	0	0.0318		Agranulocyte Adhesion and Diapedesis	0.282	0.012		Phospholipase C Signaling	0.65	0.0263		Calcium Signaling	0.296	0.0154		Phagosome Maturation	0.419	0.0357
	IL-17A Signaling in Fibroblasts	0.261	0.0303		Airway Pathology in Chronic Obstructive Pulmonary Disease	0	0.00952		Natural Killer Cell Signaling	0.28	0.0119		Autoimmune Thyroid Disease Signaling	0.64	0.0408		Activation of IRF by Cytosolic Pattern Recognition Receptors	0.288	0.0192		IL-3 Signaling	0.406	0.0385
	Fatty Acid β-oxidation I	0.261	0.0303		fMLP Signaling in Neutrophils	0	0.0354		Regulation of Cellular Mechanics by Calpain Protease	0.276	0.0139		Role of IL-17A in Psoriasis	0.638	0.0714		Dermatan Sulfate Biosynthesis	0.288	0.0192		Ubiquinol-10 Biosynthesis (Eukaryotic)	0.406	0.0588
	Nucleotide Excision Repair Pathway	0.261	0.0303		CXCR4 Signaling	0	0.0494		Toll-like Receptor Signaling	0.276	0.0139		Mevalonate Pathway I	0.638	0.0714		HIF1α Signaling	0.287	0.0152		D-myo-inositol (1,4,5)-trisphosphate Degradation	0.406	0.0588
	Antiproliferative Role of Somatostatin Receptor 2	0.26	0.026		CTLA4 Signaling in Cytotoxic T Lymphocytes	0	0.0247		NF-κB Signaling	0.272	0.0117		Assembly of RNA Polymerase II Complex	0.627	0.04		SPINK1 Pancreatic Cancer Pathway	0.277	0.0185		Superpathway of Geranylgeranyldiphosphate Biosynthesis I (via Mevalonate)	0.406	0.0588
	Thyroid Cancer Signaling	0.26	0.026		T Helper Cell Differentiation	0	0.0149		Tumor Microenvironment Pathway	0.272	0.0117		Prostate Cancer Signaling	0.625	0.033		Neuroinflammation Signaling Pathway	0.276	0.0145		Nicotine Degradation III	0.402	0.0426
	AMPK Signaling	0.255	0.0239		CCR3 Signaling in Eosinophils	0	0.0427		Breast Cancer Regulation by Stathmin1	0.269	0.0106		Role of NFAT in Regulation of the Immune Response	0.613	0.0276		Nicotine Degradation II	0.272	0.0182		Cdc42 Signaling	0.395	0.0347
	Pyrimidine Ribonucleotides De Novo Biosynthesis	0.253	0.0294		Oncostatin M Signaling	0	0.0476		Hypoxia Signaling in the Cardiovascular System	0.268	0.0135		Choline Biosynthesis III	0.613	0.0667		Iron homeostasis signaling pathway	0.269	0.0154		NGF Signaling	0.39	0.0357
	FLT3 Signaling in Hematopoietic Progenitor Cells	0.249	0.0253		CD28 Signaling in T Helper Cells	0	0.0354		GDNF Family Ligand-Receptor Interactions	0.264	0.0133		Histidine Degradation VI	0.613	0.0667		Androgen Signaling	0.263	0.0152		p38 MAPK Signaling	0.39	0.0357
	Cell Cycle Regulation by BTG Family Proteins	0.245	0.0286		Virus Entry via Endocytic Pathways	0	0.0206		Macropinocytosis Signaling	0.264	0.0133		Th2 Pathway	0.613	0.0294		Autophagy	0.256	0.0172		TR/RXR Activation	0.388	0.0375
	TWEAK Signaling	0.245	0.0286		Role of Cytokines in Mediating Communication between Immune Cells	0	0.027		Hepatic Cholestasis	0.262	0.0114		UVB-Induced MAPK Signaling	0.602	0.0385		Aryl Hydrocarbon Receptor Signaling	0.25	0.0147		Role of BRCA1 in DNA Damage Response	0.388	0.0375
	IL-4 Signaling	0.244	0.025		Dendritic Cell Maturation	0	0.0437		Production of Nitric Oxide and Reactive Oxygen Species in Macrophages	0.26	0.0114		Fcγ Receptor-mediated Phagocytosis in Macrophages and Monocytes	0.599	0.0319		Endometrial Cancer Signaling	0.247	0.0167		JAK/Stat Signaling	0.388	0.0375
	P2Y Purigenic Receptor Signaling Pathway	0.242	0.024		Mechanisms of Viral Exit from Host Cells	0	0.0256		Actin Nucleation by ARP-WASP Complex	0.26	0.0132		CCR5 Signaling in Macrophages	0.599	0.0319		Hereditary Breast Cancer Signaling	0.247	0.0146		IL-4 Signaling	0.388	0.0375
	Role of Cytokines in Mediating Communication between Immune Cells	0.23	0.027		HIF1α Signaling	0	0.0303		IL-7 Signaling Pathway	0.256	0.013		Granzyme B Signaling	0.588	0.0625		Phospholipases	0.247	0.0167		1D-myo-inositol Hexakisphosphate Biosynthesis II (Mammalian)	0.387	0.0556
	Inhibition of Matrix Metalloproteases	0.23	0.027		Melatonin Signaling	0	0.0435		Xenobiotic Metabolism AHR Signaling Pathway	0.256	0.013		Extrinsic Prothrombin Activation Pathway	0.588	0.0625		Endocannabinoid Cancer Inhibition Pathway	0.241	0.0144		Purine Nucleotides Degradation II (Aerobic)	0.387	0.0556
	HIPPO signaling	0.229	0.0241		Cellular Effects of Sildenafil (Viagra)	0	0.0161		FLT3 Signaling in Hematopoietic Progenitor Cells	0.249	0.0127		Hereditary Breast Cancer Signaling	0.583	0.0286		Nur77 Signaling in T Lymphocytes	0.238	0.0161		Sperm Motility	0.387	0.0332
	FGF Signaling	0.225	0.0238		Neuropathic Pain Signaling In Dorsal Horn Neurons	0	0.0303		RhoGDI Signaling	0.246	0.011		Hepatic Cholestasis	0.582	0.0269		Role of Pattern Recognition Receptors in Recognition of Bacteria and Viruses	0.235	0.0142		CD28 Signaling in T Helper Cells	0.384	0.0354
	Docosahexaenoic Acid (DHA) Signaling	0.223	0.0263		Endothelin-1 Signaling	0	0.0497		Ephrin Receptor Signaling	0.237	0.0108		Amyotrophic Lateral Sclerosis Signaling	0.573	0.0309		T Cell Exhaustion Signaling Pathway	0.23	0.014		Cardiac Hypertrophy Signaling (Enhanced)	0.384	0.0313
	Estrogen Biosynthesis	0.223	0.0263		Relaxin Signaling	0	0.034		Leukocyte Extravasation Signaling	0.234	0.0107		RhoGDI Signaling	0.565	0.0265		OX40 Signaling Pathway	0.225	0.0154		PEDF Signaling	0.381	0.037
	Mechanisms of Viral Exit from Host Cells	0.215	0.0256		CNTF Signaling	0	0.0357		FGF Signaling	0.232	0.0119		Ubiquinol-10 Biosynthesis (Eukaryotic)	0.565	0.0588		ErbB4 Signaling	0.221	0.0152		Cell Cycle: G2/M DNA Damage Checkpoint Regulation	0.381	0.0408
	MIF Regulation of Innate Immunity	0.209	0.025		Agrin Interactions at Neuromuscular Junction	0	0.0299		Superpathway of Inositol Phosphate Compounds	0.226	0.0105		Xenobiotic Metabolism General Signaling Pathway	0.564	0.028		T Helper Cell Differentiation	0.218	0.0149		Phospholipase C Signaling	0.374	0.0324
	Primary Immunodeficiency Signaling	0.203	0.0244		Renin-Angiotensin Signaling	0	0.0431		Regulation of IL-2 Expression in Activated and Anergic T Lymphocytes	0.217	0.0112		Nitric Oxide Signaling in the Cardiovascular System	0.558	0.0303		Role of Hypercytokinemia/hyperchemokinemia in the Pathogenesis of Influenza	0.218	0.0149		VEGF Family Ligand-Receptor Interactions	0.373	0.0366
	tRNA Splicing	0.197	0.0238		Thrombin Signaling	0	0.0347		IL-1 Signaling	0.213	0.0111		CNTF Signaling	0.547	0.0351		Th17 Activation Pathway	0.213	0.0147		Melanoma Signaling	0.371	0.04
	BAG2 Signaling Pathway	0.197	0.0238		Cardiac Hypertrophy Signaling	0	0.0476		Prostate Cancer Signaling	0.21	0.011		D-myo-inositol (1,3,4)-trisphosphate Biosynthesis	0.545	0.0556		Heparan Sulfate Biosynthesis	0.21	0.0145		Superpathway of Melatonin Degradation	0.371	0.04
	LPS/IL-1 Mediated Inhibition of RXR Function	0	0.00488		CDK5 Signaling	0	0.0381		Melanocyte Development and Pigmentation Signaling	0.205	0.0108		Superpathway of Geranylgeranyldiphosphate Biosynthesis I (via Mevalonate)	0.545	0.0556		ERK5 Signaling	0.202	0.0141		GADD45 Signaling	0.37	0.0526
	Sertoli Cell-Sertoli Cell Junction Signaling	0	0.00532		iCOS-iCOSL Signaling in T Helper Cells	0	0.0385		Nitric Oxide Signaling in the Cardiovascular System	0.2	0.0105		Neuropathic Pain Signaling In Dorsal Horn Neurons	0.542	0.0297		Toll-like Receptor Signaling	0.199	0.0139		Methionine Degradation I (to Homocysteine)	0.37	0.0526
	PPARα/RXRα Activation	0	0.00549		Corticotropin Releasing Hormone Signaling	0	0.0355		Axonal Guidance Signaling	0	0.0084		SAPK/JNK Signaling	0.535	0.0294		Glucocorticoid Receptor Signaling	0	0.00704		Apelin Muscle Signaling Pathway	0.37	0.0526
	Hepatic Fibrosis / Hepatic Stellate Cell Activation	0	0.00559		HGF Signaling	0	0.0342		Actin Cytoskeleton Signaling	0	0.00917		Apelin Muscle Signaling Pathway	0.524	0.0526		Natural Killer Cell Signaling	0	0.0119		Renin-Angiotensin Signaling	0.364	0.0345
	NF-κB Signaling	0	0.00585		HMGB1 Signaling	0	0.0458		Role of Pattern Recognition Receptors in Recognition of Bacteria and Viruses	0	0.00709		Factors Promoting Cardiogenesis in Vertebrates	0.52	0.0267		Synaptic Long Term Depression	0	0.00546		UVC-Induced MAPK Signaling	0.361	0.0392
	Agranulocyte Adhesion and Diapedesis	0	0.00599		GNRH Signaling	0	0.0479		CXCR4 Signaling	0	0.00617		FAK Signaling	0.52	0.0288		Huntington's Disease Signaling	0	0.0131		HER-2 Signaling in Breast Cancer	0.346	0.0323
	Xenobiotic Metabolism CAR Signaling Pathway	0	0.00602		Cholecystokinin/Gastrin-mediated Signaling	0	0.0442		CD28 Signaling in T Helper Cells	0	0.00885		Endometrial Cancer Signaling	0.516	0.0333		PPARα/RXRα Activation	0	0.011		Reelin Signaling in Neurons	0.345	0.0336
	Tight Junction Signaling	0	0.00617		Human Embryonic Stem Cell Pluripotency	0	0.0379		Dendritic Cell Maturation	0	0.00625		PCP pathway	0.516	0.0333		Acute Phase Response Signaling	0	0.0119		Ceramide Signaling	0.342	0.0349
	Mitochondrial Dysfunction	0	0.00625		Melanocyte Development and Pigmentation Signaling	0	0.0215		Cellular Effects of Sildenafil (Viagra)	0	0.00806		Induction of Apoptosis by HIV1	0.506	0.0328		Mitochondrial Dysfunction	0	0.00625		PDGF Signaling	0.342	0.0349
	Regulation of eIF4 and p70S6K Signaling	0	0.00637		Antiproliferative Role of Somatostatin Receptor 2	0	0.039		Relaxin Signaling	0	0.0068		Fatty Acid α-oxidation	0.506	0.05		TR/RXR Activation	0	0.0125		G Beta Gamma Signaling	0.339	0.0333
	Granulocyte Adhesion and Diapedesis	0	0.00671		Androgen Signaling	0	0.0455		Factors Promoting Cardiogenesis in Vertebrates	0	0.00694		Inflammasome pathway	0.506	0.05		RAR Activation	0	0.0105		Cysteine Biosynthesis III (mammalia)	0.337	0.0476
	Epithelial Adherens Junction Signaling	0	0.0069		Role of Oct4 in Mammalian Embryonic Stem Cell Pluripotency	0	0.0444		Thrombin Signaling	0	0.00495		PD-1, PD-L1 cancer immunotherapy pathway	0.506	0.0283		LPS-stimulated MAPK Signaling	0	0.0123		HOTAIR Regulatory Pathway	0.337	0.0325
	Phagosome Maturation	0	0.00714		Germ Cell-Sertoli Cell Junction Signaling	0	0.0494		CDK5 Signaling	0	0.00952		Gαs Signaling	0.498	0.028		NF-κB Activation by Viruses	0	0.0132		Glucocorticoid Receptor Signaling	0.336	0.0305
	Iron homeostasis signaling pathway	0	0.00769		Aldosterone Signaling in Epithelial Cells	0	0.0327		CREB Signaling in Neurons	0	0.00874		PKCθ Signaling in T Lymphocytes	0.491	0.0258		IL-3 Signaling	0	0.0128		Th2 Pathway	0.333	0.0331
	Gα12/13 Signaling	0	0.00781		Role of NANOG in Mammalian Embryonic Stem Cell Pluripotency	0	0.0342		mTOR Signaling	0	0.0101		Paxillin Signaling	0.491	0.0278		CXCR4 Signaling	0	0.00617		Acute Myeloid Leukemia Signaling	0.328	0.0341
	Ferroptosis Signaling Pathway	0	0.00813		CREB Signaling in Neurons	0	0.0227		G Beta Gamma Signaling	0	0.00833		Signaling by Rho Family GTPases	0.485	0.0237		IL-15 Production	0	0.0087		GP6 Signaling Pathway	0.327	0.0328
	LXR/RXR Activation	0	0.00909		Melanoma Signaling	0	0.04		Sphingosine-1-phosphate Signaling	0	0.00901		Antioxidant Action of Vitamin C	0.484	0.0275		CCR3 Signaling in Eosinophils	0	0.00855		Nicotine Degradation II	0.323	0.0364
	Airway Pathology in Chronic Obstructive Pulmonary Disease	0	0.00952		Prostate Cancer Signaling	0	0.033		Cdc42 Signaling	0	0.00694		Gαq Signaling	0.48	0.0255		CD28 Signaling in T Helper Cells	0	0.00885		Unfolded protein response	0.323	0.0364
	Neuroprotective Role of THOP1 in Alzheimer's Disease	0	0.00952		Renal Cell Carcinoma Signaling	0	0.0263		PAK Signaling	0	0.0098		IL-17A Signaling in Airway Cells	0.47	0.0308		Dendritic Cell Maturation	0	0.00625		IL-8 Signaling	0.321	0.0314
	Telomerase Signaling	0	0.00971		Endometrial Cancer Signaling	0	0.05		RhoA Signaling	0	0.00847		Thrombin Signaling	0.467	0.024		Angiopoietin Signaling	0	0.0135		IL-17 Signaling	0.321	0.0318
	PPAR Signaling	0	0.00971		Primary Immunodeficiency Signaling	0	0.0244		Role of Osteoblasts, Osteoclasts and Chondrocytes in Rheumatoid Arthritis	0	0.00948		Mitotic Roles of Polo-Like Kinase	0.461	0.0303		Factors Promoting Cardiogenesis in Vertebrates	0	0.00694		Regulation of eIF4 and p70S6K Signaling	0.321	0.0318
	Bladder Cancer Signaling	0	0.0105		Allograft Rejection Signaling	0	0.0175		Phospholipase C Signaling	0	0.0081		Eicosanoid Signaling	0.461	0.0303		Renin-Angiotensin Signaling	0	0.00862		Regulation of IL-2 Expression in Activated and Anergic T Lymphocytes	0.321	0.0337
	α-Adrenergic Signaling	0	0.0109		Acute Myeloid Leukemia Signaling	0	0.0455		Role of NFAT in Cardiac Hypertrophy	0	0.00478		Superpathway of D-myo-inositol (1,4,5)-trisphosphate Metabolism	0.457	0.0435		Corticotropin Releasing Hormone Signaling	0	0.00709		IL-1 Signaling	0.314	0.0333
	Clathrin-mediated Endocytosis Signaling	0	0.011		Bladder Cancer Signaling	0	0.0105		PKCθ Signaling in T Lymphocytes	0	0.00676		ErbB4 Signaling	0.453	0.0299		GNRH Signaling	0	0.00599		Dopamine-DARPP32 Feedback in cAMP Signaling	0.312	0.0314
	IL-1 Signaling	0	0.0111		Non-Small Cell Lung Cancer Signaling	0	0.0274		NGF Signaling	0	0.00893		Endocannabinoid Developing Neuron Pathway	0.446	0.0261		ATM Signaling	0	0.0105		Polyamine Regulation in Colon Cancer	0.309	0.0435
	Xenobiotic Metabolism Signaling	0	0.0114		Gα12/13 Signaling	0	0.0312		Signaling by Rho Family GTPases	0	0.00816		Nur77 Signaling in T Lymphocytes	0.445	0.0294		CREB Signaling in Neurons	0	0.00874		Superpathway of D-myo-inositol (1,4,5)-trisphosphate Metabolism	0.309	0.0435
	Xenobiotic Metabolism PXR Signaling Pathway	0	0.0118		p70S6K Signaling	0	0.0315		Gap Junction Signaling	0	0.00518		Remodeling of Epithelial Adherens Junctions	0.445	0.0294		Bladder Cancer Signaling	0	0.0105		Glycolysis I	0.309	0.0435
	Acute Phase Response Signaling	0	0.0119		ERK5 Signaling	0	0.0141		Mouse Embryonic Stem Cell Pluripotency	0	0.0099		Tumoricidal Function of Hepatic Natural Killer Cells	0.442	0.0417		Production of Nitric Oxide and Reactive Oxygen Species in Macrophages	0	0.00568		ErbB Signaling	0.308	0.033
	Altered T Cell and B Cell Signaling in Rheumatoid Arthritis	0	0.0122		mTOR Signaling	0	0.0354		D-myo-inositol-5-phosphate Metabolism	0	0.00667		Vitamin-C Transport	0.442	0.0417		Colorectal Cancer Metastasis Signaling	0	0.00407		Huntington's Disease Signaling	0.306	0.0306
	CTLA4 Signaling in Cytotoxic T Lymphocytes	0	0.0123		G Beta Gamma Signaling	0	0.025		D-myo-inositol (1,4,5,6)-Tetrakisphosphate Biosynthesis	0	0.00741		SPINK1 General Cancer Pathway	0.437	0.029		G Beta Gamma Signaling	0	0.00833		α-Adrenergic Signaling	0.302	0.0326
	PEDF Signaling	0	0.0123		Communication between Innate and Adaptive Immune Cells	0	0.0135		D-myo-inositol (3,4,5,6)-tetrakisphosphate Biosynthesis	0	0.00741		Fc Epsilon RI Signaling	0.434	0.0256		Phospholipase C Signaling	0	0.0081		Synaptic Long Term Potentiation	0.299	0.0315
	BMP signaling pathway	0	0.0123		Crosstalk between Dendritic Cells and Natural Killer Cells	0	0.029		3-phosphoinositide Biosynthesis	0	0.00629		Agrin Interactions at Neuromuscular Junction	0.429	0.0286		HER-2 Signaling in Breast Cancer	0	0.0108		White Adipose Tissue Browning Pathway	0.299	0.0315
	TR/RXR Activation	0	0.0125		Systemic Lupus Erythematosus Signaling	0	0.0111		Antioxidant Action of Vitamin C	0	0.0098		Apelin Liver Signaling Pathway	0.415	0.0385		Altered T Cell and B Cell Signaling in Rheumatoid Arthritis	0	0.0122		Erythropoietin Signaling Pathway	0.297	0.0309
	Dendritic Cell Maturation	0	0.0125		Cdc42 Signaling	0	0.0278		Gαi Signaling	0	0.00813		Melatonin Signaling	0.413	0.0278		Regulation of eIF4 and p70S6K Signaling	0	0.0127		Gα12/13 Signaling	0.293	0.0312
	Xenobiotic Metabolism AHR Signaling Pathway	0	0.013		ILK Signaling	0	0.0389		Gαq Signaling	0	0.00658		CD28 Signaling in T Helper Cells	0.411	0.0248		Role of NFAT in Cardiac Hypertrophy	0	0.00478		mTOR Signaling	0.292	0.0303
	Communication between Innate and Adaptive Immune Cells	0	0.0135		FAK Signaling	0	0.0291		Sperm Motility	0	0.00948		G Beta Gamma Signaling	0.406	0.0246		IL-1 Signaling	0	0.0111		Glutathione-mediated Detoxification	0.284	0.04
	Non-Small Cell Lung Cancer Signaling	0	0.0137		EIF2 Signaling	0	0.0146		Integrin Signaling	0	0.0098		EIF2 Signaling	0.399	0.0223		Glioblastoma Multiforme Signaling	0	0.0123		Endometrial Cancer Signaling	0.283	0.0333
	Leptin Signaling in Obesity	0	0.0137		PAK Signaling	0	0.0392		T Cell Receptor Signaling	0	0.00952		Leptin Signaling in Obesity	0.399	0.027		Neuroprotective Role of THOP1 in Alzheimer's Disease	0	0.00952		Iron homeostasis signaling pathway	0.283	0.0308
	Actin Cytoskeleton Signaling	0	0.0138		Rac Signaling	0	0.042		Phagosome Formation	0	0.00826		CCR3 Signaling in Eosinophils	0.395	0.0242		Role of MAPK Signaling in the Pathogenesis of Influenza	0	0.0132		IL-17A Signaling in Airway Cells	0.276	0.0328
	Cdc42 Signaling	0	0.0139		RhoA Signaling	0	0.0508		Adrenomedullin signaling pathway	0	0.00518		Estrogen-Dependent Breast Cancer Signaling	0.393	0.0267		P2Y Purigenic Receptor Signaling Pathway	0	0.008		Wnt/Ca+ pathway	0.268	0.0323
	Toll-like Receptor Signaling	0	0.0139		Phospholipase C Signaling	0	0.0324		Endocannabinoid Neuronal Synapse Pathway	0	0.00787		Gαi Signaling	0.389	0.024		Dopamine-DARPP32 Feedback in cAMP Signaling	0	0.00629		Thrombopoietin Signaling	0.262	0.0317
	Ephrin B Signaling	0	0.0141		Altered T Cell and B Cell Signaling in Rheumatoid Arthritis	0	0.0122		Endocannabinoid Developing Neuron Pathway	0	0.00877		NF-κB Activation by Viruses	0.385	0.0263		NGF Signaling	0	0.00893		Neuropathic Pain Signaling In Dorsal Horn Neurons	0.26	0.0303
	TREM1 Signaling	0	0.0145		Role of Macrophages, Fibroblasts and Endothelial Cells in Rheumatoid Arthritis	0	0.0396		Apelin Endothelial Signaling Pathway	0	0.00885		14-3-3-mediated Signaling	0.379	0.0236		Telomerase Signaling	0	0.00971		Apoptosis Signaling	0.26	0.0303
	Heparan Sulfate Biosynthesis	0	0.0145		Regulation of eIF4 and p70S6K Signaling	0	0.0191		Systemic Lupus Erythematosus In T Cell Signaling Pathway	0	0.00993		Antiproliferative Role of Somatostatin Receptor 2	0.379	0.026		eNOS Signaling	0	0.00654		MSP-RON Signaling In Macrophages Pathway	0.256	0.03
	EIF2 Signaling	0	0.0146		Estrogen-Dependent Breast Cancer Signaling	0	0.0405		White Adipose Tissue Browning Pathway	0	0.00787		Atherosclerosis Signaling	0.379	0.0236		ErbB Signaling	0	0.011		Mitotic Roles of Polo-Like Kinase	0.255	0.0312
	Th17 Activation Pathway	0	0.0147		Leptin Signaling in Obesity	0	0.0137		Inhibition of ARE-Mediated mRNA Degradation Pathway	0	0.00862		Superpathway of Cholesterol Biosynthesis	0.379	0.0345		Sperm Motility	0	0.00948		PI3K Signaling in B Lymphocytes	0.255	0.0294
	STAT3 Pathway	0	0.0148		Role of NFAT in Cardiac Hypertrophy	0	0.0431		Xenobiotic Metabolism PXR Signaling Pathway	0	0.00592		Synaptic Long Term Potentiation	0.369	0.0233		Estrogen Receptor Signaling	0	0.00935		Antioxidant Action of Vitamin C	0.245	0.0294
	IL-10 Signaling	0	0.0149		Breast Cancer Regulation by Stathmin1	0	0.0266		Insulin Secretion Signaling Pathway	0	0.00426		TNFR2 Signaling	0.368	0.0333		SAPK/JNK Signaling	0	0.0102		Role of JAK1 and JAK3 in γc Cytokine Signaling	0.23	0.0294
	Xenobiotic Metabolism General Signaling Pathway	0	0.0152		Glioblastoma Multiforme Signaling	0	0.0432						FLT3 Signaling in Hematopoietic Progenitor Cells	0.36	0.025		Nitric Oxide Signaling in the Cardiovascular System	0	0.0105		TREM1 Signaling	0.224	0.029
	Gap Junction Signaling	0	0.0155		Regulation of IL-2 Expression in Activated and Anergic T Lymphocytes	0	0.0337						Cyclins and Cell Cycle Regulation	0.354	0.0247		FGF Signaling	0	0.0119		Melatonin Signaling	0.224	0.029
	Adrenomedullin signaling pathway	0	0.0155		Nur77 Signaling in T Lymphocytes	0	0.0323						Phagosome Formation	0.35	0.0226		GABA Receptor Signaling	0	0.011		Basal Cell Carcinoma Signaling	0.224	0.029
	Synaptic Long Term Potentiation	0	0.0157		PKCθ Signaling in T Lymphocytes	0	0.0405						Pyrimidine Ribonucleotides Interconversion	0.337	0.0303		Wnt/β-catenin Signaling	0	0.0119		4-1BB Signaling in T Lymphocytes	0.223	0.0323
	White Adipose Tissue Browning Pathway	0	0.0157		Role of MAPK Signaling in the Pathogenesis of Influenza	0	0.0263						Androgen Signaling	0.335	0.0221		Insulin Receptor Signaling	0	0.0073		G Protein Signaling Mediated by Tubby	0.223	0.0323
	Leukocyte Extravasation Signaling	0	0.016		MSP-RON Signaling Pathway	0	0.0182						FGF Signaling	0.335	0.0238		cAMP-mediated signaling	0	0.00913		Interferon Signaling	0.223	0.0323
	Cellular Effects of Sildenafil (Viagra)	0	0.0161		OX40 Signaling Pathway	0	0.0462						Cytotoxic T Lymphocyte-mediated Apoptosis of Target Cells	0.328	0.0294		TGF-β Signaling	0	0.0106		MIF-mediated Glucocorticoid Regulation	0.215	0.0312
	Nur77 Signaling in T Lymphocytes	0	0.0161		PI3K Signaling in B Lymphocytes	0	0.0368						MIF-mediated Glucocorticoid Regulation	0.328	0.0294		Apoptosis Signaling	0	0.0101		Pyrimidine Ribonucleotides Interconversion	0.215	0.0312
	Heparan Sulfate Biosynthesis (Late Stages)	0	0.0161		P2Y Purigenic Receptor Signaling Pathway	0	0.024						Allograft Rejection Signaling	0.324	0.0233		G-Protein Coupled Receptor Signaling	0	0.00743		Role of RIG1-like Receptors in Antiviral Innate Immunity	0.208	0.0303
	Ephrin Receptor Signaling	0	0.0161		Assembly of RNA Polymerase II Complex	0	0.0417						Ovarian Cancer Signaling	0.322	0.0216		PD-1, PD-L1 cancer immunotherapy pathway	0	0.0108		Inhibition of Angiogenesis by TSP1	0.208	0.0303
	Gαi Signaling	0	0.0163		Role of Tissue Factor in Cancer	0	0.0357						Semaphorin Neuronal Repulsive Signaling Pathway	0.322	0.0216		Opioid Signaling Pathway	0	0.0084		Pyrimidine Ribonucleotides De Novo Biosynthesis	0.2	0.0294
	IL-6 Signaling	0	0.0163		IL-17A Signaling in Airway Cells	0	0.0492						Leukocyte Extravasation Signaling	0.319	0.0207		Endocannabinoid Developing Neuron Pathway	0	0.00877		Superpathway of Methionine Degradation	0.2	0.0294
	IL-17A Signaling in Airway Cells	0	0.0164		IL-17A Signaling in Gastric Cells	0	0.0435						Clathrin-mediated Endocytosis Signaling	0.319	0.0207		Apelin Adipocyte Signaling Pathway	0	0.013		Natural Killer Cell Signaling	0	0.0238
	GP6 Signaling Pathway	0	0.0164		Actin Nucleation by ARP-WASP Complex	0	0.0395						DNA Methylation and Transcriptional Repression Signaling	0.319	0.0286		Apelin Cardiomyocyte Signaling Pathway	0	0.0103		Amyotrophic Lateral Sclerosis Signaling	0	0.0211
	Th2 Pathway	0	0.0165		Dopamine-DARPP32 Feedback in cAMP Signaling	0	0.0189						TWEAK Signaling	0.319	0.0286		Apelin Endothelial Signaling Pathway	0	0.00885		Fc Epsilon RI Signaling	0	0.0177
	PXR/RXR Activation	0	0.0167		NGF Signaling	0	0.0357						Pyrimidine Ribonucleotides De Novo Biosynthesis	0.319	0.0286		Synaptogenesis Signaling Pathway	0	0.0133		Synaptic Long Term Depression	0	0.0164
	Induction of Apoptosis by HIV1	0	0.0167		Paxillin Signaling	0	0.0286						Nucleotide Excision Repair Pathway	0.319	0.0286		Systemic Lupus Erythematosus In T Cell Signaling Pathway	0	0.00331		Coagulation System	0	0.0286
	Endometrial Cancer Signaling	0	0.0167		Signaling by Rho Family GTPases	0	0.0367						Sertoli Cell-Sertoli Cell Junction Signaling	0.315	0.0206		Senescence Pathway	0	0.00766		Mitochondrial Dysfunction	0	0.00625
	Systemic Lupus Erythematosus Signaling	0	0.0167		RhoGDI Signaling	0	0.033						B Cell Development	0.31	0.0278		Inhibition of ARE-Mediated mRNA Degradation Pathway	0	0.00862		FXR/RXR Activation	0	0.0087
	RhoA Signaling	0	0.0169		Sertoli Cell-Sertoli Cell Junction Signaling	0	0.0266						Interferon Signaling	0.31	0.0278		HOTAIR Regulatory Pathway	0	0.013		PXR/RXR Activation	0	0.0167
	Hepatic Cholestasis	0	0.0171		Gap Junction Signaling	0	0.0259						Crosstalk between Dendritic Cells and Natural Killer Cells	0.308	0.0225		Insulin Secretion Signaling Pathway	0	0.00426		Activation of IRF by Cytosolic Pattern Recognition Receptors	0	0.0192
	Calcium-induced T Lymphocyte Apoptosis	0	0.0172		Telomerase Signaling	0	0.0388						Natural Killer Cell Signaling	0.305	0.0203		Regulation Of The Epithelial Mesenchymal Transition By Growth Factors Pathway	0	0.0109		IL-12 Signaling and Production in Macrophages	0	0.0174
	Autophagy	0	0.0172		Transcriptional Regulatory Network in Embryonic Stem Cells	0	0.0385						Adrenomedullin signaling pathway	0.305	0.0203		MSP-RON Signaling In Macrophages Pathway	0	0.01		Role of Pattern Recognition Receptors in Recognition of Bacteria and Viruses	0	0.0213
	CREB Signaling in Neurons	0	0.0175		nNOS Signaling in Neurons	0	0.0222						Altered T Cell and B Cell Signaling in Rheumatoid Arthritis	0.303	0.0222		Role of MAPK Signaling in Promoting the Pathogenesis of Influenza	0	0.00952		MIF Regulation of Innate Immunity	0	0.025
	CNTF Signaling	0	0.0179		nNOS Signaling in Skeletal Muscle Cells	0	0.025						OX40 Signaling Pathway	0.303	0.0222						Role of NFAT in Regulation of the Immune Response	0	0.0175
	Role of Tissue Factor in Cancer	0	0.0179		VEGF Family Ligand-Receptor Interactions	0	0.0366						Docosahexaenoic Acid (DHA) Signaling	0.294	0.0263						FcγRIIB Signaling in B Lymphocytes	0	0.0133
	NGF Signaling	0	0.0179		Ephrin A Signaling	0	0.0435						Antiproliferative Role of TOB in T Cell Signaling	0.287	0.0256						CCR5 Signaling in Macrophages	0	0.0222
	Wnt/β-catenin Signaling	0	0.0179		Ephrin B Signaling	0	0.0282						tRNA Charging	0.287	0.0256						Calcium-induced T Lymphocyte Apoptosis	0	0.0172
	Glutamate Receptor Signaling	0	0.0179		ErbB2-ErbB3 Signaling	0	0.0469						April Mediated Signaling	0.279	0.025						CD27 Signaling in Lymphocytes	0	0.0192
	SPINK1 General Cancer Pathway	0	0.0179		ErbB4 Signaling	0	0.0303						α-Adrenergic Signaling	0.278	0.0211						Lymphotoxin β Receptor Signaling	0	0.0192
	MSP-RON Signaling Pathway	0	0.0182		GDNF Family Ligand-Receptor Interactions	0	0.04						Phagosome Maturation	0.275	0.0199						Airway Pathology in Chronic Obstructive Pulmonary Disease	0	0.00952
	Nicotine Degradation II	0	0.0182		Netrin Signaling	0	0.0312						B Cell Activating Factor Signaling	0.272	0.0244						CXCR4 Signaling	0	0.0247
	Th1 Pathway	0	0.0185		Heparan Sulfate Biosynthesis	0	0.029						Role of Pattern Recognition Receptors in Recognition of Bacteria and Viruses	0.264	0.0195						IL-15 Production	0	0.0261
	Dopamine-DARPP32 Feedback in cAMP Signaling	0	0.0189		Bupropion Degradation	0	0.0455						Apelin Pancreas Signaling Pathway	0.251	0.0227						CCR3 Signaling in Eosinophils	0	0.0256
	CDK5 Signaling	0	0.019		Heparan Sulfate Biosynthesis (Late Stages)	0	0.0323						Coronavirus Replication Pathway	0.245	0.0222						IL-15 Signaling	0	0.0137
	Paxillin Signaling	0	0.019		Pyrimidine Ribonucleotides De Novo Biosynthesis	0	0.0294						NER Pathway	0.243	0.0194						Dendritic Cell Maturation	0	0.025
	IL-17 Signaling	0	0.0191		Melatonin Degradation I	0	0.0222						PFKFB4 Signaling Pathway	0.239	0.0217						Endothelin-1 Signaling	0	0.011
	Neuregulin Signaling	0	0.0192		Pyrimidine Deoxyribonucleotides De Novo Biosynthesis I	0	0.0455						nNOS Signaling in Neurons	0.233	0.0213						Relaxin Signaling	0	0.0204
	Activation of IRF by Cytosolic Pattern Recognition Receptors	0	0.0192		Phospholipases	0	0.0167						Spliceosomal Cycle	0.228	0.0208						Factors Promoting Cardiogenesis in Vertebrates	0	0.0278
	CD27 Signaling in Lymphocytes	0	0.0192		Tryptophan Degradation X (Mammalian, via Tryptamine)	0	0.0435						Hematopoiesis from Pluripotent Stem Cells	0.222	0.0204						CNTF Signaling	0	0.0179
	Lymphotoxin β Receptor Signaling	0	0.0192		Chondroitin Sulfate Biosynthesis	0	0.0204						Stearate Biosynthesis I (Animals)	0.222	0.0204						Semaphorin Signaling in Neurons	0	0.0179
	Role of PI3K/AKT Signaling in the Pathogenesis of Influenza	0	0.0192		Dermatan Sulfate Biosynthesis	0	0.0385						Primary Immunodeficiency Signaling	0.217	0.02						Thrombin Signaling	0	0.0198
	Transcriptional Regulatory Network in Embryonic Stem Cells	0	0.0192		Dermatan Sulfate Biosynthesis (Late Stages)	0	0.0513						TNFR1 Signaling	0.217	0.02						Cardiac Hypertrophy Signaling	0	0.0173
	FAK Signaling	0	0.0194		Superpathway of D-myo-inositol (1,4,5)-trisphosphate Metabolism	0	0.0435						Amyloid Processing	0.217	0.02						CDK5 Signaling	0	0.0286
	Th1 and Th2 Activation Pathway	0	0.0195		Serotonin Degradation	0	0.0204						Lymphotoxin β Receptor Signaling	0.201	0.0189						iCOS-iCOSL Signaling in T Helper Cells	0	0.0192
	PAK Signaling	0	0.0196		Retinol Biosynthesis	0	0.025						Actin Cytoskeleton Signaling	0	0.0176						Corticotropin Releasing Hormone Signaling	0	0.0142
	Role of IL-17A in Arthritis	0	0.0196		Pyrimidine Ribonucleotides Interconversion	0	0.0312						Synaptic Long Term Depression	0	0.0106						HMGB1 Signaling	0	0.0261
	Antioxidant Action of Vitamin C	0	0.0196		Chondroitin Sulfate Biosynthesis (Late Stages)	0	0.0244						LPS/IL-1 Mediated Inhibition of RXR Function	0	0.00889						FLT3 Signaling in Hematopoietic Progenitor Cells	0	0.0127
	IGF-1 Signaling	0	0.0196		Superpathway of Melatonin Degradation	0	0.02						FXR/RXR Activation	0	0.0159						GNRH Signaling	0	0.024
	Superpathway of Melatonin Degradation	0	0.02		Stearate Biosynthesis I (Animals)	0	0.0408						Role of BRCA1 in DNA Damage Response	0	0.0125						Cholecystokinin/Gastrin-mediated Signaling	0	0.0177
	Synaptogenesis Signaling Pathway	0	0.02		Noradrenaline and Adrenaline Degradation	0	0.0345						FcγRIIB Signaling in B Lymphocytes	0	0.0133						Antiproliferative Role of Somatostatin Receptor 2	0	0.013
	MSP-RON Signaling In Macrophages Pathway	0	0.02		Ethanol Degradation II	0	0.0385						Airway Pathology in Chronic Obstructive Pulmonary Disease	0	0.00847						Role of NANOG in Mammalian Embryonic Stem Cell Pluripotency	0	0.0256
	Apoptosis Signaling	0	0.0202		Antioxidant Action of Vitamin C	0	0.0392						fMLP Signaling in Neutrophils	0	0.0172						CREB Signaling in Neurons	0	0.021
	VEGF Signaling	0	0.0208		Epithelial Adherens Junction Signaling	0	0.0414						Dendritic Cell Maturation	0	0.0109						Primary Immunodeficiency Signaling	0	0.0244
	T Cell Exhaustion Signaling Pathway	0	0.021		Gαi Signaling	0	0.0163						Angiopoietin Signaling	0	0.0133						Thyroid Cancer Signaling	0	0.026
	Glucocorticoid Receptor Signaling	0	0.0211		Gαs Signaling	0	0.0192						Cellular Effects of Sildenafil (Viagra)	0	0.0153						Production of Nitric Oxide and Reactive Oxygen Species in Macrophages	0	0.0227
	Necroptosis Signaling Pathway	0	0.0211		Regulation of Cellular Mechanics by Calpain Protease	0	0.0278						Relaxin Signaling	0	0.0132						Colorectal Cancer Metastasis Signaling	0	0.0285
	Breast Cancer Regulation by Stathmin1	0	0.0213		Remodeling of Epithelial Adherens Junctions	0	0.0156						iCOS-iCOSL Signaling in T Helper Cells	0	0.00901						Sphingosine-1-phosphate Signaling	0	0.018
	Nicotine Degradation III	0	0.0213		Cysteine Biosynthesis III (mammalia)	0	0.0476						Maturity Onset Diabetes of Young (MODY) Signaling	0	0.0167						Systemic Lupus Erythematosus Signaling	0	0.0167
	Melanocyte Development and Pigmentation Signaling	0	0.0215		Agranulocyte Adhesion and Diapedesis	0	0.00599						Role of CHK Proteins in Cell Cycle Checkpoint Control	0	0.0175						Atherosclerosis Signaling	0	0.0177
	PD-1, PD-L1 cancer immunotherapy pathway	0	0.0215		Granulocyte Adhesion and Diapedesis	0	0.00671						Melanocyte Development and Pigmentation Signaling	0	0.0106						Estrogen-Dependent Breast Cancer Signaling	0	0.027
	Huntington's Disease Signaling	0	0.0218		Role of p14/p19ARF in Tumor Suppression	0	0.037						Role of NANOG in Mammalian Embryonic Stem Cell Pluripotency	0	0.0168						Leptin Signaling in Obesity	0	0.0137
	Synaptic Long Term Depression	0	0.0219		Sperm Motility	0	0.0284						CREB Signaling in Neurons	0	0.0151						Role of NFAT in Cardiac Hypertrophy	0	0.0144
	Insulin Receptor Signaling	0	0.0219		UVC-Induced MAPK Signaling	0	0.0392						Non-Small Cell Lung Cancer Signaling	0	0.0137						RANK Signaling in Osteoclasts	0	0.023
	Prostate Cancer Signaling	0	0.022		STAT3 Pathway	0	0.0296						Gα12/13 Signaling	0	0.0153						Role of Wnt/GSK-3β Signaling in the Pathogenesis of Influenza	0	0.0154
	RhoGDI Signaling	0	0.022		HIPPO signaling	0	0.012						p70S6K Signaling	0	0.0155						TWEAK Signaling	0	0.0286
	GABA Receptor Signaling	0	0.022		Estrogen Receptor Signaling	0	0.0249						Systemic Lupus Erythematosus Signaling	0	0.0131						PKCθ Signaling in T Lymphocytes	0	0.0203
	Melatonin Degradation I	0	0.0222		Toll-like Receptor Signaling	0	0.0417						Cdc42 Signaling	0	0.017						Role of MAPK Signaling in the Pathogenesis of Influenza	0	0.0132
	Triacylglycerol Degradation	0	0.0222		ERK/MAPK Signaling	0	0.0309						PAK Signaling	0	0.00943						Role of PI3K/AKT Signaling in the Pathogenesis of Influenza	0	0.0192
	Death Receptor Signaling	0	0.0222		PI3K/AKT Signaling	0	0.033						Rac Signaling	0	0.0165						OX40 Signaling Pathway	0	0.0154
	PFKFB4 Signaling Pathway	0	0.0222		PTEN Signaling	0	0.0444						Role of Osteoblasts, Osteoclasts and Chondrocytes in Rheumatoid Arthritis	0	0.0183						Intrinsic Prothrombin Activation Pathway	0	0.0256
	NRF2-mediated Oxidative Stress Response	0	0.0223		Nitric Oxide Signaling in the Cardiovascular System	0	0.0421						Regulation of eIF4 and p70S6K Signaling	0	0.00602						Assembly of RNA Polymerase II Complex	0	0.0208
	G-Protein Coupled Receptor Signaling	0	0.0223		Protein Ubiquitination Pathway	0	0.0344						Breast Cancer Regulation by Stathmin1	0	0.0169						Role of Tissue Factor in Cancer	0	0.0268
	Regulation of IL-2 Expression in Activated and Anergic T Lymphocytes	0	0.0225		IL-2 Signaling	0	0.0328						RANK Signaling in Osteoclasts	0	0.0112						Spliceosomal Cycle	0	0.0227
	Androgen Signaling	0	0.0227		FGF Signaling	0	0.0357						Role of Hypercytokinemia/hyperchemokinemia in the Pathogenesis of Influenza	0	0.0116						Role of IL-17F in Allergic Inflammatory Airway Diseases	0	0.0263
	Acute Myeloid Leukemia Signaling	0	0.0227		Endoplasmic Reticulum Stress Pathway	0	0.05						MSP-RON Signaling Pathway	0	0.0172						Mouse Embryonic Stem Cell Pluripotency	0	0.0198
	Retinoic acid Mediated Apoptosis Signaling	0	0.0227		GABA Receptor Signaling	0	0.011						Dopamine-DARPP32 Feedback in cAMP Signaling	0	0.0123						Transcriptional Regulatory Network in Embryonic Stem Cells	0	0.0192
	Spliceosomal Cycle	0	0.0227		Xenobiotic Metabolism Signaling	0	0.0304						NGF Signaling	0	0.0175						iNOS Signaling	0	0.0227
	iNOS Signaling	0	0.0227		IL-4 Signaling	0	0.0375						Gap Junction Signaling	0	0.0152						nNOS Signaling in Neurons	0	0.0222
	B Cell Receptor Signaling	0	0.0227		B Cell Receptor Signaling	0	0.0511						Heparan Sulfate Biosynthesis	0	0.0127						Ephrin A Signaling	0	0.0217
	IL-23 Signaling Pathway	0	0.0227		Insulin Receptor Signaling	0	0.0365						Heparan Sulfate Biosynthesis (Late Stages)	0	0.0139						Ephrin B Signaling	0	0.0282
	MSP-RON Signaling In Cancer Cells Pathway	0	0.0231		Phototransduction Pathway	0	0.0417						Phospholipases	0	0.0154						GDNF Family Ligand-Receptor Interactions	0	0.0133
	Systemic Lupus Erythematosus In T Cell Signaling Pathway	0	0.0232		Chemokine Signaling	0	0.0267						Regulation of Cellular Mechanics by Calpain Protease	0	0.0135						Phospholipases	0	0.0167
	PDGF Signaling	0	0.0233		Neurotrophin/TRK Signaling	0	0.0267						Agranulocyte Adhesion and Diapedesis	0	0.0104						Dermatan Sulfate Biosynthesis (Late Stages)	0	0.0256
	Apelin Pancreas Signaling Pathway	0	0.0233		Integrin Signaling	0	0.0196						Granulocyte Adhesion and Diapedesis	0	0.00578						Gαi Signaling	0	0.0163
	Role of NFAT in Regulation of the Immune Response	0	0.0234		PPAR Signaling	0	0.0388						Cardiac β-adrenergic Signaling	0	0.0141						Gαq Signaling	0	0.0263
	Tumor Microenvironment Pathway	0	0.0234		IGF-1 Signaling	0	0.0392						Xenobiotic Metabolism Signaling	0	0.0174						Gαs Signaling	0	0.0192
	p70S6K Signaling	0	0.0236		Dopamine Receptor Signaling	0	0.0135						Dopamine Receptor Signaling	0	0.013						UVA-Induced MAPK Signaling	0	0.0206
	Sperm Motility	0	0.0237		cAMP-mediated signaling	0	0.0365						GPCR-Mediated Nutrient Sensing in Enteroendocrine Cells	0	0.00893						UVB-Induced MAPK Signaling	0	0.0196
	Osteoarthritis Pathway	0	0.0237		p38 MAPK Signaling	0	0.0446						Iron homeostasis signaling pathway	0	0.0146						SAPK/JNK Signaling	0	0.0204
					Notch Signaling	0	0.0278						SPINK1 Pancreatic Cancer Pathway	0	0.0167						Cardiac β-adrenergic Signaling	0	0.0226
					NF-κB Signaling	0	0.0409						Endocannabinoid Neuronal Synapse Pathway	0	0.00781						IL-2 Signaling	0	0.0164
					VEGF Signaling	0	0.0208						Apelin Adipocyte Signaling Pathway	0	0.0122						Amyloid Processing	0	0.0204
					Hypoxia Signaling in the Cardiovascular System	0	0.0405						Apelin Cardiomyocyte Signaling Pathway	0	0.0101						FGF Signaling	0	0.0238
					T Cell Receptor Signaling	0	0.0286						Inhibition of ARE-Mediated mRNA Degradation Pathway	0	0.0082						GABA Receptor Signaling	0	0.022
					G-Protein Coupled Receptor Signaling	0	0.0297						Xenobiotic Metabolism CAR Signaling Pathway	0	0.0159						Xenobiotic Metabolism Signaling	0	0.0228
					IL-6 Signaling	0	0.0407						Xenobiotic Metabolism PXR Signaling Pathway	0	0.0156						B Cell Receptor Signaling	0	0.017
					PDGF Signaling	0	0.0233						Insulin Secretion Signaling Pathway	0	0.0082						Phototransduction Pathway	0	0.0208
					BMP signaling pathway	0	0.0247						Kinetochore Metaphase Signaling Pathway	0	0.0099						Chemokine Signaling	0	0.0133
					GPCR-Mediated Nutrient Sensing in Enteroendocrine Cells	0	0.0182						Calcium Signaling	0	0.0146						Neurotrophin/TRK Signaling	0	0.0267
					Gustation Pathway	0	0.0213														cAMP-mediated signaling	0	0.00913
					Phagosome Formation	0	0.0413														Hypoxia Signaling in the Cardiovascular System	0	0.027
					Phagosome Maturation	0	0.0143														T Cell Receptor Signaling	0	0.0286
					Macropinocytosis Signaling	0	0.0267														G-Protein Coupled Receptor Signaling	0	0.0149
					PD-1, PD-L1 cancer immunotherapy pathway	0	0.043														GPCR-Mediated Integration of Enteroendocrine Signaling Exemplified by an L Cell	0	0.0143
					Cancer Drug Resistance By Drug Efflux	0	0.0345														GPCR-Mediated Nutrient Sensing in Enteroendocrine Cells	0	0.0182
					Th1 and Th2 Activation Pathway	0	0.0455														Gustation Pathway	0	0.0142
					Th1 Pathway	0	0.0463														Phagosome Formation	0	0.0248
					Th2 Pathway	0	0.0248														PD-1, PD-L1 cancer immunotherapy pathway	0	0.0215
					Osteoarthritis Pathway	0	0.0379														Cancer Drug Resistance By Drug Efflux	0	0.0172
					GP6 Signaling Pathway	0	0.0246														Th1 Pathway	0	0.0278
					Neuroinflammation Signaling Pathway	0	0.0471														Neuroinflammation Signaling Pathway	0	0.0181
					Opioid Signaling Pathway	0	0.0294														Opioid Signaling Pathway	0	0.021
					Adrenomedullin signaling pathway	0	0.0259														Adrenomedullin signaling pathway	0	0.0207
					Iron homeostasis signaling pathway	0	0.0231														SPINK1 Pancreatic Cancer Pathway	0	0.0185
					Th17 Activation Pathway	0	0.0147														SPINK1 General Cancer Pathway	0	0.0179
					SPINK1 General Cancer Pathway	0	0.0179														Endocannabinoid Neuronal Synapse Pathway	0	0.00787
					Endocannabinoid Neuronal Synapse Pathway	0	0.0157														Endocannabinoid Developing Neuron Pathway	0	0.0263
					Endocannabinoid Developing Neuron Pathway	0	0.0439														Apelin Pancreas Signaling Pathway	0	0.0233
					Apelin Pancreas Signaling Pathway	0	0.0465														Apelin Adipocyte Signaling Pathway	0	0.026
					Apelin Cardiac Fibroblast Signaling Pathway	0	0.0435														Apelin Cardiomyocyte Signaling Pathway	0	0.0206
					Apelin Adipocyte Signaling Pathway	0	0.013														Apelin Endothelial Signaling Pathway	0	0.0177
					Apelin Cardiomyocyte Signaling Pathway	0	0.0412														T Cell Exhaustion Signaling Pathway	0	0.028
					Apelin Endothelial Signaling Pathway	0	0.0442														Synaptogenesis Signaling Pathway	0	0.0267
					Cardiac Hypertrophy Signaling (Enhanced)	0	0.0355														Systemic Lupus Erythematosus In T Cell Signaling Pathway	0	0.00662
					FAT10 Cancer Signaling Pathway	0	0.0435														Systemic Lupus Erythematosus In B Cell Signaling Pathway	0	0.0203
					PFKFB4 Signaling Pathway	0	0.0222														Xenobiotic Metabolism General Signaling Pathway	0	0.0227
					T Cell Exhaustion Signaling Pathway	0	0.042														Xenobiotic Metabolism AHR Signaling Pathway	0	0.026
					Synaptogenesis Signaling Pathway	0	0.0333														Xenobiotic Metabolism CAR Signaling Pathway	0	0.0241
					IL-23 Signaling Pathway	0	0.0227														Insulin Secretion Signaling Pathway	0	0.0213
					Systemic Lupus Erythematosus In T Cell Signaling Pathway	0	0.0364														Regulation Of The Epithelial Mesenchymal Transition In Development Pathway	0	0.0244
					Systemic Lupus Erythematosus In B Cell Signaling Pathway	0	0.0407														Kinetochore Metaphase Signaling Pathway	0	0.02
					White Adipose Tissue Browning Pathway	0	0.0236														Role of MAPK Signaling in Promoting the Pathogenesis of Influenza	0	0.019
					Inhibition of ARE-Mediated mRNA Degradation Pathway	0	0.0345														Role of MAPK Signaling in Inhibiting the Pathogenesis of Influenza	0	0.0143
					Hepatic Fibrosis Signaling Pathway	0	0.044
					BEX2 Signaling Pathway	0	0.0405
					Xenobiotic Metabolism General Signaling Pathway	0	0.0379
					Xenobiotic Metabolism AHR Signaling Pathway	0	0.026
					Xenobiotic Metabolism CAR Signaling Pathway	0	0.0181
					Xenobiotic Metabolism PXR Signaling Pathway	0	0.0237
					Insulin Secretion Signaling Pathway	0	0.0426
					Semaphorin Neuronal Repulsive Signaling Pathway	0	0.0379
					Tumor Microenvironment Pathway	0	0.0117
					MSP-RON Signaling In Cancer Cells Pathway	0	0.0231
					MSP-RON Signaling In Macrophages Pathway	0	0.03
					Calcium Signaling	0	0.0256
					Ephrin Receptor Signaling	0	0.0215
					Ferroptosis Signaling Pathway	0	0.0163
					Role of MAPK Signaling in Promoting the Pathogenesis of Influenza	0	0.019
					Role of MAPK Signaling in Inhibiting the Pathogenesis of Influenza	0	0.0286
