# Supplementary material for: Carbon dioxide regulates cholesterol levels through SREBP2
Source: PLoS Biol. 2023 Nov 15;21(11):e3002367. doi: 10.1371/journal.pbio.3002367 (PMC10651039; doi:10.1371/journal.pbio.3002367)
Supplement: S4 Table — Full list of upstream gene expression regulators in the different clusters (as in Fig 3A and 3B) in NIH3T3 cells exposed to either low CO2 or NaOH for 2 h and 4 h. (XLSX) [file pbio.3002367.s011.xlsx]

## Sheet: Sheet1
1% CO2 upstream regulator analysis										NaOH upstream regulator analysis
Upstream Regulator	Molecule Type	Predicted Activation State	Activation z-score	Flags	p-value of overlap	Target Molecules in Dataset				Upstream Regulator	Molecule Type	Predicted Activation State	Activation z-score	Flags	p-value of overlap	Target Molecules in Dataset
RPTOR	other	Activated	2.093	bias	8.7e-23	BCL2,Ccl2,CDK6,CYP51A1,DHCR7,DUSP6,FASN,FDPS,HK2,HMGCR,HMGCS1,HSD17B7,IDI1,LBR,LSS,MSMO1,MVD,MVK,MYC,NSDHL,PIAS2,PMVK,SAC3D1,SC5D,SLC2A1,SNAI1,SOCS5,SPRED1,SPRED2,SPTLC2,SQLE				CREB1	transcription regulator	Activated	3.599	bias	7e-23	APOE,ARC,ATF3,BDNF,BHLHE40,BTG2,CEBPB,CIART,CSRNP1,CYP51A1,EGR2,ERRFI1,FOS,GADD45B,HMGCR,HMGCS1,HSPA4,IRS2,JUNB,KLF5,LDLR,MCL1,MIDN,MYC,NAB2,NFIL3,NR4A1,NR4A2,POLE4,SERTAD1,SIAH2,SPTY2D1,TIPARP,VEGFA
CREB1	transcription regulator	Activated	2.242	bias	5.54e-22	APOE,ARC,BCL2,BDNF,BTG2,CIART,CYP51A1,EGR1,EGR2,ERRFI1,HMGCR,HMGCS1,HSPA4,IDI1,JUNB,LDLR,LSS,MSMO1,MVK,MYC,NAB2,NOTCH1,NR4A1,SIAH2,SPTY2D1,TIPARP				CREM	transcription regulator	Activated	2.683	bias	5.41e-22	APOE,ARC,ATF3,BHLHE40,BTG2,CEBPB,CIART,CRABP2,CSRNP1,CYP51A1,EGR2,ERRFI1,FOS,GADD45B,HMGCR,HMGCS1,HSPA4,IRS2,JUNB,KLF5,LDLR,MCL1,MIDN,NAB2,NFIL3,NR4A1,NR4A2,PDP2,SERTAD1,SIAH2,SPTY2D1,THBS1,TIPARP,Tpm1,VEGFA
SH3TC2	other	Activated	4.123	bias	2.31e-20	ACLY,CYP51A1,DHCR7,EGR1,EGR2,FDPS,HMGCR,HMGCS1,HSD17B7,IDI1,LSS,MVD,MVK,NSDHL,PMVK,SC5D,SQLE				TP53	transcription regulator	Activated	2.056		7.66e-16	ACTN1,ACTN4,AK4,AMOTL2,ANKRD1,APOE,ATF3,BCL2L1,BDNF,BICD2,BTG2,Ccl2,CD44,CDC42EP3,CDKN1A,CGREF1,CLIC4,COL4A1,CRYAB,CXCL2,DDR1,DNAJB4,EPHA2,F2R,FAS,FASN,FERMT2,FKBP5,FLRT2,FOS,FOSL1,FRMD4A,FSTL3,GADD45B,GADD45G,GJA1,GJB3,GPR176,HBEGF,HK2,HMOX1,HSP90AA1,HSPD1,HSPH1,HYAL1,ID1,IER3,IER5,IFI16,IL17RA,IL4R,INHBA,KCNN4,KCTD11,KLHL21,LDLR,LIMA1,MDM2,MEF2A,mir-34,MSH6,MYC,MYL4,MYO1E,NCOR2,NEXN,NKX2-5,NR6A…
CREM	transcription regulator		1.512	bias	3.77e-18	APOE,ARC,BTG2,CIART,CYP51A1,EGR1,EGR2,ERRFI1,HMGCR,HMGCS1,HSPA4,IDI1,JUNB,LDLR,LSS,MSMO1,MVK,NAB2,NR4A1,PDP2,SIAH2,SPTY2D1,THBS1,TIPARP				IKBKB	kinase		1.511	bias	3.34e-15	ANKRD1,ATF3,BCL2L1,Ccl2,CCND1,CD44,CEBPB,CEBPD,CX3CL1,CXCL2,CXCL6,DUSP6,EREG,ETS1,FAS,FOS,HK2,HMOX1,IFI16,IL11,ITGB3,JUNB,KLF5,MYC,MYO1D,NFKBIA,NGF,NR6A1,PCDH7,PTGS2,RCAN1,SGK1,SMAD7,SMURF1,SNAI1,SOCS3,TGFBR1,TIMP3,TNFRSF11B,TNFRSF1B,VEGFA
SCAP	other	Activated	4.472	bias	4.16e-18	ACLY,CYP51A1,DHCR7,ELOVL6,FASN,FDPS,HMGCR,HMGCS1,IDI1,INSIG1,LDLR,LSS,MSMO1,MVD,MVK,NSDHL,PMVK,PTGER4,PTGS2,RDH11,SC5D,SQLE,STARD4				IL1B	cytokine	Activated	2.175	bias	1.28e-13	ADAMTS1,ATF3,ATP1A1,BTG2,Ccl2,CSRNP1,CXCL2,CXCL6,ERRFI1,FAS,FKBP5,FOS,FOSB,HAS2,IFRD1,IL11,IL1RL1,NFIL3,NFKBIA,NFKBIZ,NR4A1,PHLDA1,PPARGC1B,PTGS2,SDC1,SLC25A25,SLC7A11,SOCS3,SOX9,TIMP1,TNFAIP3,UAP1,VEGFA,ZC3H12A,ZFP36
ADRB	group		-1.205	bias	5.14e-15	ACAT2,ANGPTL4,ANKRD1,BCL10,Ccl2,CCND1,CDK6,CYP51A1,FDPS,HMGCS1,HMOX1,HSD17B7,HSPD1,INSIG1,LBH,LSS,MSMO1,MVD,NOTCH2,NSDHL,PCYT2,PTGS2,SLC7A11,SRM				EGFR	kinase	Activated	4.069	bias	1.46e-12	AHCTF1,ATAD3A,CCND1,CD3EAP,CEBPB,EPHA2,EREG,F3,GJA1,HAS2,HBEGF,JUNB,KCNN4,LRP8,LYAR,MYC,NCL,ODC1,PA2G4,PTGS2,RAI14,RCL1,SEMA7A,SERPINE1,TCOF1,TIMM10,TIMM9,TNFAIP6,TNFRSF11B,TUBA4A
POR	enzyme	Inhibited	-4.371	bias	1.46e-14	ACAT2,ACLY,ACTA1,ACTG1,CYP51A1,DHCR7,ELOVL6,EREG,FDPS,HMGCR,HMGCS1,HMOX1,HSD17B12,HSPH1,IDI1,INSIG1,LDLR,LSS,MSMO1,MVD,MVK,NSDHL,PMVK,POR,SC5D,SDC4,SQLE,STARD4				CHUK	kinase	Activated	2.284	bias	1.12e-11	CCND1,CEBPB,CEBPD,CX3CL1,CXCL2,CXCL6,DUSP6,EREG,FAS,FOS,FOXC2,HK2,IFI16,IL11,JUNB,KLF5,NFKBIA,NGF,NR6A1,PCDH7,PTGS2,RCAN1,SGK1,SOCS3,TNFRSF11B,TNFRSF1B,TWIST1,VEGFA
INSIG1	other	Inhibited	-4.294	bias	1.8e-12	ACLY,APOE,CYP51A1,DHCR7,ELOVL6,FASN,FDPS,HMGCR,HMGCS1,IDI1,LDLR,LIPG,LSS,MVK,NFKBIZ,PCYT2,PMVK,SQLE,STARD4				STEAP3	transporter	Inhibited	-4.243	bias	2.14e-11	CD44,CEBPB,ERRFI1,GCNT2,ITGA5,ITGB3,NEDD9,Nppb,NR4A3,PLOD2,SH3PXD2B,SHB,TFRC,TGFBR1,TGM2,TNFRSF12A,VEGFA,ZYX
TP53	transcription regulator		0.621		2.56e-12	ACLY,ACTN1,ACTN4,ADGRE5,AK4,ANKH,ANKRD1,APOE,BCL2,BCL2L1,BDNF,BTG2,Ccl2,CD44,DNAJB4,EPHA2,FASN,FOSL1,FRMD4A,GJB3,GPR176,HBEGF,HK2,HMOX1,HSP90AA1,HSPD1,HSPH1,IER5,IFI16,IL16,IL17RA,IL4R,INHBA,IRF5,IRF9,KCNN4,KITLG,KLHL21,LDLR,LIMA1,MRPL15,MYC,NOTCH1,PAK1,PCDH7,PDLIM5,PIAS2,PTGS2,PTPRE,Rpl34 (includes others),SERPINE1,SGK1,SLC2A1,SPP1,SPTLC2,SRF,STARD4,STIP1,TFRC,THBS1,TIMM10,TIMP1,TNFRSF10A,TNFRSF…				FOS	transcription regulator		1.131	bias	6.29e-11	ARID3A,BDNF,Ccl7,CCND1,CD44,COBLL1,CRABP2,ELOVL6,EPS8,ERCC4,F3,FLRT2,FOS,HMOX1,HSPB8,IRS2,KCNN4,LRP8,MAFK,MYC,NET1,NFIL3,NGF,NOTCH4,Nrg1,ODC1,PHLDA1,PLK2,PMEPA1,PRPF4B,PTGS2,RAB11FIP1,RUNX1,S100A3,SMAD7,SMURF1,SOCS3,TIPARP,TPD52,Tpm1,Tpm4
MFSD2A	transporter	Inhibited	-3.162	bias	5.08e-11	CYP51A1,DHCR7,FASN,HK2,IDI1,INSIG1,LDLR,LSS,MVD,STARD4				CLOCK	transcription regulator				8.89e-11	AK4,ANGPTL4,BHLHE40,CYP51A1,ELOVL6,F2R,FASN,FKBP5,GADD45B,GDNF,HAS2,Hspa1b,HSPH1,ID1,JMJD6,JUNB,KRR1,MAP2K3,NFIL3,PA2G4,PER2,POR,PPIF,RANGAP1,RAP2B,SLC20A1,ST6GALNAC4,TBRG4,USP2
TLR9	transmembrane receptor	Activated	4.637	bias	9.22e-11	BCL2,BCL2L1,Ccl2,Ccl7,CCND1,EGR1,GDNF,HMOX1,IFI16,Ifi202b,LIPG,MYC,NFKBIZ,NR4A1,PHLDA1,PTGS2,SERPINE1,SPRY1,SPTLC2,TIMP1,TNFRSF1B,UGCG,Wfdc18				TLR9	transmembrane receptor	Activated	3.878	bias	2.57e-10	ATF3,BCL2L1,Ccl2,Ccl7,CCND1,CXCL2,CXCL6,FAS,FURIN,GADD45B,GDNF,HMOX1,IER3,IFI16,LIPG,MYC,MYD88,NFKBIZ,NR4A1,PHLDA1,PTGS2,SDC1,SERPINE1,SOCS1,SOCS3,SPHK1,SPRY1,SPTLC2,TIMP1,TNC,TNFRSF1B,UAP1
IKBKB	kinase		1.622	bias	1.06e-10	ANKRD1,BCL2,BCL2L1,Ccl2,CCND1,CD44,CEBPD,DUSP6,EREG,HK2,HMOX1,IFI16,IL11,ITGB3,JUNB,MGP,MYC,NGF,PCDH7,PTGS2,SGK1,SNAI1,TNFRSF11B,TNFRSF1B				IRAK4	kinase				4.96e-10	ATF3,BTG2,Ccl2,CSRNP1,CXCL2,CXCL6,ERRFI1,FOS,FOSB,IFRD1,NFKBIA,NFKBIZ,NR4A1,PHLDA1,SLC25A25,SOCS1,TNFAIP3,ZC3H12A,ZFP36
ATP7B	transporter	Activated	3.464		1.87e-10	ACLY,CYP51A1,ELOVL6,FASN,FDPS,HMGCR,HMGCS1,IDI1,LDLR,LSS,MSMO1,SQLE				ADRB	group		0.302	bias	5.11e-10	ANGPTL4,ANKRD1,ANXA5,ATF3,BCL10,BHLHE40,BNIP3,Ccl2,CCND1,CDK6,CDKN1A,CRYAB,CXCL2,CYP51A1,E2F4,FAS,HMGCS1,HMOX1,HSPD1,INSIG1,NCL,PTGS2,SLC7A11,SMAD6,SRM,SRXN1
PPARA	ligand-dependent nuclear receptor		-0.815	bias	2.22e-10	ACAT2,ANGPTL4,BDNF,Ccl2,CCND1,CEBPD,CHKA,CYP51A1,DHCR7,DYNLL1,ELOVL6,FASN,FDPS,HMGCR,HMGCS1,IDI1,LIPG,LSS,MASP2,MMD,MSMO1,MVD,MVK,MYC,NFE2L2,NSDHL,PHLDA1,PMVK,POR,PPA1,PTGS2,SC5D,SQLE,SRM				CTNNB1	transcription regulator	Activated	3.526	bias	8.35e-10	ACTR3,AQP5,BDNF,BHLHE40,CCND1,CDK7,CDKN1A,COL4A1,CRABP2,CX3CL1,CYP51A1,DIXDC1,EHD1,F2R,FAS,FASN,FOXC1,FOXC2,FSTL3,FZD3,GADD45B,GADD45G,GDNF,HES1,HK2,HMGCR,HMGCS1,ID4,LIPE,MCL1,MYC,MYL4,NFATC1,NKX2-5,NR6A1,ORC4,PTGS2,PTPRJ,RAI14,RUNX2,SGK1,SLC39A14,SMAD6,SNAI1,SOX4,SPRY4,TIMP1,TIMP3,TLE4,TNC,TNFRSF11B,TNFRSF1B,TUBB2B,TWIST2,UBQLN4
YAP1	transcription regulator	Activated	2.891	bias	6.45e-10	ACTA2,ACTG1,ANKRD1,CCND1,EGR1,ITGA5,PTGS2,SERPINE1,SRF,TAGLN,THBS1,VCL				IKBKG	kinase	Activated	2.023	bias	8.55e-10	ACTA1,Ccl2,CEBPB,CEBPD,CX3CL1,CXCL2,CXCL6,DUSP6,EREG,FOS,FOXC2,HK2,IFI16,IL11,JUNB,KLF5,NGF,Nppb,NR6A1,PCDH7,RCAN1,SGK1,SOCS3,TNFRSF1B,VEGFA
TP73	transcription regulator	Inhibited	-2.109		1.35e-09	ADAM19,ANGPTL4,ARHGAP22,BCL2,Ccl2,EGR1,EREG,FGFR2,GPR137B,GPR176,HBEGF,ITGA5,LBH,NOTCH1,P2RY2,PDPN,RUNX1,SPP1,SRF,TIMP1,TNFRSF12A,Wfdc18				MRTFB	transcription regulator	Activated	3.592		1.26e-08	ACTA2,ACTG1,AMOTL2,ANKRD1,BCL2L1,CDC42EP3,CXCL6,DNAJB4,ETV6,F2R,ITGA5,MAFK,RUNX1,SERPINE1,SLC20A1,SRF,TAGLN,THBS1,Tpm4,VCL,WTIP,ZFPM1
CHUK	kinase	Activated	3.429	bias	1.44e-09	CCND1,CEBPD,DUSP6,EREG,FOXC2,HK2,IFI16,IL11,JUNB,MGP,NGF,NOTCH1,PCDH7,PTGS2,SGK1,TNFRSF11B,TNFRSF1B,TWIST1				ENG	transmembrane receptor		-1.342		1.46e-08	ACTA2,ID1,PAK1,PTPRJ,SERPINE1,SMAD6,SMAD7,TGFBR1,THBS1,TWIST1
ELK4	transcription regulator				1.8e-09	EGR1,EGR2,EGR3,JUNB,NR4A1,SRF				YAP1	transcription regulator	Activated	3.729	bias	2.3e-08	ACTA2,ACTG1,AMOTL2,ANKRD1,CCND1,CDC42EP3,ITGA5,PTGS2,SERPINE1,SRF,TAGLN,THBS1,VCL,WTIP
SREBF2	transcription regulator	Activated	2.789	bias	3.29e-09	ELOVL6,FASN,HMGCR,HMGCS1,INSIG1,LDLR,MVK,SC5D				MRTFA	transcription regulator	Activated	3.643		2.56e-08	ACTA2,ACTG1,AMOTL2,ANKRD1,BCL2L1,CDC42EP3,CXCL6,DNAJB4,ETV6,F2R,ITGA5,MAFK,RUNX1,SERPINE1,SLC20A1,SRF,TAGLN,THBS1,TNC,Tpm4,VCL,WTIP,ZFPM1
EGFR	kinase	Activated	2.811	bias	3.67e-09	BCL2,CCND1,CD3EAP,EGR1,EPHA2,EREG,HBEGF,IVNS1ABP,JUNB,KCNN4,LRP8,LYAR,MYC,PTGS2,SEMA7A,SERPINE1,TIMM10,TNFRSF11B				TNF	cytokine	Activated	2.385	bias	3.73e-08	APOE,AQP5,ATP1A1,BCL2L1,Ccl2,Ccl7,CCND1,CD44,CEBPB,CEBPD,CXCL2,CXCL6,EREG,F3,FAS,FOXC2,HK2,HMOX1,IL1RL1,JAG1,NFKBIA,NFKBIZ,Nppb,PTGS2,RUNX2,SERPINE1,SLC2A1,SMURF1,SOCS3,SPSB1,STAT3,TIMP1,TNC,TNFAIP3,TNFRSF11B,TNFRSF1B,TNN,USP2,YWHAG
ARRB1	transcription regulator				5.78e-09	BCL2,Ccl2,EGR1,FASN,JUNB,MYC,PTGS2,SERPINE1				TRPV4	ion channel		1.961	bias	4.65e-08	Ccl2,Ccl7,CXCL2,CXCL6,FAS,FOS,SOCS3,SOCS5,THBS1,TIMP1
PEX5L	ion channel	Inhibited	-2.619	bias	9.91e-09	DHCR7,FDPS,HMGCR,IDI1,LSS,MVK,PMVK				Alpha catenin	group	Inhibited	-4.254	bias	5.21e-08	ADAMTS1,BCL3,CXCL2,CXCL6,ELK3,EREG,ITGA5,NFKBIA,NFKBIZ,PTGS2,SGK1,SNAI1,SOCS3,TGM2,TIMP1,TNC,TNFAIP3,TNFAIP6,TNFRSF12A,TWIST1,TWIST2,ZYX
INSR	kinase	Activated	3.872	bias	1.04e-08	ACTA1,ACTN4,ANKRD1,ARRDC3,Ccl2,Ccl7,CYP51A1,DHCR7,FASN,FDPS,HMGCR,HMGCS1,HSPD1,IDI1,IL1RL1,INSIG1,LSS,MSMO1,MVD,MVK,NFE2L2,Nppb,NR4A1,NSDHL,SC5D,SERPINE1,SLC2A1,SQLE				BDNF	growth factor		1.131	bias	5.3e-08	ARC,BDNF,BHLHE40,CDKN1A,CSPG4,DUSP6,EGR2,ELOVL6,FOS,FSCN1,KLF10,MYL4,NAB2,PER2,PRSS12,SPRED2,SPRY2,THBS1,TIPARP,VASN,ZFPM1
NPC1	transporter				2.09e-08	ARNTL,CCND1,CHKA,CYP51A1,EGR1,HMGCR,HMGCS1,IDI1,LDLR,LIPG,LSS,MVD,MVK,PTGS2				SRF	transcription regulator	Activated	3.706	bias	5.54e-08	ACTA1,ACTA2,ACTG1,ANKRD1,BCL2L1,CDKN1A,CSRP2,EGR2,EGR3,ETS1,FERMT2,FLT1,FOS,JUNB,MYL4,NKX2-5,NR4A1,PDLIM7,SLC2A1,SRF,TAGLN,TJP2,TNC,Tpm1,Tpm4,VCL,WDR1
TNF	cytokine	Activated	3.181	bias	2.75e-08	APLN,APOE,BCL2,BCL2L1,Ccl2,Ccl7,CCND1,CD44,CEBPD,CYTH3,EGR1,EREG,FOXC2,HK2,HMOX1,IL16,IL1RL1,NFKBIZ,Nppb,PHB,PTGS2,SERPINE1,SLC2A1,TIMP1,TNFRSF11B,TNFRSF1B				TCR	complex	Activated	2.48	bias	5.87e-08	BACH2,BCL2L1,CCND1,CD44,EGR2,FOS,GADD45B,GADD45G,IL1RL1,JUNB,MCL1,MYC,NAB2,NFATC1,NR4A1,RUNX1,SLC2A1,SPHK1,STAT3
TCR	complex		0.87	bias	3.34e-08	BCL2,BCL2L1,CCND1,CD44,EGR1,EGR2,IL1RL1,JUNB,MYC,NAB2,NR4A1,RUNX1,SLC2A1,SPP1				IL11RA	transmembrane receptor		1.154	bias	1.06e-07	ACTA2,Ccl2,Ccl7,FOS,IL11,IL4R,JUNB,KLF5,MYC,PIM1,SOCS3,STAT3,TIMP1,VEGFA
FOS	transcription regulator				3.45e-08	APLN,BDNF,Ccl7,CCND1,CD44,EEA1,ELOVL6,HMOX1,KCNN4,LRP8,MYC,NET1,NFE2L2,NGF,NOTCH4,Nrg1,NSDHL,PDPN,PHLDA1,PTGS2,PTPN12,RUNX1,TIPARP,UGCG				RUNX1	transcription regulator		0.6		1.08e-07	ADGRG1,AQP1,CCND1,CDKN1A,EBNA1BP2,FAS,FHDC1,FSCN1,GNL3,Hmga2,MYBBP1A,MYC,NFIL3,NOP2,PCDH7,PPAN,RRP15,RRP9,RUNX2,SOX9,STAT3,STX3,ZFPM1
IKBKG	kinase	Activated	2.4	bias	4.02e-08	ACTA1,Ccl2,CEBPD,DUSP6,EREG,FOXC2,HK2,IFI16,IL11,JUNB,MGP,NGF,Nppb,PCDH7,SGK1,TNFRSF1B				TLR4	transmembrane receptor	Activated	3.364	bias	1.22e-07	ATF3,BCL10,Ccl2,Ccl7,CD200,CDK6,CEBPD,CITED2,CXCL2,CXCL6,FAS,GADD45G,GDNF,GJA1,HBEGF,HMOX1,IFI16,INHBA,JAG1,NFKBIA,NFKBIZ,Nppb,PELI1,PLK2,PTGS2,RIPK2,RUNX1,SAP30,SLCO3A1,SOCS1,SOCS3,SPHK1,SPTLC2,ST3GAL1,STAT3,TNFAIP3,TNFRSF10A,ZC3H12A
NOX4	enzyme	Activated	2.425	bias	5.06e-08	ACTA2,Ccl2,CD44,HMOX1,NFE2L2,SERPINE1				IFNG	cytokine	Activated	3.941	bias	1.4e-07	ACTA2,ADORA2B,AQP1,ATP1A1,BCL2L1,BCL3,BDNF,Ccl2,Ccl7,CD200,CD44,CDKN1A,CEBPB,CEBPD,CHST11,CLIC4,CXCL2,CXCL6,EGR2,F2R,FAS,FLT1,FOSB,GDNF,GJA1,HAS2,HK2,IFI16,IL11,IRS2,ITPK1,JAG1,LAMC2,MARCKSL1,MYC,MYD88,NFKBIA,NFKBIZ,NGF,PHLDA1,PIM1,PRKCD,PTGS2,RIPK2,S1PR3,SEMA7A,SLC2A1,SLC7A11,SOCS1,SOCS3,STAT3,TGFBR1,THBS1,TIMP3,TNFRSF11B,VEGFA
MYF6	transcription regulator		0	bias	5.25e-08	ANGPTL4,APLN,BDNF,Ccl2,GDNF,HBEGF,IL16,INHBA,Nrg1,SERPINE1,SPP1,THBS1,TNFRSF10A,TNFRSF11B				PTK2	kinase		1.726	bias	1.45e-07	ACTA1,ACTA2,CCND1,CDKN1A,CSPG4,FOS,ITGA5,Nppb,PALLD,THBS1,TIMP1,TIMP3,TNC
ERBB2	kinase	Activated	2.975	bias	6.62e-08	CCND1,CYP51A1,EREG,ETV5,HBEGF,HMGCR,IDI1,ITGB3,LSS,MYC,PMVK,SNAI1,SQLE				DGCR8	enzyme		-0.452		1.85e-07	ACTA2,BDNF,CCND1,EGR2,FOS,GDNF,GJA1,HES1,ID4,JAG1,MYC,NFATC1,TAGLN,TNC
RUNX1	transcription regulator				1.31e-07	CCND1,EBNA1BP2,FHDC1,GNL3,GPATCH4,Hmga2,ITGB2,MYBBP1A,MYC,NOP2,PCDH7,PPAN,RRP15,RRP9,SOX9,SPP1				STAT3	transcription regulator	Activated	2.909		2.02e-07	BCL2L1,BCL3,BCL6,Ccl2,CCND1,CDKN1A,CEBPB,CXCL2,CXCL6,EGR2,FASN,FOS,HAS2,IFI16,IL11,IL4R,JUNB,KLF5,MCL1,MYC,NFATC1,NFKBIZ,PHLDA1,PIM1,POLE4,RUNX1,SERPINE1,SNAI1,SOCS1,SOCS3,STAT3,TIMP1,TNFRSF1B,TWIST1,VEGFA,ZFP36
ERK	group	Activated	2.086	bias	1.85e-07	Ccl2,Ccl7,CCND1,EGR1,EGR2,HMOX1,MYC,NFKBIZ,PTGS2,SLC2A1				MEF2D	transcription regulator		1.929	bias	2.57e-07	ACTA1,BACH2,EGR2,FOS,FOSB,HMOX1,JUNB,Nppb,NR4A1,SLC7A11,SRXN1,ZFP36
DBI	other	Activated	2.236	bias	2.1e-07	ELOVL6,FASN,HMGCR,LSS,SQLE				HIRA	transcription regulator	Activated	2.646	bias	2.61e-07	Ccl2,CXCL2,CXCL6,EFNB2,EREG,FLT1,SPHK1
IFT88	other	Inhibited	-2.606	bias	3.84e-07	ACLY,CYP51A1,HMGCR,HMGCS1,IDI1,LSS,MVD				IRS1	enzyme		0.664	bias	3.26e-07	ACTR3,CEBPB,CEBPD,COL4A1,COL7A1,CRABP2,EFNB2,FASN,FOS,GJA1,GJB3,HMGCR,HMOX1,IRS2,LDLR,MYL4,PDGFA,PPARGC1B,RHOU,TAGLN,TNNT2
MRTFB	transcription regulator	Activated	2.538		3.86e-07	ACTA2,ACTG1,ANKRD1,BCL2L1,DNAJB4,EGR1,ITGA5,RUNX1,SERPINE1,SLC20A1,SRF,TAGLN,THBS1,VCL				AHR	ligand-dependent nuclear receptor		0.274		3.47e-07	ACTA2,ACTN1,ADAM19,B4GALT5,BTG2,CCNF,CDKN1A,CGREF1,COL12A1,COL4A1,EGLN3,EGR2,EHD1,FAS,FGFR2,FOS,FOSL1,HES1,HK2,ITGA5,JAG1,JUNB,PI4K2A,PTGS2,SDC1,SERPINE1,SHB,SLC16A10,SLC2A1,SNAI1,SOCS3,SPTLC2,STAT3,THBS1,TIMP3,TIPARP,VCL,VEGFA
CYP51A1	enzyme	Inhibited	-2.449	bias	3.87e-07	HMGCR,LSS,MSMO1,NSDHL,SC5D,SQLE				STAT5A	transcription regulator		0.827		4.39e-07	APOE,BCL2L1,BCL6,Ccl2,CCND1,CDK6,CDKN1A,CEBPB,FAS,FOS,FOSB,FOSL2,GADD45G,KLF10,MCL1,MDM2,MYC,NR4A2,PIM1,RUNX2,SOCS1,SOCS3,YWHAG,ZFP36
APOE	transporter		-1.661	bias	4.07e-07	ACTA2,APOE,Ccl2,CD44,EGR1,HMGCR,HMOX1,Hspa1b,HSPD1,ITGA5,LDLR,LIPG,MAP2K3,MGP,MYBBP1A,PHLDA1,PTGS2,SDC4,SERPINE1,SPP1,TIMP1				PHF12	transcription regulator	Inhibited	-3.317	bias	4.39e-07	BRIX1,EXOSC6,KRR1,NOP2,PA2G4,RRP9,RRS1,SURF6,TSR1,UTP20,ZNHIT6
PDE8A	enzyme	Inhibited	-2	bias	4.13e-07	CYP51A1,FDPS,HMGCR,LDLR				TLR3	transmembrane receptor	Activated	3.221	bias	5.35e-07	ATF3,Ccl2,Ccl7,CXCL2,FAS,FURIN,GADD45B,GDNF,HMOX1,IER3,IFI16,JUNB,LIPG,NFKBIZ,NR4A1,PHLDA1,PLK2,PTGS2,SERPINE1,SOCS1,SOCS3,SPRY1,TIMP1,TNC,TNFRSF1B
Pde4	group	Inhibited	-2	bias	4.13e-07	CYP51A1,FDPS,HMGCR,LDLR				ID2	transcription regulator		1.257		5.64e-07	BCL2L1,BCL3,BCL6,BTG2,CD44,CDK20,CDKN1A,CEBPB,DUSP10,DUSP4,EGR2,FAS,GADD45B,GADD45G,IL1RL1,IL4R,ITGB3,JDP2,MYC,NFATC1,NR4A1,NR4A3,PDGFA,SDC1,SMAD7,SOCS3,SOCS5,SOX4,SOX9
CLOCK	transcription regulator				5.12e-07	AK4,ANGPTL4,CYP51A1,ELOVL6,FASN,GDNF,Hspa1b,HSPH1,JMJD6,JUNB,MAP2K3,MGP,PER2,POR,PPIF,SLC20A1				APEX1	enzyme		1.463	bias	7.78e-07	EGR2,EGR3,FOS,FOSB,JUNB,NPAS4,NR4A1,PTGS2
TLR3	transmembrane receptor	Activated	3.519	bias	5.98e-07	Ccl2,Ccl7,GDNF,HMOX1,IFI16,Ifi202b,JUNB,LIPG,NFKBIZ,NR4A1,PHLDA1,PTGS2,SERPINE1,SPRY1,TIMP1,TNFRSF1B,Wfdc18				JAK2	kinase		1.992	bias	7.8e-07	AKAP12,BCL2L1,Ccl2,CCND1,CDC25A,NR4A1,ODC1,PLK2,SDC4,SKIL,SOCS3,STAT3,TGM2
PML	transcription regulator	Inhibited	-3.289	bias	6.06e-07	APOE,ELOVL6,FASN,HMGCR,HMGCS1,HMOX1,HSD17B7,IDI1,LDLR,LIPE,NFE2L2,TXNRD1				IFNB1	cytokine		0.066	bias	1.23e-06	Ccl2,CDKN1A,COL12A1,CRYAB,CX3CL1,CXCL2,CXCL6,F2R,FOS,Hmga2,HMGCR,HMGCS1,IFI16,MYC,NFATC1,PHLDB2,PKP2,SLC39A14,SOCS1,SPRY1,SPRY2,STARD4,THBS1,TNFRSF10A,VCL
INSIG2	other	Inhibited	-2.412	bias	6.63e-07	ACLY,ELOVL6,FASN,FDPS,HMGCR,LDLR				FOXM1	transcription regulator	Activated	2.887	bias	1.29e-06	CCND1,CCNF,CDC25A,CDKN1A,FLT1,MYC,Nes,PDGFA,SNAI1,STAT3,TWIST1,TWIST2,VEGFA,ZEB1
ERK1/2	group		1.949	bias	9.14e-07	APLN,Ccl2,EFNB2,EGR1,JUNB,MYC,Nrg1,PTGS2,SERPINE1,SOX9,SPP1				Map3k7	kinase	Activated	2.918	bias	1.47e-06	BCL2L1,BHLHE40,Ccl2,Ccl7,EGR2,FASN,HAS2,HBEGF,ID4,NFKBIA,NFKBIZ,NGF,PTGS2,SNAI1,SPHK1
ID2	transcription regulator		0.508		1.05e-06	BCL2,BCL2L1,BTG2,CD44,CDK20,DUSP4,EGR2,IL1RL1,IL4R,IRF5,ITGB3,LRIG1,MYC,NOTCH1,NR4A1,NR4A3,SOCS5,SOX9,TNFRSF25				MET	kinase	Activated	2.608	bias	1.54e-06	Ccl7,CCND1,CITED2,GLIS1,HBEGF,Hspa1b,INHBA,MDM2,MYC,NFKBIZ,NOTCH4,PLK2,PTGS2,RUNX1,SLCO3A1,SOCS3,TGIF1
Map3k7	kinase	Activated	2.238	bias	1.07e-06	BCL2L1,Ccl2,Ccl7,EGR2,FASN,HBEGF,MVK,NFKBIZ,NGF,PTGS2,SNAI1				SMAD3	transcription regulator	Activated	2.276	bias	1.58e-06	ACTA2,Ccl2,CCND1,CDKN1A,CYP51A1,DUSP4,EREG,FOS,HBEGF,JAG1,JUNB,MYC,POLE4,SERPINE1,SKIL,SMAD7,SNAI1,SPHK1,TAGLN,TGFBR1,TNC
PTK2	kinase		1.337	bias	1.08e-06	ACTA1,ACTA2,CCND1,ITGA5,Nppb,PALLD,SPP1,THBS1,TIMP1				LIPE	enzyme				1.6e-06	ANKRD1,AQP1,ARNTL,ATF3,BCL6,CEBPB,CITED2,FASN,FKBP5,FOS,GJA1,IL1RL1,MAPKAPK2,NET1,NR4A1,PTGS2,RUNX2,SDC4,SMAD7,YWHAG
HIF1A	transcription regulator	Activated	3.276	bias	1.1e-06	ACTA2,ADORA2B,APLN,BCL2,Ccl2,CCND1,EREG,HK2,ITGB3,KITLG,NOTCH1,PTGS2,SERPINE1,SLC25A37,SLC2A1,TFRC				MAPK14	kinase		-0.898	bias	2.97e-06	Ccl2,Ccl7,CCND1,CYP51A1,EREG,FAS,FASN,FLT1,HAS2,HMGCR,NFATC1,Nppb,PPARGC1B,PTGS2,TGM2,TNN,ZFP36
PHF12	transcription regulator	Inhibited	-2.828	bias	1.31e-06	BRIX1,GTPBP4,NOP2,RRP9,RRS1,UTP20,WDR12,ZNHIT6				RPTOR	other		0.244	bias	3.17e-06	BCL3,Ccl2,CDK6,CYP51A1,DUSP6,FASN,HK2,HMGCR,HMGCS1,MYC,PIAS2,RUNX2,SAC3D1,SC5D,SLC2A1,SNAI1,SOCS3,SOCS5,SPRED2,SPTLC2
SPP1	cytokine		0.933	bias	1.62e-06	BCL2,Ccl2,CD44,HMGCR,INSIG1,PTGS2,SC5D,SPP1,TIMP1				ACVRL1	kinase		-0.2	bias	3.25e-06	EFNB2,ID1,PLAUR,SERPINE1,TAGLN,VEGFA
MRTFA	transcription regulator	Activated	2.543		1.65e-06	ACTA2,ACTG1,ANKRD1,BCL2L1,DNAJB4,EGR1,ITGA5,RUNX1,SERPINE1,SLC20A1,SRF,TAGLN,THBS1,VCL				NOX4	enzyme	Activated	2.425	bias	3.25e-06	ACTA2,Ccl2,CD44,HAS2,HMOX1,SERPINE1
STAT3	transcription regulator		1.928		1.96e-06	BCL2L1,Ccl2,CCND1,EGR1,EGR2,FASN,IFI16,Ifi202b,IL11,IL4R,IRF5,ITGB2,JUNB,MYC,NFKBIZ,PHLDA1,RUNX1,SERPINE1,SNAI1,TIMP1,TNFRSF1B,TWIST1				OSM	cytokine		1.783	bias	3.65e-06	ACTA2,BCL3,Ccl2,CXCL2,FASN,FOS,IL4R,JUNB,SOCS3,STAT3,TIMP1,TNFRSF11B,VEGFA,ZFP36
BDNF	growth factor				2.11e-06	ARC,BDNF,DUSP6,EGR1,EGR2,ELOVL6,HSD17B12,NAB2,PER2,SPRED2,SPRY2,THBS1,TIPARP				IL4	cytokine	Activated	4.242	bias	3.83e-06	ACTA2,ACTG1,ADAM19,ADRM1,APOE,B4GALT7,BCL3,BCL6,BTAF1,Ccl2,Ccl7,CD200,CD44,CITED2,EBNA1BP2,EGR2,FASN,FLNB,FOS,GADD45G,HBEGF,HIPK2,HLA-DMA,HMGCR,IER3,IL4R,LIPG,MYC,NEDD9,NFATC1,NFIL3,NFKBIA,PFKL,PIM1,PRKCD,SLC2A1,SOCS1,SOCS3,SRM,TFRC,TGM2,USP10,USP2
ACVRL1	kinase		-0.2	bias	2.36e-06	EFNB2,PLAT,PLAUR,SERPINE1,TAGLN				PTEN	phosphatase	Inhibited	-3.111		4.49e-06	ATF3,BTG2,Ccl2,CCND1,CD44,CDK6,CDKN1A,CEBPB,CXCL2,EFNB2,ELOVL6,ERCC4,ETS1,F3,FAS,FASN,FLT1,FOS,GLIS1,GPR176,HMGCR,HMGCS1,LDLR,MCL1,MDM2,MYC,NOTCH4,NR4A2,PIM1,PTGS2,RUNX1,SDC1,SDC4,SLC35D1,SOCS3,SOX4,SPRY2,STAT3,TWIST2,VEGFA
APEX1	enzyme		0.896	bias	2.56e-06	EGR1,EGR2,EGR3,JUNB,NR4A1,PTGS2				P38 MAPK	group		1.728	bias	4.54e-06	BNIP3,CCND1,CDKN1A,CXCL6,FAS,FOS,HAS2,HMOX1,JUNB,mir-34,MYC,PTGS2,SERPINE1,SNAI1,SOCS3
CTNNB1	transcription regulator	Activated	2.665	bias	2.78e-06	ACAT2,BCL2,BDNF,CCND1,CYP51A1,EGR1,ENPP1,FASN,FOXC2,GDNF,GPR137B,HK2,HMGCR,HMGCS1,IDI1,LIPE,MYC,NOTCH1,PTGS2,PTPRJ,SGK1,SLC39A14,SMS,SNAI1,SPP1,SPRY4,TIMP1,TNFRSF11B,TNFRSF1B				JUN	transcription regulator		1.565	bias	4.68e-06	APOE,BDNF,Ccl2,Ccl7,CCND1,CDK5R1,CDKN1A,FOSL1,GDNF,GJA1,IFI16,MDM2,MYC,NGF,NKX2-5,PTGS2,SOCS3,SRSF2,TIMP3,TNC
AHR	ligand-dependent nuclear receptor		1.036		3.19e-06	ACTA2,ACTN1,ADAM19,B4GALT5,BTG2,EGR2,FGFR2,FOSL1,HK2,ITGA5,JUNB,NFE2L2,NOTCH1,PLAT,PTGS2,SERPINE1,SLC2A1,SNAI1,SPTLC2,THBS1,TIPARP,UGCG,VCL				TAZ	enzyme		0.784	bias	4.9e-06	BDNF,FLT1,HMOX1,KDM3A,LDLR,MYC,PLK2,PTGS2,SAMD4A,SLC2A1,VEGFA
ARRB2	other				3.77e-06	Ccl2,EGR1,JUNB,MYC,NFKBIZ,PTGS2,SERPINE1				ARRB2	other		-1.98		5.01e-06	Ccl2,CXCL2,F3,JUNB,MYC,NFKBIZ,PTGS2,SERPINE1,VEGFA
IL4	cytokine	Activated	3.638	bias	4.09e-06	ACTA2,ACTG1,ADAM19,APOE,B4GALT7,BCL2,Ccl2,Ccl7,CD44,CLCN3,EBNA1BP2,EEA1,EGR2,FASN,FLNB,HBEGF,HMGCR,IL4R,LIPG,MVK,MYC,PHB,PLSCR1,SEC24A,SLC2A1,SRM,TFRC				TICAM1	other	Activated	3.214	bias	6.02e-06	BCL3,Ccl2,CEBPD,CXCL2,CXCL6,FAS,Gdap10,IFI16,JAG1,MAFF,Nes,NFKBIA,NFKBIZ,PELI1,PTGS2,RIPK2,SERPINE1,SOCS1,SOCS3,TNFAIP3
STEAP3	transporter	Inhibited	-3	bias	4.1e-06	CD44,ERRFI1,ITGA5,ITGB3,Nppb,NR4A3,SH3PXD2B,TFRC,TNFRSF12A				EGR1	transcription regulator	Activated	2.119	bias	6.41e-06	Ccl2,Ccl7,CDKN1A,CXCL2,CXCL6,F3,FAS,HMOX1,JUNB,MYC,PDGFA,PDGFC,SERPINE1,SOCS1,TIMP1
MEF2D	transcription regulator		1.942	bias	4.13e-06	ACTA1,EGR2,HMOX1,JUNB,NFE2L2,Nppb,NR4A1,SLC7A11				HIF1A	transcription regulator	Activated	3.527	bias	6.45e-06	ACTA2,ADORA2B,BNIP3,Ccl2,CCND1,CDKN1A,CXCL2,EGLN3,EREG,FLT1,GJA1,HK2,ITGB3,PDGFA,PFKL,PTGS2,SERPINE1,SLC25A37,SLC2A1,SOCS3,TFRC,VEGFA
ELK1	transcription regulator		0		4.24e-06	EGR1,EGR2,JUNB,SLC2A1,TAGLN				ERK1/2	group	Activated	2.028	bias	6.47e-06	Ccl2,EFNB2,F3,FOS,HAS2,IRS2,JUNB,MYC,Nrg1,PTGS2,RUNX2,SERPINE1,SOCS3,SOX9
DGCR8	enzyme		-0.262		4.87e-06	ACTA2,BDNF,CCND1,EGR1,EGR2,GDNF,MYC,NOTCH1,TAGLN				APOE	transporter	Inhibited	-2.778	bias	6.73e-06	ACTA2,APOE,ATF3,Ccl2,CD44,CREB3L1,F2R,F3,FKBP5,HERPUD1,HMGCR,HMOX1,Hspa1b,HSPD1,ITGA5,KCTD10,LDLR,LIMS2,LIPG,MAP2K3,MYBBP1A,PHLDA1,PMEPA1,PTGS2,SDC4,SERPINE1,SOCS3,TIMP1,ZYX
HOXC8	transcription regulator		-1.134		4.91e-06	ADAM19,ANKRD1,Ccl2,Ccl7,GREM2,SPP1,TAGLN				TP73	transcription regulator		0.096		6.74e-06	ADAM19,ANGPTL4,AQP5,ATF3,Ccl2,CDKN1A,CX3CL1,CXCL2,EREG,FGFR2,FLT1,GPR176,HBEGF,HSPB8,ITGA5,KLF5,MDM2,P2RY2,PDGFA,RUNX1,SRF,TIMP1,TIMP3,TNFRSF12A,VEGFA
IFNB1	cytokine		-0.302	bias	5.03e-06	Ccl2,Hmga2,HMGCR,HMGCS1,IDI1,IFI16,MYC,NOTCH1,SLC39A14,SPRY1,SPRY2,SQLE,STARD4,THBS1,TNFRSF10A,VCL				ELK1	transcription regulator		-0.152		6.83e-06	EGR2,FOS,JUNB,RUNX2,SLC2A1,TAGLN
SERCA	group		0	bias	5.95e-06	BTG2,EGR1,FOSL1,MYC				miR-17-5p (and other miRNAs w/seed AAAGUGC)	mature microRNA		-1.172	bias	6.94e-06	CCND1,CDK7,EGR2,RUNX1,STAT3
Gm35986	other		-1.98	bias	5.95e-06	HMGCR,HMGCS1,IDI1,MVK				ELK4	transcription regulator				6.94e-06	EGR2,EGR3,JUNB,NR4A1,SRF
MTORC1	complex	Activated	2.452	bias	6.21e-06	FASN,FDPS,HK2,HMGCR,IDI1,INSIG1,PTGS2,SLC2A1				G0S2	other		-1.982	bias	7.02e-06	CDCA7,HSPD1,MYC,SLC19A1
PPARG	ligand-dependent nuclear receptor	Activated	2.567	bias	6.53e-06	ANGPTL4,APOE,Ccl2,CDK6,ELOVL6,FAM20C,FASN,FDPS,FOSL1,HK2,LDLR,LIPE,MVD,NFE2L2,NR2F2,NR4A1,PMVK,PRKG2,PTGS2,SERPINE1,SGK1,SLC27A3,SLC2A1,TBC1D2				GAS2L3	other		-0.478	bias	7.19e-06	BTG2,CDKN1A,F2R,FAS,PLK2,SLC19A2,TM4SF1
LDLR	transporter				7.04e-06	ACLY,APOE,BCL2L1,Ccl2,Ccl7,CCND1,EGR1,ELOVL6,FASN,FDPS,HMGCR,ITGB3,MVD,MYC,PCYT2,SC5D,SPP1,TRIB1				SMAD4	transcription regulator	Activated	2.12	bias	8.95e-06	Ccl2,CCND1,CDKN1A,EREG,GJA1,HAS2,MYC,NFKBIA,PTGS2,RUNX1,RUNX2,SMAD6,SMAD7,SPHK1,TNFAIP6
MBOAT7	enzyme	Inhibited	-2.219	bias	7.12e-06	ACLY,ELOVL6,FASN,HMGCR,HMGCS1				VDR	transcription regulator		1.787	bias	9.03e-06	BCL2L1,Ccl2,CCND1,CD44,CEBPB,COL4A1,F3,GADD45G,HK2,ID1,IER3,LDLR,MYD88,NDC1,NEDD9,NFATC1,NGF,Nppb,ODC1,PTGS2,SOCS1,SOCS3,VCL,VEGFA,ZYX
ENG	transmembrane receptor		-1.664		7.51e-06	ACTA2,PAK1,PTPRJ,SERPINE1,THBS1,TWIST1				EGLN1	enzyme		-0.866	bias	9.44e-06	Ccl2,EGLN3,HES1,JAG1,MYC,PFKL,SLC2A1,TGFBR1,TNFRSF11B,VEGFA
KLF2	transcription regulator		-1.551		7.55e-06	Ccl2,Ccl7,NOTCH1,NOTCH2,PDPN,PTGS2,SOX9,TFRC				ID3	transcription regulator		1.941		9.49e-06	BCL2L1,BCL3,BCL6,BTG2,CD44,CDK20,CEBPB,DUSP10,DUSP4,EGR2,GADD45B,GADD45G,IL4R,ITGB3,JDP2,MYC,NFATC1,NR4A1,NR4A3,SDC1,SMAD7,SOCS3,SOCS5,SOX4
MIF	cytokine		0.753	bias	8.01e-06	ACTA2,Ccl2,CCND1,CD44,FASN,IL11,IL16,IL17RA,IL4R,TIMP1				SREBF2	transcription regulator	Activated	2.607	bias	1.17e-05	ELOVL6,FASN,HMGCR,HMGCS1,INSIG1,LDLR,SC5D
ID3	transcription regulator		0.816		9.24e-06	BCL2,BCL2L1,BTG2,CD44,CDK20,DUSP4,EGR2,IL4R,IRF5,ITGB3,MYC,NOTCH1,NR4A1,NR4A3,SOCS5,TNFRSF25				mir-8	microRNA	Inhibited	-2.594	bias	1.24e-05	ACTN1,AMOTL2,ATF3,CCND1,CDC25A,CDK6,CDKN1A,FGFR2,LATS2,MYC,PHLDA3,SNAI1,SOX9,YWHAG,ZFP36
NR1H2	ligand-dependent nuclear receptor		0.434		1.01e-05	APOE,Ccl2,Ccl7,ELOVL6,FASN,FDPS,HMGCR,LDLR,LIPE,LRP8,PTGS2				TCOF1	transporter				1.31e-05	AK4,ARL4D,AZIN1,BNIP3,EGLN3,GTF3C4,KANSL2,Nolc1,PDRG1,PPRC1,SLC2A1,TBRG4,TXNRD1,WWC2
NCOA2	transcription regulator	Activated	2.887	bias	1.09e-05	Ccl2,CYP51A1,ELOVL6,FASN,HMGCR,HMGCS1,IDI1,LDLR,LIPG,NR4A3,NSDHL,PTGS2				Jnk	group		0.532	bias	1.32e-05	ACTA2,BCL2L1,CCND1,CXCL6,ETS1,FOS,GDNF,GJA1,PTGS2,SOCS3,TGM2,TNFRSF12A,TNN
MET	kinase	Activated	3.226	bias	1.13e-05	Ccl7,CCND1,HBEGF,Hspa1b,INHBA,MYC,NFKBIZ,NOTCH4,PTGS2,RUNX1,SPP1				PPARG	ligand-dependent nuclear receptor		1.949	bias	1.33e-05	ANGPTL4,APOE,ARL4D,BCL6,Ccl2,CDK6,CRABP2,CTPS1,CXCL2,CXCL6,EGLN3,ELOVL6,ETS1,FAM20C,FASN,FOSL1,HES1,HIVEP2,HK2,LDLR,LIPE,MYD88,NR4A1,PPARGC1B,PRKG2,PTGS2,RUNX2,SAP18,SERPINE1,SGK1,SLC27A3,SLC2A1,SOCS1,TBC1D2,TGFBR1,WWTR1,YWHAG
KIF3A	enzyme	Inhibited	-2.224	bias	1.13e-05	CYP51A1,HMGCR,HMGCS1,IDI1,MYC				HDAC1	transcription regulator		-0.17		1.4e-05	AKAP12,BCL6,BDNF,CDKN1A,FAS,MYC,NCL,Nes,NEXN,NFATC1,NFKBIA,NKX2-5,POLE4,PRIM2,RUNX2,SGK1,SLC35D1,SNAI1,SOX9,TGM2,TPD52
MAP3K8	kinase		-0.216		1.16e-05	ARHGAP22,ARRDC3,Ccl2,CEBPD,DUSP6,FLNB,GPR176,IER5,INHBA,JUNB,PLAT,PTGER4,PTGS2,Rpl22l1				TAF4	transcription regulator	Inhibited	-2.779	bias	1.5e-05	ABL2,BCL2L1,BCL6,BDNF,CCND1,DLX2,ETS1,HBEGF,KLF5,MAFF,MAFK,PDGFA,PDGFC,RUNX1,SOCS5,THBS1
MXD1	transcription regulator	Inhibited	-3.162	bias	1.19e-05	FASTKD1,Gar1,HAVCR2,MARS2,MYBBP1A,NOP2,NOP56,NOP58,NOTCH4,TOP1				ERK	group	Activated	3.138	bias	1.63e-05	Ccl2,Ccl7,CCND1,CDKN1A,CXCL6,EGR2,HMOX1,MYC,NFKBIZ,PTGS2,SLC2A1
PLAUR	transmembrane receptor		0		1.36e-05	Ccl2,CCND1,FOSL1,JUNB				LIF	cytokine	Activated	2.254		1.69e-05	Ccl2,CEBPB,CXCL2,EREG,HBEGF,HK2,IL34,KLF10,MYC,PELI1,PTGS2,PTPN1,RHOU,SOCS3,STAT3
PTGER4	G-protein coupled receptor		-0.321	bias	1.37e-05	ACTA2,ARRDC3,Ccl2,Ccl7,CDK6,GDNF,HAVCR2,HIVEP3,IFI16,LHFPL2,MAFF,PTGS2,SPP1,ST6GAL1				ARRB1	transcription regulator				1.83e-05	Ccl2,F3,FASN,JUNB,MYC,PTGS2,SERPINE1
PSMB11	peptidase	Inhibited	-2.184	bias	1.53e-05	Ccl2,Ccl7,CCND1,HMOX1,Hspa1b,NR4A1,PARVB,PTGS2,Pvr,RELT,THBS1,TNFRSF12A,TNFRSF1B				OSMR	transmembrane receptor		1.342		2.25e-05	BCL3,Ccl2,CXCL2,FASN,FOS,JUNB,PIM1,SOCS1,SOCS3,STAT3,TIMP1,ZFP36
TSC2	other	Inhibited	-2.546	bias	1.57e-05	ARC,BCL2,EGR1,FASN,HK2,PIAS2,SAC3D1,SLC2A1,SOCS5,SPRED1,SPRED2				KIF3A	enzyme		-1.477	bias	2.32e-05	CDKN1A,CYP51A1,HMGCR,HMGCS1,MYC,VEGFA
STAT6	transcription regulator		1.317		1.58e-05	ADAM19,AGFG2,APOE,BCL2,BCL2L1,Ccl2,EFHD2,EGR1,EGR2,EPHA2,FASN,HMGCR,IFI16,IL4R,IRF9,LIPE,MVK,PLSCR1,PTGS2,SLC4A7,SNX8,ST6GAL1,TIMP1				LCK	kinase	Activated	3.162	bias	2.61e-05	BCL2L1,DKC1,FBL,GADD45B,Gar1,MYC,NHP2,NOP58,SFPQ,TCOF1
SRF	transcription regulator	Activated	2.349	bias	1.6e-05	ACTA1,ACTA2,ACTG1,ANKRD1,BCL2L1,EGR1,EGR2,EGR3,JUNB,LBH,NR4A1,SLC2A1,SRF,TAGLN,VCL				MAP3K8	kinase		0.121		2.71e-05	Ccl2,CDK5R1,CEBPD,COBLL1,CXCL2,DUSP6,FAM107B,FLNB,FSCN1,GPR176,IER3,IER5,INHBA,JUNB,PPARGC1B,PTGER4,PTGS2,RGS3,SOCS3,TUBB2B
FZD7	G-protein coupled receptor				1.64e-05	CCND1,CD44,MYC				AGER	transmembrane receptor	Activated	2.353	bias	3.12e-05	Ccl2,CDKN1A,COL4A1,FAS,FLT1,IL4R,PTGS2,SERPINE1,VEGFA
HCRT	other				1.64e-05	BDNF,EGR1,PER2				CDKN2A	transcription regulator		1.923	bias	3.24e-05	Ccl2,Ccl7,CCND1,CDKN1A,CEBPB,CEBPD,CX3CL1,CXCL6,EGR2,GADD45G,IL11,ITGB3,MDM2,MYC,PEG3,TNFRSF1B,VEGFA
MAPK14	kinase		-0.542	bias	1.75e-05	Ccl2,Ccl7,CCND1,CYP51A1,EREG,FASN,FDPS,HMGCR,KITLG,Nppb,PTGS2				NFATC2	transcription regulator		0.577	bias	3.35e-05	BCL2L1,Ccl2,CITED2,CRYAB,CX3CL1,CXCL2,EGR2,EGR3,FAS,IER3,INHBA,KDM6B,NFKBIA,NFKBIZ,PELI1,PLK2,PTGS2,SLCO3A1,SOCS1,SOCS3
SMAD3	transcription regulator	Activated	2.201	bias	1.82e-05	ACTA2,BCL2,Ccl2,CCND1,CYP51A1,DUSP4,EREG,HBEGF,JUNB,MYC,SERPINE1,SNAI1,TAGLN				ERBB2	kinase	Activated	2.433	bias	3.43e-05	CCND1,CDC25A,CDKN1A,CYP51A1,EREG,ETV5,ETV6,GJA1,HBEGF,HMGCR,ITGB3,MYC,SNAI1,TWIST2
TLR4	transmembrane receptor	Activated	3.058	bias	1.83e-05	BCL10,BCL2,Ccl2,Ccl7,CDK6,CEBPD,GDNF,HBEGF,HMOX1,IFI16,INHBA,NFKBIZ,Nppb,PLAT,PTGS2,RIPK2,RUNX1,SPTLC2,ST3GAL1,TNFRSF10A,UGCG				FAS	transmembrane receptor		-1.644	bias	3.75e-05	Ccl2,CD44,CDK5R1,CDKN1A,COL4A1,CXCL2,EGR2,FAS,NFKBIA,RUNX2,SERPINE1,TNC,TNFRSF11B
PTEN	phosphatase	Inhibited	-2.365		1.95e-05	BCL2,BTG2,Ccl2,CCND1,CD44,CDK6,EFNB2,ELOVL6,FASN,FDPS,GPR176,HMGCR,HMGCS1,HSD17B7,IDI1,LDLR,LSS,MYC,NOTCH4,PTGS2,RUNX1,SDC4,SPP1,SPRY2				GPER1	G-protein coupled receptor		0.447	bias	3.82e-05	CCND1,CDKN1A,FOS,MYC,NOP58
MAPK9	kinase		-0.308	bias	1.95e-05	BCL2,Ccl2,Ccl7,CDT1,EGR1,FOSL1,HMGCR,HMGCS1,IL11,JUNB,MYC,PLAT				CRY2	enzyme				3.82e-05	ARNTL,CRY1,FOS,PER2,SGK1
HRAS	enzyme				2.22e-05	ANKRD1,DUSP9,ETV5,GRWD1,Ifi202b,OAF,PER2,SPRY4,THBS1				SPHK1	kinase		0.867	bias	3.88e-05	ACTA2,Ccl2,CDKN1A,PTGS2,SOCS3,TAGLN
EPAS1	transcription regulator		-1.195	bias	2.22e-05	ACLY,APLN,BCL2,CYP51A1,FASN,HMGCS1,ITGB3,LDLR,NOTCH1				KLF11	transcription regulator		0.277		4.61e-05	ACTA2,CEBPB,ITGB3,MYC,PDGFA,SERPINE1,SMAD6,SMAD7,SNAI1,TGFBR1,TGIF1,THBS1,TIMP1,TIMP3,VEGFA
GSK3B	kinase		1.671	bias	2.55e-05	BCL2L1,Ccl2,Ccl7,CCND1,MYC,NFKBIZ,PTGS2,SPP1				STAT4	transcription regulator	Activated	2.942	bias	4.65e-05	BCL2L1,BCL3,CXCL2,ETV5,FURIN,GADD45G,GCNT2,GJA1,KDM6B,MYC,TIMP1,TWIST1
BCL6	transcription regulator		-1.118	bias	2.58e-05	ACAT2,BCL2,BCL2L1,Ccl2,Ccl7,EGR3,IL4R,ITPRIP,JUNB,LBH,LDLR,ORC1,PDP2,TIMP1				PAK2	kinase		-1.667		5.2e-05	ETS1,HBEGF,ID1,IFI16,MDM2,PLAUR,SMAD7,TAGLN,ZEB1
IL11RA	transmembrane receptor				2.98e-05	ACTA2,Ccl2,Ccl7,IL11,IL4R,JUNB,MYC,TIMP1				FOXO3	transcription regulator		-1.552		5.24e-05	ACTA2,BNIP3,CDKN1A,COL4A1,FASN,FLNB,FOS,FOSB,FOXC1,HMGCR,JUNB,PRKCD,RUNX2,S1PR3,SOX9,SPTLC2,VEGFA
ARNTL	transcription regulator		0.794		2.98e-05	ADORA2B,ELOVL6,FASN,HMOX1,NFE2L2,PARVB,PER2,SIPA1L3				HRAS	enzyme				5.52e-05	ANKRD1,CRABP2,DIXDC1,DUSP9,ETV5,GRWD1,MAML3,OAF,PER2,PRR5,SPRY4,THBS1
LEP	growth factor		0.162		3.25e-05	ACLY,ACTA2,ANGPTL4,BCL2,BCL2L1,Ccl2,CCND1,DUSP6,ELOVL6,FASN,FGFR2,HMGCR,LBR,LDLR,MSMO1,PTGS2,SC5D,SERPINE1,TIMP1				DICER1	enzyme	Inhibited	-2.123		5.79e-05	ARID3A,BDNF,CCND1,CD44,CDKN1A,EGR2,EGR3,FOS,HES1,Hmga2,HMGCR,IGF2BP1,ITGA5,mir-34,MYC,NFATC1,NR6A1,PRKCD,RANGAP1,RBM38,RUNX1,SERPINE1,SOCS3,SPRY2,TGFBR1,Tpm1,ZC3HAV1L
IRS1	enzyme		0.969	bias	3.37e-05	CEBPD,EFNB2,EGR1,FASN,GJB3,HMGCR,HMOX1,LDLR,PHB,SPP1,TAGLN,TNNT2				MAPK3	kinase		0.518	bias	5.98e-05	ARC,EGR2,FOS,FOSL2,JUNB,MCL1,NR4A1,SRF
MAP3K1	kinase	Activated	2.2	bias	3.61e-05	CCND1,SERPINE1,THBS1,TIMP1,Wfdc18				IL17A	cytokine	Activated	3.077	bias	6.02e-05	ACTA2,BCL2L1,Ccl2,Ccl7,CCND1,CX3CL1,CXCL2,HBEGF,HSPB8,JAG1,MAP2K3,NFKBIZ,PTGS2
RGS2	enzyme		0.302	bias	3.93e-05	BTG2,CEBPD,ERRFI1,EVA1A,HBEGF,MFSD2A,PLAT,SLC2A1,SPP1,ST6GAL1,UGCG				CAMK4	kinase		-0.728	bias	6.19e-05	BDNF,FBXW7,FOS,FOSB,FOSL2,JUNB
IRAK4	kinase				4.23e-05	BTG2,Ccl2,EGR1,ERRFI1,IRF5,NFKBIZ,NR4A1,PHLDA1,PLSCR1				S1PR2	G-protein coupled receptor		1.317	bias	6.19e-05	ACTA2,Ccl2,F3,PTGS2,SPHK1,TIMP1
CRY2	enzyme				4.71e-05	ARNTL,CRY1,PER2,SGK1				APC	enzyme	Inhibited	-3.064	bias	6.42e-05	CCND1,CD44,CDKN1A,CXCL2,HES1,HK2,ID1,JAG1,MYC,PTGS2,SNAI1,SOX9,TIMP1,TNFRSF12A,VEGFA,ZEB1
IL1B	cytokine		1.777	bias	4.97e-05	BTG2,Ccl2,EGR1,ERRFI1,IL11,IL1RL1,NFKBIZ,NR4A1,PHLDA1,PLSCR1,PTGS2,SLC7A11,SOX9,TIMP1				ITGB2	transmembrane receptor		-0.707		6.61e-05	ACTA2,BCL2L1,Ccl2,CD44,CXCL2,GADD45B,HES1,RUNX2,VEGFA
CISH	other	Inhibited	-3	bias	5.38e-05	BCL2L1,HMOX1,MYC,NAB2,NR4A3,PLAUR,PTGS2,SLC7A11,SPP1				GNB2	enzyme				6.61e-05	ARC,CDKN1A,FOSB,FOSL2,IER3,NR4A1,NR4A2,PLK2,PTGER4
Tcf7	transcription regulator		-0.158		5.68e-05	ACSBG1,ARNTL,BCL2,EGR2,EGR3,FDPS,IL34,LDLR,LRIG1,MSMO1,MVD,PHLDA1,SC5D,SGMS1,SPRY1,SQLE,TANC2				GNB1	enzyme				6.61e-05	ARC,CDKN1A,FOSB,FOSL2,IER3,NR4A1,NR4A2,PLK2,PTGER4
APC	enzyme	Inhibited	-2.538	bias	5.7e-05	CCND1,CD44,HK2,MYC,NOTCH1,PTGS2,SNAI1,SOX9,SPP1,TIMP1,TNFRSF12A				SCAP	other	Activated	2.935	bias	7.07e-05	ATF3,CYP51A1,ELOVL6,FASN,HMGCR,HMGCS1,ID1,INSIG1,LDLR,PTGER4,PTGS2,SC5D,SLC7A1,STARD4
MAPK3	kinase		0.577	bias	6.14e-05	ARC,EGR1,EGR2,JUNB,NR4A1,SRF				MEF2C	transcription regulator		0.863	bias	7.76e-05	ACTA1,ATF3,BACH2,EGR2,FOS,FOSB,JUNB,NR4A1,RUNX2,ZFP36
Pkg	group				6.42e-05	ARC,BDNF,EGR1				GATA1	transcription regulator		1.884	bias	7.87e-05	ACTN1,AEBP2,AQP1,BACH2,BCL2L1,CCND1,FOSB,JDP2,MYC,NFIL3,NR4A2,PIM1,RUNX2,TFRC,Tpm1,TRIM29,UAP1,ZEB1,ZFPM1
G0S2	other				6.42e-05	CDCA7,HSPD1,MYC				JUNB	transcription regulator		0.164	bias	8.03e-05	ATF3,Ccl7,CCND1,COL7A1,CXCL2,FASN,FOSL1,ITGB3,LIPE,RUNX2,TIMP3
S1PR3	G-protein coupled receptor				6.42e-05	ACTA2,Ccl2,TAGLN				NKX3-1	transcription regulator				9.47e-05	BTG2,ETS1,FOS,MYC,PIM1,RUNX1,SDC1,SDC4,SOX4,STAT3
ELK3	transcription regulator				6.42e-05	EGR1,HMOX1,SERPINE1				MAP3K1	kinase	Activated	2.412	bias	9.48e-05	CCND1,COL4A1,SERPINE1,THBS1,TIMP1,TNC
SOCS6	other		-0.447		6.79e-05	Ccl7,CEBPD,HBEGF,PLAT,PTGS2				GNAQ	enzyme		0.557	bias	9.48e-05	ACTA1,ADAMTS1,Ccl2,FOS,PRKG2,PTGS2
FOXF1	transcription regulator	Activated	2.201	bias	6.79e-05	ACTG2,CCND1,CDK6,ITGA5,ITGB3				SERCA	group		-0.218	bias	9.69e-05	BTG2,FOSL1,MYC,ZFP36
JUN	transcription regulator	Activated	2.401	bias	7.15e-05	APOE,BDNF,Ccl2,Ccl7,CCND1,FOSL1,GDNF,IFI16,MYC,NGF,PTGS2,SPP1				MKNK1	kinase	Activated	3.357	bias	9.99e-05	ANXA5,BAG3,CELF4,FLNB,FOS,FOSB,HSPA4L,IFRD1,MAP1B,NR4A3,PDLIM5,PTBP1,SPRY2,TAGLN,YWHAG
IL17A	cytokine	Activated	2.935	bias	7.6e-05	ACTA2,BCL2L1,Ccl2,Ccl7,CCND1,HBEGF,MAP2K3,NFKBIZ,PTGS2				TIMP3	other		-0.333	bias	0.000104	FOS,LAMC2,SERPINE1,SKIL,SMAD6,SMAD7,STAT3,TGFBR1,THBS1
VDR	transcription regulator		1.016	bias	7.61e-05	BCL2,BCL2L1,Ccl2,CCND1,CD44,CDT1,EGR1,HK2,LBH,LDLR,NGF,Nppb,PTGS2,SPP1,VCL				NR1H2	ligand-dependent nuclear receptor		0.226		0.000106	APOE,AQP1,Ccl2,Ccl7,CXCL2,ELOVL6,FASN,HMGCR,LDLR,LIPE,LRP8,NFKBIA,PTGS2,SLC16A10
HOXA4	transcription regulator		-1.131	bias	7.69e-05	ACTA2,ANKRD1,CCND1,MYC				SP1	transcription regulator		1.98	bias	0.000127	ACTA2,AKAP12,APOE,Ccl2,CDKN1A,COL7A1,CRYAB,HMGCR,Hspa1b,IL4R,MYC,PTGS2,RUNX2,TIMP3,VEGFA
ABCA1	transporter		-1.432	bias	8.23e-05	APOE,Ccl2,CYP51A1,HMGCR,LDLR,PTGS2,SLC2A1				SMAD1	transcription regulator				0.000128	MYC,PDGFA,SMAD6,SOX9,VEGFA
STK40	kinase	Activated	2.219	bias	8.49e-05	ACTA1,ACTA2,APOE,Ccl2,DUSP6,PDPN,PTGS2,SPRY4,ST3GAL1				SKI	transcription regulator		0		0.000128	CDC25A,CDKN1A,Nes,ODC1,SMAD7
CDKN2A	transcription regulator		0.281	bias	8.85e-05	BCL2,Ccl2,Ccl7,CCND1,CEBPD,EGR1,EGR2,IL11,ITGB3,MYC,TNFRSF1B				MAPK9	kinase		-0.296	bias	0.000129	Ccl2,Ccl7,CDKN1A,CEBPB,FOS,FOSL1,FOSL2,HMGCR,HMGCS1,IL11,JUNB,MYC,NCL,TNFAIP3,ZFP36,ZYX
PLK1	kinase				9.02e-05	ANKRD1,EEF1E1,EPHA2,IFI16,MYC				STAT	group				0.000137	BCL2L1,SOCS1,SOCS3
CTCF	transcription regulator		-0.378	bias	9.47e-05	ARC,BDNF,Ccl2,EGR1,MYC,PTGS2,SGK1,SLC7A11,TNFRSF12A				AGTRAP	G-protein coupled receptor				0.000137	Ccl2,HMOX1,VEGFA
DYSF	other				0.000105	ACTG1,ANKRD1,Ccl7,DNAJB1,ERRFI1,GPR137B,IFI16,Ifi202b,TIMP1				FZD7	G-protein coupled receptor				0.000137	CCND1,CD44,MYC
TEAD1	transcription regulator				0.000118	ACTA1,ACTA2,CCND1,Nppb				CDK5R2	other				0.000137	ARC,BDNF,FOS
PER1	transcription regulator				0.000118	ARNTL,CCND1,CRY1,PER2				N-cor	group	Inhibited	-2.219	bias	0.000137	ARNTL,CDK6,CDKN1A,CXCL2,ELOVL6,FAM20C,FASN,HBEGF,HIVEP2,NFATC1,PDGFA,SGK1,SOCS1,TBC1D2
FOXO3	transcription regulator	Inhibited	-2.728		0.000123	ACLY,ACTA2,APLN,FASN,FLNB,HMGCR,ITGB2,JUNB,S1PR3,SOX9,SPTLC2				CD44	other		1.426	bias	0.000141	ACTA2,Ccl2,Ccl7,CDKN1A,CX3CL1,CXCL6,FASN,FKBP5,ITGA5,KCTD10,LIMS2,MCL1,MYBBP1A,PMEPA1,SDC4,THBS1,ZYX
INHA	growth factor		-1.066		0.000126	ACTA2,ACTG2,CYP51A1,EREG,INHBA,KITLG,MYC,PCDH7,PTGS2,SGK1				CAV1	transmembrane receptor		0.657		0.000143	CCND1,CDKN1A,ID1,INHBA,MDM2,NEDD4L,NFATC1,NR4A1,SERPINE1,SKIL,SLC20A1,ST6GALNAC4,TGFBR1,THBS1,TNC
PPIF	enzyme		1.897		0.000151	ARHGAP22,Ccl2,Ccl7,CMKLR1,GJB3,Ifi202b,IL16,IRF5,MGP,Serpina3h				RELA	transcription regulator		1.793	bias	0.000144	APOE,BCL2L1,Ccl2,CITED2,CXCL2,CXCL6,FAS,FOS,HMOX1,MYC,NFATC1,NFKBIA,NR4A1,PTGS2,SMAD7,TWIST1
LCAT	enzyme	Inhibited	-2.219		0.000151	APOE,CCND1,HMGCR,LDLR,MYC				CEBPB	transcription regulator	Activated	2.507	bias	0.000145	ACTA2,CDC25A,CDKN1A,CEBPB,CEBPD,CTPS1,DUT,EFNB2,FAS,FHL2,FOS,GINS3,HAS2,HSP90AA1,IER3,IRS2,KLF10,MYC,NOP56,Nrg1,NUP153,ORC2,PA2G4,PLAUR,POLE4,PRIM2,PRKCD,PTGS2,RCAN1,RUNX2,SERPINE1,SLC7A1,SRSF2,TBRG4,TFRC,UBE2F,UNG,ZYX
sGC	complex				0.000157	ARC,BDNF,EGR1				POR	enzyme		-1.884	bias	0.000152	ACTA1,ACTG1,ANXA5,CYP51A1,ELOVL6,EREG,FOXC1,GADD45B,HLA-DMA,HMGCR,HMGCS1,HMOX1,HSPH1,INSIG1,JDP2,LDLR,POR,SC5D,SDC4,STARD4,TUBB2B,VEGFA
ACACA	enzyme				0.000157	ACLY,ELOVL6,FASN				KLF4	transcription regulator		-0.03		0.000164	ACTA2,ALKBH1,CD44,CDKN1A,CLIC4,HBEGF,MYD88,Nppb,PLAUR,POLE4,POLR3G,TAGLN,TBX3
ZMIZ2	transcription regulator				0.000157	CCND1,CD44,MYC				REL	transcription regulator	Activated	2.748	bias	0.000165	BACH2,BCL2L1,BCL3,CCND1,CD200,CDKN1A,DUT,EGR2,ETV5,FAS,MAPKBP1,MYC,NAB2,NFATC1,NR4A1,NR4A3,PLK2,RDH10,SLC7A6,SNAI1,STAT3,ZHX3
AGER	transmembrane receptor		0.816	bias	0.000162	BCL2,Ccl2,EGR1,IL4R,PTGS2,SERPINE1				KCNE3	ion channel				0.000166	CHKA,CSRNP1,DUSP6,FOSB,NFIL3,NR4A1,NR4A2,OSGIN1,PHLDA1,PLK3,PTGS2,TNFAIP6
IRS2	enzyme		-0.012		0.000162	ACLY,EGR1,FASN,HMGCR,HMOX1,SLC2A1				CISH	other	Inhibited	-2.887	bias	0.000166	BACH2,BCL2L1,HILPDA,HMOX1,IFRD1,MYC,NAB2,NR4A3,PLAUR,PTGS2,SLC7A11,SPHK1
IFNG	cytokine	Activated	2.63	bias	0.000165	ACTA2,ADORA2B,BCL2,BCL2L1,BDNF,Ccl2,Ccl7,CD44,CEBPD,EGR2,GDNF,HK2,IFI16,IL11,IRF5,MYC,NFKBIZ,NGF,PHLDA1,PTGS2,RIPK2,S1PR3,SEMA7A,SLC2A1,SLC7A11,SPP1,THBS1,TNFRSF11B				MYF6	transcription regulator		0.478	bias	0.000176	ANGPTL4,BDNF,Ccl2,CX3CL1,GDNF,HBEGF,INHBA,Nrg1,PDGFA,SERPINE1,THBS1,TNFRSF10A,TNFRSF11B,VEGFA
Jnk	group		1.42	bias	0.000167	ACTA2,APLN,BCL2L1,CCND1,EGR1,GDNF,PTGS2,TNFRSF12A				TSC2	other	Inhibited	-2.749	bias	0.000176	ARC,BCL3,CDKN1A,CRYAB,FASN,HK2,IRS2,MCL1,PIAS2,SAC3D1,SLC2A1,SOCS3,SOCS5,SPRED2
SCD	enzyme		0.014		0.000172	ANGPTL4,BCL2,Ccl2,FASN,LIPE,SLC2A1,SPTLC2				PSMB11	peptidase	Inhibited	-3.596	bias	0.000192	Ccl2,Ccl7,CCND1,CXCL6,FLT1,GADD45B,HMOX1,Hspa1b,NR4A1,NR4A2,PARVB,PTGS2,Pvr,RELT,THBS1,TNFRSF12A,TNFRSF1B
MBTPS1	peptidase	Activated	2	bias	0.000174	FASN,FDPS,HMGCR,LDLR				PLAU	peptidase		0.508		0.000195	Ccl2,CCND1,F3,GJA1,HLA-DMA,PHLDA1,PLAUR,PLK3,SLC2A1
DUSP14	phosphatase		-1		0.000174	Ccl7,INHBA,NFKBIZ,PLAT				KLF2	transcription regulator		-1.121		0.000195	AQP5,Ccl2,Ccl7,CXCL2,F3,NFKBIA,PTGS2,SOX9,TFRC
TRPV4	ion channel	Activated	2.219	bias	0.000192	Ccl2,Ccl7,SOCS5,THBS1,TIMP1				CCN2	growth factor	Activated	2.55	bias	0.000198	ADAMTS1,CCND1,FLNB,HES1,MYC,PI4K2B,SERPINE1,SOX4,Tpm1,VEGFA
FSHB	other	Activated	2.219	bias	0.000192	INHBA,ITGB3,KITLG,PLAT,SGK1				MAPK8	kinase		-0.686		0.000198	Ccl2,CCND1,CDKN1A,CEBPB,FOS,FOSL1,FOSL2,HMGCR,HMGCS1,HMOX1,MYC,PPARGC1B,TNFAIP3,ZFP36
Pkc(s)	group	Activated	2	bias	0.000193	ACTA2,APLN,HMOX1,ITGA5,PTGS2,TAGLN				SGPP2	phosphatase	Inhibited	-2.646	bias	0.000201	HSP90AA1,Hspa1b,HSPA4,HSPA4L,HSPB7,HSPB8,HSPH1
PTPRJ	phosphatase	Activated	2.646	bias	0.000197	Ccl7,CEBPD,HBEGF,INHBA,NFKBIZ,PLAT,PTGS2				NFATC3	transcription regulator		-1	bias	0.000201	ACTA2,ATF3,EGR2,EGR3,FOS,NFATC1
IFN Beta	group		1.633		0.000225	Ccl2,CEBPD,EREG,IL11,IRF9,SERPINE1,THBS1				FOXF1	transcription regulator		1.751	bias	0.000201	ACTG2,CCND1,CDK6,CDKN1A,ITGA5,ITGB3
PIK3R1	kinase		1.219	bias	0.000234	ACTA2,BCL2L1,CD44,HMOX1,MYC,NFE2L2,PTGS2,SLC2A1				PRKAA1	kinase	Inhibited	-3.563	bias	0.000202	ACTA2,ATF3,CAMKK1,FGFR2,NFKBIA,PIAS2,SAC3D1,SOCS3,SOCS5,SPRED2,TGM2,TNS3,VEGFA,ZNF462,ZYX
MYC	transcription regulator	Activated	3.545	bias	0.00024	BCL2L1,CD44,CDK6,HK2,LDLR,MYC,PFAS,PPAT,PUS7,Rpl22l1,SERPINE1,SLC2A1,SMS,SRM,TFRC,THBS1,TNFRSF12A				MYOG	transcription regulator		1.964	bias	0.000211	ACTA1,CDKN1A,IFI16,MYL4,PDGFA
PI3K (complex)	complex	Activated	2.952	bias	0.000256	APLN,BCL2L1,Ccl2,CCND1,CD44,HMOX1,MYC,NFE2L2,PTGS2				PLA2G4A	enzyme		1.213	bias	0.000211	ANXA5,Ccl2,CX3CL1,MYC,PTGS2
Mek	group		1.082		0.000267	BCL2L1,Ccl2,EPHA2,JUNB,PTGS2,Pvr				Nos	group		0	bias	0.000217	ARC,BDNF,FOS,VEGFA
SREBF1	transcription regulator	Activated	2.201	bias	0.000267	ACLY,ELOVL6,FASN,HMGCR,SC5D,SERPINE1				PLAUR	transmembrane receptor		0		0.000217	Ccl2,CCND1,FOSL1,JUNB
BCR (complex)	complex		1.751	bias	0.00029	BCL2L1,CCND1,EGR1,JUNB,KCNN4,MYC,SLC2A1				SOX2	transcription regulator		1.077	bias	0.00024	ABTB2,ATF3,BHLHE40,CCND1,CITED2,ETV5,FAM107B,FLT1,GADD45B,Hmga2,JAG1,KANK1,KDM3A,LIMA1,LIMS2,LMCD1,MFSD2A,MTMR10,MYD88,Nes,NOTCH4,PARVB,PHLDB1,POLE4,PRKCD,SPRY4,TBX3,TIMP3,TNS3
CDKN1B	kinase		-1.476	bias	0.000294	ADGRE5,B4GALT5,CCND1,CPSF2,DUSP9,EGR1,EPHA2,MYC,RUNX1,SHMT1				CDKN1B	kinase	Inhibited	-2.976	bias	0.000252	B4GALT5,CCND1,CDC25A,CDKN1A,DUSP9,EPHA2,HSPB8,IGF2BP1,MCL1,MYC,NDEL1,PCSK4,RUNX1,SMAD7,TWISTNB
Ciap	group	Inhibited	-2.236	bias	0.000297	BCL2,BCL2L1,Ccl2,CCND1,MYC				EPAS1	transcription regulator		0.8	bias	0.000252	BNIP3,CEBPB,CITED2,CXCL2,CYP51A1,FASN,FLT1,HMGCS1,ITGB3,LDLR,VEGFA
LPIN1	phosphatase		1.452	bias	0.000297	APOE,FASN,FDPS,HMGCR,PTGS2				MXD1	transcription regulator	Inhibited	-3.464	bias	0.000253	BCL6,Gar1,HAVCR2,MARS2,MYBBP1A,MYD88,NEDD9,NOP2,NOP56,NOP58,NOTCH4,RARS1
IHH	enzyme		0.277	bias	0.000297	Ccl2,CCND1,HSD17B7,NR2F2,TNFRSF11B				STAT6	transcription regulator	Activated	2.526		0.000259	ADAM19,APOE,BCL2L1,BCL3,BCL6,Ccl2,CXCL2,EFHD2,EGR2,EPHA2,FASN,FSCN1,GADD45B,GADD45G,HIPK2,HLA-DMA,HMGCR,IFI16,IL4R,IRS2,ITPK1,LIPE,NEDD9,NFATC1,NFIL3,NFKBIA,PDGFA,PDGFC,PTGS2,SLC4A7,TES,TIMP1,USP2
KCNE3	ion channel				0.000321	CHKA,DUSP6,HSD17B7,NR4A1,OSGIN1,PHLDA1,PLK3,PTGS2				DIO2	enzyme		-0.57		0.000264	ARC,ATF3,FOS,FOSB,GADD45G,GDNF,GREM2,Hspa1b,IER5,IL11,INHBA,LIPG,MARCKSL1,NPAS4,NR4A1,NR4A2,PCSK4,SEMA7A,SLC23A3
FAS	transmembrane receptor		-1.706	bias	0.000321	Ccl2,CD44,EGR1,EGR2,MGP,SERPINE1,SPP1,TNFRSF11B				TNFSF11	cytokine		1.507	bias	0.000265	CDKN1A,FHL2,FOS,ITGB3,NFATC1,NFKBIA,PTGS2,TNFRSF11B
JINK1/2	group		1.067	bias	0.000338	Ccl2,Ccl7,FASN,PTGS2				CASR	G-protein coupled receptor	Activated	2.5	bias	0.000271	BCL2L1,CCND1,CD44,COL4A1,GADD45G,ID1,IER3,MYD88,NDC1,NEDD9,NFATC1,ODC1,SOCS3,VCL,VEGFA,ZYX
SPHK1	kinase		1.993	bias	0.000338	ACTA2,Ccl2,PTGS2,TAGLN				PLK1	kinase				0.000281	ANKRD1,EEF1E1,EPHA2,IER3,IFI16,MYC
FOXC2	transcription regulator		1.982	bias	0.000338	ACTA2,EFNB2,ITGB3,NOTCH1				AKT1	kinase		1.195	bias	0.000286	ACTA2,CDKN1A,HMOX1,IRS2,MDM2,NFATC1,SLC2A1,SRF,TIMP1
TICAM1	other	Activated	2.714	bias	0.000352	Ccl2,CEBPD,EGR1,Gdap10,IFI16,MAFF,Nes,NFKBIZ,PTGS2,RIPK2,SERPINE1				CCND1	transcription regulator		1.414	bias	0.000327	CCND1,CD44,CDKN1A,COL20A1,EPHA2,EREG,GPRC5A,ID1,ROR2,SOX4
PLIN5	other		1.408		0.000363	ACTA2,FASN,HMOX1,NFE2L2,POR,TXNRD1				let-7a-5p (and other miRNAs w/seed GAGGUAG)	mature microRNA	Inhibited	-2.52	bias	0.000327	BDNF,CCND1,CDK7,COL4A1,Hmga2,PDGFA,PLOD2,TGFBR1,THBS1,Tpm1
MMP2	peptidase		-1.969	bias	0.000363	ACTA1,Ccl2,HMGCR,INSIG1,LDLR,Nppb				KAT2A	enzyme	Activated	2.53	bias	0.000327	ACTN4,AKAP12,BCL2L1,CCND1,CDC25A,CDCA7,CSRP2,HSP90AA1,HSPD1,TAF1D
MAF	transcription regulator	Activated	2.425	bias	0.000363	CYP51A1,HMGCR,IDI1,LSS,PMVK,SQLE				EGLN	group	Inhibited	-2.729	bias	0.00033	AK4,ANKRD37,BNIP3,Ccl2,EGLN3,FSTL3,GREM2,PFKL,SERPINE1,TNFAIP6,VEGFA,WWTR1
MAP2K4	kinase		1.982	bias	0.000364	BCL2,BCL2L1,CCND1,PAK1,PTGS2				HDAC4	transcription regulator		-0.816		0.000344	ARC,ATF3,BDNF,EGR2,FOS,HMGCR,NR4A2,PTGS2,RUNX2
ADA	enzyme				0.000364	ADORA2B,Ccl2,SERPINE1,SPP1,TIMP1				LEP	growth factor		1.416		0.000345	ACTA2,ANGPTL4,BCL2L1,Ccl2,CCND1,CDKN1A,DUSP6,ELOVL6,F3,FAS,FASN,FGFR2,FLT1,FOS,HMGCR,LDLR,MDM2,PPARGC1B,PTGS2,PTPN1,SC5D,SERPINE1,SOCS3,STAT3,TIMP1,TIMP3,VEGFA
KAT2A	enzyme	Activated	2.646	bias	0.000369	ACTN4,BCL2L1,CCND1,CDCA7,HSP90AA1,HSPD1,PPID				PTGS2	enzyme	Activated	2.45	bias	0.000376	BCL2L1,Ccl2,FLT1,FOS,IL11,NR4A2,PTGER4,PTGS2,RUNX2,SNAI1,TNFAIP6,VEGFA
STK11	kinase		0.718	bias	0.000398	ATIC,Ccl2,DUT,FGFR2,PPA1,PTGS2,RPIA,SNAI1,SPP1,SRM,TXNRD1,UCK2,UMPS				DYSF	other				0.000376	ACTG1,ACTR3,ANKRD1,Ccl7,CORO1C,DNAJB1,ERRFI1,ETF1,IFI16,MYL4,PRPF4B,TIMP1
CSF1	cytokine	Activated	2.942	bias	0.000399	APOE,BCL2,BCL2L1,Ccl2,Ccl7,CCND1,EGR2,ITGA5,SPP1				Mek	group		1.044		0.000404	BCL2L1,Ccl2,CDKN1A,EPHA2,ID1,JUNB,PTGS2,Pvr
JUNB	transcription regulator		-0.447	bias	0.000415	ACLY,Ccl7,CCND1,FASN,FOSL1,ITGB3,LIPE				SREBF1	transcription regulator	Activated	2.423	bias	0.000404	CDKN1A,ELOVL6,FASN,HMGCR,IRS2,NFIL3,SC5D,SERPINE1
KLF11	transcription regulator		-1.134		0.000434	ACTA2,BCL2,ITGB3,MYC,PLAT,SERPINE1,SNAI1,THBS1,TIMP1				ZMPSTE24	peptidase		-0.384	bias	0.00041	ATF3,BTG2,CDKN1A,CXCL2,GADD45B,GADD45G,SOCS1,SOCS3,SOCS5
SPTLC2	enzyme		-0.762	bias	0.000451	Nppb,SPTLC2,THBS1,TIMP1				SPP1	cytokine		0.113	bias	0.00041	Ccl2,CD44,HMGCR,INSIG1,JAG1,PTGS2,RUNX2,SC5D,TIMP1
S1PR2	G-protein coupled receptor		1.933	bias	0.000451	ACTA2,Ccl2,PTGS2,TIMP1				IL1A	cytokine	Activated	2.395	bias	0.00041	ADAMTS1,Ccl2,CD44,CXCL2,CXCL6,NFKBIZ,PTGS2,STAT3,TIMP1
ACACB	enzyme		-1.98	bias	0.000451	ACLY,FASN,HMGCR,MVD				AREG	growth factor		1.964	bias	0.000416	EREG,HAS2,PTGS2,TNFAIP6
ERF	transcription regulator		-1.091	bias	0.000451	Col17a1,MYC,NOTCH4,P2RY2				EFNA5	kinase				0.000416	BDNF,EREG,PTGS2,TNFAIP6
DIO2	enzyme		1.342		0.000463	ARC,CYTH3,EGR1,GDNF,GREM2,Hspa1b,IER5,IL11,INHBA,LIPG,NR4A1,SEMA7A				RAF1	kinase		1.114	bias	0.000416	CCND1,FAS,FOS,RFFL
CEBPA	transcription regulator	Activated	2.348	bias	0.000463	ACLY,APLN,CEBPD,DHCR7,EFNB2,FASN,HMGCR,MYC,SERPINE1,SPP1,THBS1,TNFRSF10A				PINK1	kinase		1.98	bias	0.000416	BNIP3,CCND1,SLC2A1,VEGFA
MAPK8	kinase		0.342		0.000471	BCL2,Ccl2,CCND1,EGR1,FOSL1,HMGCR,HMGCS1,HMOX1,MYC				CRY1	enzyme		-0.105		0.000416	ARNTL,FOS,PER2,SGK1
LCK	kinase	Activated	2.236	bias	0.000483	BCL2L1,DKC1,EGR1,Gar1,MYC,NOP58				BRCA1	transcription regulator		-0.7		0.000432	AQP5,CCND1,CDKN1A,GADD45B,Hmga2,HMOX1,MDM2
PPARGC1A	transcription regulator	Inhibited	-2.211		0.000486	ARNTL,Ccl7,CEBPD,FASN,FDPS,HK2,HMOX1,IL4R,INHBA,MSMO1,Nppb,NSDHL,PTGS2,TIMP1				MAPK1	kinase		1.281		0.00047	ARC,CDKN1A,CRABP2,EGLN3,EGR2,FHL2,FOS,FOSL2,GFOD1,HLA-DMA,NFATC1,NR4A1,SPSB1,SRF,TNFRSF1B
PRKAA2	kinase	Inhibited	-3.132	bias	0.0005	ACTA2,BCL2,FGFR2,PIAS2,SAC3D1,SNAI1,SOCS5,SPRED1,SPRED2,TNS3				MYD88	other	Activated	4.429	bias	0.000471	BCL3,Ccl2,CD200,CD44,CEBPD,CXCL2,CXCL6,Gdap10,INHBA,JAG1,MAFF,MYC,Nes,NFKBIA,NFKBIZ,Nppb,PTGS2,SERPINE1,SLCO3A1,SOCS1,SOCS3,TIMP1,TNFAIP3,ZC3H12A
TAF4	transcription regulator	Inhibited	-2.407	bias	0.000511	BCL2L1,BDNF,CCND1,HBEGF,MAFF,RUNX1,SOCS5,SPP1,THBS1				JINK1/2	group		0.555	bias	0.000488	Ccl2,Ccl7,FAS,FASN,PTGS2
SPIB	transcription regulator		1.718	bias	0.000511	APOE,Col17a1,EGR1,EGR2,Hspa1b,LRRFIP1,NAV2,NET1,TNFRSF11B				Ptprd	phosphatase		-1.342	bias	0.000488	Ccl2,CDKN1A,CEBPD,GADD45G,MYC
CREBBP	transcription regulator		1.067		0.000514	ARHGAP24,CCND1,CD44,DNAJB4,DUSP4,EGR1,EGR2,EGR3,FRMD4A,NOTCH1,NR4A1,PPFIBP2,SDC4,SLC7A11,ST6GAL1,TANC2,TIPARP				GDF9	growth factor		1	bias	0.000514	HAS2,ID1,INHBA,PTGS2,SMAD6,SMAD7
IFNAR1	transmembrane receptor		-0.332	bias	0.000526	DUSP6,HMGCR,HMGCS1,IDI1,IFI16,MYC,PLAT,PTGS2,SERPINE1,SQLE,THBS1				Il3	cytokine		0.767		0.000518	ADAM19,BCL2L1,CDKN1A,FOS,NFIL3,PIM1,SOCS1,SOX9,TNFRSF1B,YWHAG
Nos	group				0.00053	ARC,BDNF,EGR1				VEGFA	growth factor		1.539	bias	0.000518	ACTA2,CXCL2,CXCL6,FOS,HAVCR2,NFATC1,NR4A1,TIMP1,TNC,VEGFA
MED28	other				0.00053	ACTA2,ACTG2,TAGLN				Pkg	group				0.000526	ARC,BDNF,FOS
miR-17-5p (and other miRNAs w/seed AAAGUGC)	mature microRNA				0.00053	CCND1,EGR2,RUNX1				PDE8A	enzyme				0.000526	CYP51A1,HMGCR,LDLR
RPS6KB2	kinase				0.00053	BCL2,BCL2L1,EIF1AX				Meg3	other				0.000526	FLT1,HES1,VEGFA
AFP	transporter				0.00053	EGR1,EGR2,PTP4A1				PRKDC	kinase				0.000526	APOE,CDKN1A,MDM2
IL9	cytokine				0.00053	Ccl2,Ccl7,MYC				Pde4	group				0.000526	CYP51A1,HMGCR,LDLR
GNA13	enzyme				0.00053	ACTA2,PTGS2,TAGLN				RNF111	enzyme				0.000526	PMEPA1,SERPINE1,SMAD7
SLC13A1	transporter		-1.667		0.000554	ACLY,ACTG1,BYSL,ELOVL6,HK2,INSIG1,MVD,SPP1,TUBA1C				DCX	other				0.000526	ACTN1,ACTN4,ACTR3
PLAU	peptidase		0.239		0.000554	Ccl2,CCND1,PHLDA1,PLAUR,PLK3,SLC2A1				VEGFD	growth factor				0.000526	BDNF,NPAS4,NR4A1
TAZ	enzyme		1.432	bias	0.000554	BDNF,HMOX1,LDLR,MYC,PTGS2,SLC2A1				S1PR3	G-protein coupled receptor				0.000526	ACTA2,Ccl2,TAGLN
IL6ST	transmembrane receptor	Activated	2	bias	0.000554	BCL2L1,CCND1,CD44,MYC,Nppb,TNFRSF1B				ELK3	transcription regulator				0.000526	FOS,HMOX1,SERPINE1
P38 MAPK	group		1.604	bias	0.000572	CCND1,EGR1,HMOX1,JUNB,MYC,PTGS2,SERPINE1,SNAI1				SMTNL1	other		-1.414	bias	0.000544	ACTA1,FLNC,GJA1,HK2,PPP1R12A,PTGS2,Tpm1
PPARD	ligand-dependent nuclear receptor		-1.026	bias	0.000585	ACTA2,ANGPTL4,APOE,BCL2,Ccl2,CCND1,FASN,LIPG,MFSD2A,PTGS2,THBS1,TNFRSF11B,TNFRSF12A				CHADL	other		1.134		0.000544	Ccl2,CDKN1A,CRYAB,CSPG4,FAS,PDGFA,SOX9
NT5E	phosphatase	Inhibited	-2	bias	0.00059	Ccl2,SERPINE1,SPP1,TIMP1				MYC	transcription regulator	Activated	3.505	bias	0.000545	AEBP2,BCL2L1,CD44,CDC25A,CDK6,CDK7,CDKN1A,HK2,LDLR,MDM2,mir-34,MYC,NCL,ODC1,PA2G4,PFKL,PPAT,PTBP1,PUS7,SERPINE1,SLC2A1,SRM,STAT3,TFRC,THBS1,TNFRSF12A
GNAQ	enzyme	Activated	2	bias	0.00059	ACTA1,Ccl2,PRKG2,PTGS2				SAMSN1	other	Activated	2.496	bias	0.000554	Ccl7,CITED2,CXCL2,HBEGF,INHBA,NFKBIZ,PELI1,PTGS2,SAP30,SLCO3A1,SOCS1,SOCS3,ZC3H12A
GLIS2	transcription regulator	Inhibited	-2	bias	0.00059	Ccl2,MGP,SERPINE1,SNAI1				YY1	transcription regulator				0.000581	ACTA1,ANKRD1,ARID3A,BCL2L1,BDNF,BTG2,CDKN1A,CEBPB,CRYAB,FAS,FOS,GADD45G,ID4,MAT2A,MDM2,NFKBIZ,PDGFA,SFPQ,TGFBR1,TGM2,TNFRSF10A,Tpm1,UNG
BRCA1	transcription regulator		-0.115		0.000632	CCND1,Hmga2,HMOX1,NFE2L2,NOTCH1				GLI3	transcription regulator		1.32		0.0006	CCND1,DLX2,FOSB,JUNB,MAPKAPK2,NFKBIZ,PAX9,RUNX1,SOX9,TNFAIP3
Integrin alpha 4 beta 1	complex				0.000646	BCL2,BCL2L1				PML	transcription regulator	Inhibited	-2.282	bias	0.000616	APOE,CDKN1A,ELOVL6,FASN,HMGCR,HMGCS1,HMOX1,LDLR,LIPE,TRIO,TXNRD1,YWHAG
ACTC1	enzyme				0.000646	ACTA1,ACTA2				CREBBP	transcription regulator		0.933		0.000665	AKAP12,BCL6,CCND1,CD44,CDC42EP3,CDKN1A,CRIM1,DNAJB4,DUSP4,EGR2,EGR3,FOS,FOSB,FOSL2,FRMD4A,NR4A1,PLEKHF1,PPFIBP2,RUNX2,SDC1,SDC4,SIN3A,SLC7A11,SOCS3,SPSB1,TIPARP,TNFAIP3
ATP1A1	transporter				0.000646	HMGCR,LDLR				CD38	enzyme	Activated	2.76	bias	0.000673	ACTA2,B4GALT7,BCL6,BNIP3,CITED2,EGLN3,ELL2,EPS8,GADD45G,NFIL3,PFKL,PIM1,SAP30,SLC2A1,SOCS1,SOCS3,TUBB2B,UCK2
miR-324-5p (miRNAs w/seed GCAUCCC)	mature microRNA				0.000646	RUNX1,SRF				PTPRJ	phosphatase		1.667	bias	0.000676	Ccl7,CEBPD,CITED2,CXCL2,HBEGF,INHBA,NFKBIZ,PTGS2,ZC3H12A
ACTA2	other				0.000646	ACTA1,ACTA2				GSK3B	kinase		1.915	bias	0.000676	BCL2L1,Ccl2,Ccl7,CCND1,CXCL6,MYC,NFKBIZ,NKX2-5,PTGS2
CNR1	G-protein coupled receptor	Activated	2.643	bias	0.000677	APOE,BDNF,Ccl2,ERRFI1,FASN,GDNF,HSPA4,PLSCR1,PTGS2,SLIT2,SOCS5				MFSD2A	transporter	Inhibited	-2.449	bias	0.000677	CYP51A1,FASN,HK2,INSIG1,LDLR,STARD4
EGR1	transcription regulator		1.547	bias	0.000685	Ccl2,Ccl7,HMOX1,JUNB,MYC,SERPINE1,SQLE,TIMP1				JAK1	kinase		1.118	bias	0.000679	BCL3,CDKN1A,FOS,ID1,RUNX1,SOCS3,STAT3
LIPE	enzyme				0.00071	ANKRD1,ARNTL,EGR1,FASN,IL1RL1,KITLG,NET1,NR4A1,PTGS2,SDC4				NOS3	enzyme		1.455		0.000679	ACTA1,Ccl2,COL4A1,F3,Nppb,PTGS2,SNAI1
AKT1	kinase	Activated	2.219	bias	0.00072	ACTA2,HMOX1,NFE2L2,SLC2A1,SRF,TIMP1				CDKN1A	kinase		-0.361	bias	0.000693	ACTA2,CCND1,CD44,CDKN1A,CLIC4,COL4A1,CXCL2,E2F4,GSTO1,MDM2,NFKBIA,TPST2
KL	enzyme		-0.13	bias	0.000747	ACTA2,BCL2,BCL2L1,Ccl2,TNFRSF11B				SCX	transcription regulator	Inhibited	-2.207	bias	0.000702	ID1,SNAI1,SOX9,TIMP3,TNC
SCARB1	transporter	Inhibited	-2.2	bias	0.000747	APOE,FASN,HMGCR,LDLR,SPP1				PRKAR1A	kinase		0.492	bias	0.000718	CCND1,NKX2-5,SRF,TEAD1
XDH	enzyme		-1.964	bias	0.000756	ACTA2,Ccl2,SERPINE1,SPP1				GFI1	transcription regulator		-1.069	bias	0.000759	BCL3,Ccl2,ETS1,F2R,FOSL2,GADD45G,GJA1,IRAK2,ITGB3,MAFF,NFKBIA,NLRC5,RASL11B,RIPK2,SGK1
REL	transcription regulator	Activated	2.607	bias	0.000761	BCL2L1,CCND1,DDX18,DUT,EGR2,ETV5,IRF5,MYC,NAB2,NFE2L2,NR4A1,NR4A3,SNAI1				SMARCA5	transcription regulator	Inhibited	-2.5	bias	0.000763	ALPK1,BCL6,CD44,CDKN1A,DYRK3,EPHA2,FAS,FKBP5,HES1,NLRC5,OSGIN1,PHLDA1,PHLDA3,PLK2,RNF19B,SAC3D1
STAT4	transcription regulator	Activated	2.236	bias	0.000795	BCL2,BCL2L1,ETV5,Ifi202b,MYC,TIMP1,TWIST1				TFRC	transporter		-0.853	bias	0.000791	ATF3,BNIP3,HERPUD1,HK2,HMOX1,SLC2A1,SRXN1,TGFBR1,TNFRSF12A
KLF4	transcription regulator		0.82		0.000815	ACTA2,ALKBH1,CD44,HBEGF,Nppb,PLAUR,POLR3G,TAGLN				ARNTL	transcription regulator		0.351		0.000791	ADORA2B,EGLN3,ELOVL6,FASN,HMOX1,PARVB,PER2,PPARGC1B,SIPA1L3
SPARC	other		-1.093		0.000816	CEBPD,CIART,LRP8,NIPAL1,NOTCH1,P2RY2,PER2,SLC7A11,SOX9				PKD1	ion channel	Inhibited	-3.89		0.000874	AMOTL2,ATP1A1,Ccl2,CDKN1A,CLCF1,COL12A1,CXCL2,FOSB,HBEGF,IL1RL1,MYC,NEDD9,NIPAL1,Nrg1,PCDH7,PPRC1,RGS3,RUNX2,SMURF1,TGFBR1,TNFRSF11B,WWTR1
CRBN	enzyme				0.000833	MYC,SMS,SRM				IPMK	kinase		0.557	bias	0.000876	ACTA2,FLNC,FOS,FOSB,JUNB,PDLIM5
EFNA5	kinase				0.000833	BDNF,EREG,PTGS2				ACTL6A	other		0		0.000876	BCL2L1,CCND1,CDKN1A,FAS,HMOX1,MCL1
CRY1	enzyme				0.000833	ARNTL,PER2,SGK1				PTGER4	G-protein coupled receptor		-0.518		0.000885	ACTA2,Ccl2,Ccl7,CDK6,CITED2,GDNF,GLIS3,HAVCR2,HERPUD1,HIVEP3,IFI16,LHFPL2,MAFF,PTGS2,RNF24,RUNX2,SAP30
DICER1	enzyme		-1.489		0.000844	BDNF,CCND1,CD44,EGR1,EGR2,EGR3,Hmga2,HMGCR,HSD17B7,ITGA5,MYC,NOTCH1,RUNX1,SERPINE1,SPRY2				NREP	other	Activated	2.2		0.000977	ACTA2,ITGA5,PDGFA,TAGLN,VEGFA
ABCB4	transporter	Inhibited	-2.213	bias	0.000878	ACTA2,Ccl2,SERPINE1,SPP1,TIMP1				BMPER	other		-1.287	bias	0.000977	ACVR1,EFNB2,ID1,NKX2-5,TGFBR1
NOS3	enzyme		1.109		0.000878	ACTA1,Ccl2,Nppb,PTGS2,SNAI1				RBPJ	transcription regulator		-0.618	bias	0.000985	CDCA7,CDKN1A,FOS,GDNF,HES1,INHBA,MYC,NFATC1,NGF,SLC2A1,SOX4,SOX9,TNC,VEGFA
Akt	group		1.131	bias	0.000922	BCL2,BCL2L1,Ccl2,EGR2,FASN,PTGS2				RAC2	enzyme				0.00101	BCL2L1,EFNB2,EGR2,FHL2,FOS,NR4A1,RUNX2,ZYX
IL1A	cytokine		1.534	bias	0.000922	BCL2,Ccl2,CD44,NFKBIZ,PTGS2,TIMP1				IL6ST	transmembrane receptor	Activated	2.219	bias	0.00101	BCL2L1,CCND1,CD44,MYC,Nppb,SOCS1,STAT3,TNFRSF1B
FDFT1	enzyme		-1.982	bias	0.000953	FASN,FDPS,HMGCR,SQLE				ICMT	enzyme				0.00103	ACTN4,Ccl2,CDKN1A,CRYAB,GJA1,HBEGF,LMNB2
mir-8	microRNA	Inhibited	-2.815	bias	0.000964	ACTN1,CCND1,CDK6,FGFR2,MYC,RPS6KB1,SNAI1,SOX9				MBD3	other				0.00104	CCND1,CD44,DAAM1,DIXDC1,FOSL1,FZD3,MYC,PEG3,POLE4,RHOU
NFKB1	transcription regulator		0.808	bias	0.00102	APOE,BCL2L1,Ccl2,EGR1,HMOX1,MYC,NR4A1,PTGS2,RPS6KB1				Ciap	group	Inhibited	-2.236	bias	0.00112	BCL2L1,Ccl2,CCND1,CXCL2,MDM2,MYC
AGTR1	G-protein coupled receptor		1.067		0.00103	HMOX1,Nppb,PTGS2,SERPINE1,SGK1				CXCR4	G-protein coupled receptor		0	bias	0.00115	ID1,JUNB,RUNX2,VEGFA
Hbb-b2	other	Activated	2.236	bias	0.00104	Ccl2,Ccl7,CD44,IL16,MASP2,TFRC				VLDLR	transporter		0.106	bias	0.00115	FOS,SLC2A1,STAT3,TNFAIP3
PRKAA1	kinase	Inhibited	-2.975	bias	0.00109	ACTA2,BCL2,FGFR2,PIAS2,SAC3D1,SOCS5,SPRED1,SPRED2,TNS3				HOXA4	transcription regulator		-1.131	bias	0.00115	ACTA2,ANKRD1,CCND1,MYC
CD40	transmembrane receptor		1.033	bias	0.00113	BCL2,BCL2L1,Ccl2,CCND1,CD44,MYC,SLC2A1,TNFRSF11B				Igkv1-117	other				0.00115	CDKN1A,FOSL2,JUNB,MYC
OSM	cytokine		1.137	bias	0.00117	ACTA2,Ccl2,FASN,IL4R,JUNB,TIMP1,TNFRSF11B				Histone h3	group				0.00117	AKAP12,AQP5,Ccl2,CDKN1A,DUSP10,DUSP16,FGFR2,FLT1,FOS,HES1,HIVEP3,Hmga2,Nes,RUNX2,SNAI1,SOCS3,TAGLN,TBX3,TNFAIP3,Tpm4,TRIB1,UPP1,VEGFA
MPZ	other				0.00118	HMGCR,HMGCS1,MVD,SQLE				MSTN	growth factor		1.294		0.0012	ACTA2,CDKN1A,FOS,INHBA,NFATC1,RUNX2,SLC2A1,VEGFA
SFRP4	transmembrane receptor		-1.98	bias	0.00118	EREG,GREM2,PTGS2,TNNT2				TGFBR1	kinase		1.414	bias	0.0012	ACTA2,BHLHE40,EGR2,HAS2,ID4,JAG1,RGS3,RUNX1
DUSP5	phosphatase		-1	bias	0.00118	EGR1,EGR3,HIVEP3,IL11				ABCA1	transporter		-0.936	bias	0.0012	APOE,Ccl2,CYP51A1,HMGCR,LDLR,MYD88,PTGS2,SLC2A1
NOSTRIN	transcription regulator	Inhibited	-2.216	bias	0.00119	BCL2,Ccl2,ITGA5,ITGB3,THBS1				PTHLH	other				0.00124	CCND1,CDKN1A,EFNB2,RUNX1,RUNX2,SOX9,TNC
GPER1	G-protein coupled receptor				0.00123	CCND1,MYC,NOP58				ZMIZ2	transcription regulator				0.00126	CCND1,CD44,MYC
PIM1	kinase				0.00123	BCL2,CD44,MYC				sGC	complex				0.00126	ARC,BDNF,FOS
PTGFR	G-protein coupled receptor				0.00123	GDNF,NR4A1,PTGS2				WNT7B	other				0.00126	CCND1,MYC,VEGFA
AEBP1	peptidase				0.00123	ACTA2,APOE,Ccl2				STX2	transporter				0.00126	CCND1,MYC,SMAD7
BSCL2	other				0.00128	ANKRD1,Ccl2,Ccl7,CCND1,IL1RL1,PTGS2,TIMP1				GTF2I	transcription regulator				0.00126	CCND1,CDKN1A,MYC
NR1I2	ligand-dependent nuclear receptor		1.706		0.00128	DHCR7,EGR1,FASN,INSIG1,MGP,POR,TNFRSF11B				farnesyl transferase	complex				0.00126	CRYAB,GJA1,HBEGF
CYP19A1	enzyme		0.363		0.00133	BCL2,BDNF,CD44,CLCF1,FASN,S1PR3,SOX9,TIMP1				Muc1	transmembrane receptor				0.00126	CCND1,CXCL2,PDGFA
TEAD4	transcription regulator				0.00137	FGFR2,JUNB,NOTCH2,SNAI1,TEAD4				RECK	other				0.00126	CCND1,CDKN1A,SPRY2
NR3C1	ligand-dependent nuclear receptor		0.558		0.00138	ANGPTL4,Ccl2,CEBPD,DUSP4,DUT,EGR1,ERRFI1,HSD17B12,IL11,NOTCH4,PDPN,SGK1,THBS1,UGCG				IKZF1	transcription regulator	Inhibited	-3.073	bias	0.0013	ADAM19,AJUBA,AQP1,CXCL2,HES1,IFI16,LHFPL2,LHFPL6,MYC,RAI14,RUNX1,SLC27A3,TNNT2,ZFPM1
TGM2	enzyme		-1		0.00145	MGP,SLC20A1,SPP1,TNFRSF11B				PCGF2	transcription regulator		-0.651		0.00133	CDC25A,CDK6,CDK7,HOXB8,MYC
HAND1	transcription regulator	Inhibited	-2	bias	0.00145	EFNB2,LIPE,NOTCH1,NOTCH4				ACE2	peptidase		-1.342	bias	0.00133	ACTA2,BNIP3,Ccl2,SERPINE1,SMAD7
FOXO4	transcription regulator		-1.89	bias	0.00154	ACLY,APLN,FLNB,ITGB2,S1PR3,SOX9,SPTLC2				SMARCA4	transcription regulator		-0.726		0.00137	CD44,CDK20,CDKN1A,FAS,FGFR2,GADD45B,GADD45G,mir-34,MYC,POLE4,S100A3
CCN2	growth factor		0.896	bias	0.00162	CCND1,FLNB,HSD17B7,KITLG,MYC,SERPINE1				SPARC	other		1.387		0.00141	BHLHE40,CEBPD,CIART,EHMT1,LRP8,NIPAL1,P2RY2,PER2,SLC7A11,SOX9,SYDE2,TSKU,USP2
MYD88	other	Activated	3.193	bias	0.00164	Ccl2,CD44,CEBPD,EGR1,Gdap10,INHBA,MAFF,MYC,Nes,NFKBIZ,Nppb,PTGS2,SERPINE1,TIMP1				LTB4R	G-protein coupled receptor	Activated	2.433	bias	0.00141	Ccl2,FLT1,LDLR,PTGS2,PTPN1,VEGFA
N-cor	group				0.00167	ARNTL,CDK6,ELOVL6,FAM20C,FASN,HBEGF,SGK1,TBC1D2				PRKAA2	kinase	Inhibited	-3.712	bias	0.00156	ACTA2,CAMKK1,FGFR2,NFKBIA,PIAS2,SAC3D1,SNAI1,SOCS3,SOCS5,SPRED2,TGM2,TNS3,ZNF462,ZYX
NQO2	enzyme				0.00172	BCL2,CCND1,PTGS2				TP63	transcription regulator	Inhibited	-2.714		0.00165	ACTA2,CDKN1A,FGFR2,HES1,PAX9,PKP2,RUNX2,SLC41A2,SOX4,SOX9,TUBB2B,WWTR1
KRIT1	other				0.00172	EFNB2,NOTCH4,THBS1				Mapk	group	Activated	2	bias	0.00173	CCND1,CDKN1A,GJA1,PER2
IKZF1	transcription regulator	Inhibited	-2.791	bias	0.00175	ADAM19,IFI16,KITLG,LHFPL2,MYC,NOTCH1,RUNX1,SLC27A3,TNNT2				BMPR2	kinase				0.00173	EFNB1,EFNB2,EPHA4,TNFRSF11B
LCN2	transporter		1.863	bias	0.00183	ACTN1,Ccl2,Ccl7,FASN,IVNS1ABP,LDLR,SPP1				TEAD1	transcription regulator				0.00173	ACTA1,ACTA2,CCND1,Nppb
RELA	transcription regulator	Activated	2.349	bias	0.00186	APOE,BCL2L1,Ccl2,HMOX1,MYC,NFE2L2,NR4A1,PTGS2,TWIST1				PER1	transcription regulator				0.00173	ARNTL,CCND1,CRY1,PER2
RAS	group				0.0019	CCND1,PTGS2				SOCS6	other		-0.447		0.00176	Ccl7,CEBPD,CXCL2,HBEGF,PTGS2
Pdgf Ab	complex				0.0019	EREG,HBEGF				COMMD1	transporter	Inhibited	-2.236	bias	0.00176	BNIP3,EGLN3,HK2,TFRC,VEGFA
PDGF BB	complex				0.0019	EREG,HBEGF				PPARGC1B	transcription regulator		1.195	bias	0.00179	EGLN3,FASN,HK2,HMGCR,Nppb,PPARGC1B,VEGFA
RNF187	enzyme				0.0019	CCND1,HBEGF				CSF1	cytokine		1.589	bias	0.00182	APOE,BCL2L1,Ccl2,Ccl7,CCND1,CDKN1A,CXCL6,EGR2,FOS,ITGA5,JDP2,NFATC1
POFUT1	enzyme				0.0019	NOTCH1,NOTCH2				mir-155	microRNA		-1.249	bias	0.00191	CEBPB,DNAJB1,HMOX1,MYD88,PELI1,PTGS2,SOCS1,SOCS3
AKIRIN2	other				0.0019	CCND1,MYC				NR3C2	ligand-dependent nuclear receptor				0.00191	APOE,Ccl2,CXCL6,DUSP4,SERPINE1,SGK1,SPHK1,TGM2
DACT3	other				0.0019	CCND1,MYC				NR3C1	ligand-dependent nuclear receptor		0.86		0.00195	ANGPTL4,AQP1,AQP5,Ccl2,CDKN1A,CEBPD,CRABP2,CRYAB,DUSP4,DUT,ERRFI1,FOS,HERPUD1,IL11,NFIL3,NFKBIA,NOTCH4,Ppp1cc,RUNX2,SGK1,THBS1,TPST2
AGTRAP	G-protein coupled receptor				0.0019	Ccl2,HMOX1				EIF2AK3	kinase		0.76	bias	0.00195	ARFGAP1,ARNTL,ATF3,BTG2,Ccl2,CEBPB,FOSL1,GOLT1B,HERPUD1,MYC,NFIL3,SIAH2,SLC7A1,SPATA5,ZFP36
GFRA2	transmembrane receptor				0.0019	EGR1,EGR2				PRDM1	transcription regulator		-1.071		0.00201	BCL6,Ccl2,CD44,CXCL2,CXCL6,DUSP16,FOS,FOSL1,MYC,MYO18B,NFATC1,TRIM65
MOGAT1	enzyme				0.0019	Ccl2,TIMP1				HDAC2	transcription regulator		0.156	bias	0.00212	BCL6,CDKN1A,FAS,MYC,NFATC1,NFKBIA,POLE4,PRIM2,SLC35D1,SOX9,TPD52
MAP1S	enzyme				0.0019	BCL2,BCL2L1				PTX3	other		-0.763	bias	0.00215	Ccl2,Ccl7,CXCL2,EGR2,EGR3,FOS
CDK5R2	other				0.0019	ARC,BDNF				IRAK3	kinase		1.454		0.00215	ACTA2,Ccl2,CXCL2,NFKBIA,SOCS1,TNFAIP3
RHOB	enzyme				0.0019	ITGB2,ITGB3				OGA	enzyme		0.229		0.00228	APOE,Ccl2,CD44,CDK6,CDKN1A,CEBPB,EGR2,EPS8,FAS,GADD45G,GFOD1,IL1RL1,IP6K3,PRKG2,SOCS1,SOCS3,SOX9,TNFRSF11B,TNFRSF12A
BCL2A1	other				0.0019	BCL2,BCL2L1				SFRP4	transmembrane receptor	Inhibited	-2.213	bias	0.00229	EREG,GREM2,NKX2-5,PTGS2,TNNT2
HNRNPAB	enzyme				0.0019	PTGS2,SPP1				DUSP5	phosphatase		-1.342	bias	0.00229	EGR3,HIVEP3,IL11,SRXN1,ZFP36
JARID2	transcription regulator				0.0019	CCND1,NOTCH1				FOXF2	transcription regulator	Inhibited	-2.216	bias	0.00229	ACTA2,ACTG2,CDKN1A,PDGFA,TAGLN
ADIPOQ	other		-0.353		0.00193	ACLY,ACTA2,BCL2,Ccl2,FASN,HMOX1,PTGS2,TIMP1				Mt1	other		0.152	bias	0.00229	ATF3,CCND1,FOS,MYC,SERPINE1
ZBTB16	transcription regulator		-1.294		0.00198	Ccl2,Ccl7,CD44,EGR2,IL4R,NFKBIZ,PTGS2,SLC2A1,TNFRSF25				Mt2	other		0.152	bias	0.00229	ATF3,CCND1,FOS,MYC,SERPINE1
BHLHE40	transcription regulator		-0.469		0.00198	ACTA2,ACTN1,BCL2L1,BDNF,FASN,HAVCR2,IFI16,INHBA,PHLDA1				TNFRSF1A	transmembrane receptor		0.109		0.00238	BDNF,Ccl2,CD44,CXCL2,FLT1,IER3,LATS2,PDGFA,PIM1,SERPINE1,SOCS3,TFRC,TNFAIP3,VEGFA
PIN1	enzyme		1.411	bias	0.00205	CCND1,PHB,PTGS2,TIMP1,TNFRSF10A				MIF	cytokine		0.68	bias	0.00243	ACTA2,Ccl2,CCND1,CD44,CXCL2,FASN,IL11,IL17RA,IL4R,TIMP1
USF1	transcription regulator				0.0021	FASN,LDLR,PTGS2,SYNPO				HSPB1	other				0.00243	Ccl2,CDKN1A,CXCL2
Nr1h	group		-0.251	bias	0.00211	ACLY,APOE,BCL2,Ccl2,ELOVL6,FASN,NFKBIZ,PTGS2,THBS1				SERPIND1	other				0.00243	Ccl2,F2R,KLF5
OGA	enzyme		0		0.00215	APOE,BCL2,Ccl2,CD44,CDK6,EGR2,GFOD1,IL1RL1,PRKG2,SOX9,TNFRSF11B,TNFRSF12A				MBOAT7	enzyme	Inhibited	-2	bias	0.00249	ELOVL6,FASN,HMGCR,HMGCS1
KRAS	enzyme				0.00219	ACLY,BCL2,BCL2L1,CCND1,CD44,FASN,ITGB2,MYC,POR,SLC7A11,SOX9				NELFB	other		-1		0.00249	ATF3,CDKN1A,GADD45B,VEGFA
CCND1	transcription regulator	Activated	2.219	bias	0.00219	CCND1,CD44,EPHA2,EREG,NOTCH1,SPP1				mir-146	microRNA		-1.879	bias	0.00249	Ccl2,MYC,MYD88,SOCS1
NR1H3	ligand-dependent nuclear receptor		0.563		0.00225	APOE,ARL4C,BCL2L1,Ccl2,Ccl7,FASN,FDPS,HMGCR,ITGB3,LDLR,PTGS2,SNAI1,TRIB1				Tcf7	transcription regulator		-0.655		0.00259	ACSBG1,ARNTL,BACH1,CD200,EGR2,EGR3,ELK3,FURIN,IL34,LDLR,MAPKAPK2,MYD88,NR6A1,PHLDA1,PI4K2A,SC5D,SDC1,SGMS1,SLC35D1,SOCS3,SPECC1,SPRY1
Alpha catenin	group	Inhibited	-2.967	bias	0.00225	EREG,ITGA5,NFKBIZ,PTGS2,SGK1,SNAI1,TIMP1,TNFRSF12A,TWIST1				TET1	enzyme		0.022	bias	0.00262	ARC,EGR2,FOS,NKX2-5,NPAS4,TNNT2
IL6	cytokine		1.1	bias	0.00225	BCL2,BCL2L1,Ccl2,CCND1,Ifi202b,JUNB,MYC,PHB,PTGER4,PTGS2,SLC39A14,TNFRSF1B				ASXL1	transcription regulator	Inhibited	-2.449	bias	0.00262	HK2,HYAL1,LIPE,PPARGC1B,SERPINE1,VEGFA
Mapk	group				0.00232	APLN,CCND1,PER2				HOXC8	transcription regulator		-0.816		0.00262	ADAM19,ANKRD1,Ccl2,Ccl7,GREM2,TAGLN
LAMTOR1	other				0.00232	FASN,PPAT,SQLE				L-type Calcium Channel	complex				0.00266	APOE,FOS
BMPR2	kinase				0.00232	EFNB2,SPP1,TNFRSF11B				FFAR1	G-protein coupled receptor				0.00266	NFATC1,SLC2A1
HIRA	transcription regulator				0.00232	Ccl2,EFNB2,EREG				ATP1A2	transporter				0.00266	ATP1A1,FOS
TNFAIP3	enzyme				0.00249	BCL2,BCL2L1,Ccl2,TFRC				BCOR	transcription regulator				0.00266	MYC,NFATC1
ADAM12	peptidase	Inhibited	-2.02	bias	0.00273	Ccl2,Ccl7,IL1RL1,JUNB,MGP,Nrg1,SERPINE1				MAPK8IP2	other				0.00266	BDNF,FOS
PTGS2	enzyme		1.384	bias	0.00273	BCL2,BCL2L1,Ccl2,IL11,PTGER4,PTGS2,SNAI1				ACTC1	enzyme				0.00266	ACTA1,ACTA2
SFRP1	transmembrane receptor	Inhibited	-2	bias	0.00293	ACLY,ELOVL6,FASN,SERPINE1				ATP1A1	transporter				0.00266	HMGCR,LDLR
NOS1	enzyme		1	bias	0.00293	ARC,BDNF,EGR1,SLC2A1				MED12	transcription regulator				0.00266	EGR2,POLE4
PTCH1	transmembrane receptor	Inhibited	-2	bias	0.00293	ACTA1,BTG2,CCND1,SOX9				POLR2A	enzyme				0.00266	EGR2,FOS
SIRT6	enzyme		-1.982	bias	0.00294	Ccl2,ELOVL6,FASN,HMGCR,LSS				MCL1	transporter				0.00266	CCND1,MCL1
PLA2G4A	enzyme				0.00303	Ccl2,MYC,PTGS2				miR-324-5p (miRNAs w/seed GCAUCCC)	mature microRNA				0.00266	RUNX1,SRF
PLAT	peptidase				0.00303	BDNF,PLAT,SERPINE1				mir-652	microRNA				0.00266	JAG1,Nppb
GLI3	transcription regulator		0		0.00318	CCND1,EGR1,JUNB,NFKBIZ,RUNX1,SOX9				PAGR1	other				0.00266	CEBPB,CEBPD
LMNB1	other				0.00329	ACTN4,Ccl2,HBEGF,LBX2,MGP				PTGER1	G-protein coupled receptor				0.00266	FOS,GDNF
SP1	transcription regulator				0.00331	ACTA2,APOE,Ccl2,HMGCR,Hspa1b,IL4R,MYC,PTGS2				TRIM54	other				0.00266	FHL2,FLNC
NCF1	enzyme	Activated	2	bias	0.00342	ACTA2,Ccl2,CD44,HMOX1				CRTAP	other				0.00266	CDKN1A,SERPINE1
ITGAM	transmembrane receptor				0.00342	APOE,Ccl2,PTGS2,TIMP1				ACTA2	other				0.00266	ACTA1,ACTA2
EIF2AK2	kinase		0.577	bias	0.00342	BCL2L1,CCND1,Hspa1b,MYC				Hspa1b	other				0.00266	FOS,Hspa1b
FASLG	cytokine				0.00342	CD44,EGR1,EGR2,TNFRSF11B				HSPA1A/HSPA1B	enzyme				0.00266	FOS,Hspa1b
SGPP2	phosphatase		-1	bias	0.00342	HSP90AA1,Hspa1b,HSPA4,HSPH1				TIGAR	enzyme				0.00266	Ccl2,TNFAIP3
CAV1	transmembrane receptor				0.00353	CCND1,HSD17B12,INHBA,NEDD4L,NR4A1,SERPINE1,SLC20A1,THBS1				DEK	transcription regulator				0.00266	Ccl2,NFKBIA
HSF1	transcription regulator		1.301	bias	0.00353	ACLY,DNAJB1,FASN,HSP90AA1,Hspa1b,HSPD1,HSPH1,STIP1				PPARGC1A	transcription regulator		-0.007		0.00267	ADGRG1,ARNTL,Ccl7,CEBPB,CEBPD,FASN,HK2,HMOX1,IL4R,INHBA,IRS2,Nppb,PPARGC1B,PTGS2,SLC25A25,SMAD7,SOCS1,SOCS3,TIMP1,VEGFA
CD44	other		1.237	bias	0.00358	ACTA2,Ccl2,Ccl7,FASN,ITGA5,MYBBP1A,SDC4,SPP1,THBS1				TLR2	transmembrane receptor		1.518	bias	0.00279	ACTA2,ATF3,Ccl2,CDKN1A,CXCL2,CXCL6,GDNF,GJA1,HAVCR2,MYD88,Nppb,PTGS2,SOCS1,SOCS3
IL1R1	transmembrane receptor		1.091	bias	0.00367	Ccl2,Ccl7,IL1RAP,PTGS2,TIMP1				MMP9	peptidase		1.463		0.00291	Ccl2,CDKN1A,CXCL2,FOS,GJA1,JAG1,NFATC1,TIMP1
RCE1	peptidase				0.00367	ACTN4,Ccl2,HBEGF,LBX2,MGP				INSIG1	other	Inhibited	-3.403	bias	0.00292	APOE,CXCL2,CXCL6,CYP51A1,ELOVL6,FASN,HMGCR,HMGCS1,LDLR,LIPG,NFKBIZ,STARD4
EGR3	transcription regulator		1.387		0.00367	GDNF,MYC,NOTCH1,SLIT2,SOX9				SAV1	other		-1.982	bias	0.00292	CCND1,CDKN1A,COL4A1,CXCL2,SOX4
FOXO1	transcription regulator		-1.257	bias	0.00367	ACLY,APLN,BCL2,CCND1,FASN,FLNB,IRF5,ITGB2,JUNB,MYC,S1PR3,SOX9,SPTLC2				IFT88	other		-1.498		0.00292	CEBPB,CYP51A1,HMGCR,HMGCS1,TIMP3
MNK1/2	group				0.00374	SPRY1,SPRY2				PLIN5	other		0.956		0.00294	ACTA2,FASN,HMOX1,MAFK,POR,PPARGC1B,TXNRD1
PADI2	enzyme				0.00374	PTGS2,TNFRSF1B				MMP2	peptidase		-1.969	bias	0.00294	ACTA1,Ccl2,CEBPB,HMGCR,INSIG1,LDLR,Nppb
Bc1	translation regulator				0.00374	ACTA2,TAGLN				FADD	other		-0.632	bias	0.00302	CXCL2,FOS,GADD45B,JUNB,MYC,NFIL3,PIM1,SOCS1,TIPARP,TNFAIP3
DCX	other				0.00374	ACTN1,ACTN4				KMT2A	transcription regulator	Activated	2.828	bias	0.00302	ABTB2,BAG3,DUSP10,ETS1,FOXC1,FOXC2,HOXB8,MYC,TRIB1,ZFAND2A
GCH1	enzyme				0.00374	HMOX1,SLC25A37				IFNAR1	transmembrane receptor		1.226	bias	0.00309	ATF3,CXCL2,CXCL6,DUSP6,HMGCR,HMGCS1,IFI16,MYC,PTGS2,SDC1,SERPINE1,SOCS1,SOCS3,THBS1,TNFAIP3
Cyp2c70	enzyme				0.00374	HMGCR,LDLR				MYOD1	transcription regulator				0.00316	ACTA1,ACTA2,CDKN1A,IFI16,MYL4,PDGFA
MAD2L1	other				0.00374	LRIG1,SOX9				E2F1	transcription regulator				0.00333	BNIP3,CCND1,CDC25A,CRABP2,DUSP4,FGFR2,FOS,HES1,Hspa1b,IRS2,MYC,NCL,PRIM2,SERPINE1,ZFP36
VEGFD	growth factor				0.00374	BDNF,NR4A1				IRF8	transcription regulator		0.861	bias	0.00335	BCL2L1,BCL6,CDKN1A,FAS,IL17RA,MDM2,MYC,NFATC1,PCDH7,SOCS7
PRDX2	enzyme				0.00374	CCND1,PTGS2				EP300	transcription regulator				0.0034	AKAP12,BCL6,CDC42EP3,CRIM1,DNAJB4,DUSP4,FASN,FOSL2,FRMD4A,HMGCR,ID1,PLEKHF1,POLE4,PPFIBP2,RUNX2,SDC1,SDC4,SLC7A11,SOCS3,SPSB1,TIPARP,TNFAIP3
PROKR1	G-protein coupled receptor				0.00374	MYC,SNAI1				EPHX2	enzyme		-0.278		0.00345	BDNF,Ccl2,CXCL6,HES1
NOTCH4	transcription regulator				0.00374	EFNB2,NOTCH1				RPS6KA5	kinase		-0.48		0.00345	FOS,FOSL1,JUNB,PTGS2
STK3	kinase				0.00387	CCND1,PDPN,SPP1				PI3K (complex)	complex	Activated	2.777	bias	0.00348	ADIPOR1,BCL2L1,Ccl2,CCND1,CD44,ETS1,HMOX1,MYC,NFATC1,PTGS2,TGM2
EPHX2	enzyme				0.00387	BDNF,Ccl2,NOTCH1				NPC1	transporter				0.00348	ARNTL,CCND1,CHKA,CYP51A1,HMGCR,HMGCS1,LDLR,LIPG,PI4K2A,PTGS2,STAT3
RPS6KA5	kinase				0.00387	FOSL1,JUNB,PTGS2				INSR	kinase	Activated	2.75	bias	0.00365	ACTA1,ACTN4,ANKRD1,AQP1,ATF3,Ccl2,Ccl7,CDKN1A,CYP51A1,FASN,FLNC,FURIN,HMGCR,HMGCS1,HSPD1,IL1RL1,INSIG1,KLF10,MARCKSL1,mir-34,MSH6,Nppb,NR4A1,PPARGC1B,SC5D,SERPINE1,SLC2A1,SOCS3
PTGES	enzyme		1.067	bias	0.00396	Ccl2,Nppb,PTGS2,SERPINE1				LCAT	enzyme	Inhibited	-2.219		0.00367	APOE,CCND1,HMGCR,LDLR,MYC
PTX3	other	Inhibited	-2	bias	0.00456	Ccl2,Ccl7,EGR2,EGR3				NFkB (complex)	complex	Activated	2.393	bias	0.0037	ADORA2B,BCL2L1,Ccl2,Ccl7,CCND1,CXCL2,FAS,NFKBIA,PTGS2,SOCS3,TFRC,TIMP1,TNFAIP3
EIF2AK3	kinase		0.476	bias	0.00469	ARNTL,BTG2,Ccl2,CLCN3,EGR1,FOSL1,MYC,SIAH2,SPATA5				NOTCH1	transcription regulator		0.543		0.00372	ACTA2,CDCA7,CDKN1A,CEBPD,FLT1,FOSB,HES1,MYC,TAGLN,VEGFA
Ptprd	phosphatase				0.00483	Ccl2,CEBPD,MYC				ABCB4	transporter	Inhibited	-2.425	bias	0.00379	ACTA2,Ccl2,COL4A1,PDGFA,SERPINE1,TIMP1
IL12 (family)	group				0.00483	BCL2,BCL2L1,CD44				TREM1	transmembrane receptor	Activated	2.138	bias	0.00379	Ccl2,CEBPB,EGR2,IL1RL1,MYD88,NFKBIA
FZD9	G-protein coupled receptor				0.00483	Ccl2,IFI16,Ifi202b				MARK2	kinase		1.633	bias	0.00379	Ccl7,CD44,CXCL2,NFKBIZ,PTGS2,SLCO3A1
PCSK9	peptidase				0.00483	Ccl2,Ccl7,LDLR				MAPKAPK2	kinase		0.049	bias	0.00379	Ccl2,Ccl7,CEBPD,CITED2,CXCL2,HSPB8,NFKBIA,ZFP36
LIF	cytokine		0.896		0.00486	Ccl2,EREG,HBEGF,HK2,IL34,MYC,PTGS2				SOX9	transcription regulator		1.912	bias	0.00379	ADAMTS1,CYP26B1,NFATC1,RUNX2,S100A3,SOX4,SOX9,TEAD4
HDAC4	transcription regulator		0		0.005	ARC,BDNF,EGR2,HMGCR,PTGS2				HOXA10	transcription regulator		-0.905	bias	0.0038	ACTA1,APOE,AQP1,FLT1,GJA1,HMGCR,ID1,KLF10,NR4A1,PEG3,PTGER4,YWHAG
SQSTM1	transcription regulator	Activated	2.236	bias	0.005	Ccl7,HBEGF,HMOX1,NFE2L2,PLAT				ZFP36	transcription regulator		-1.698	bias	0.00385	CXCL2,FOSL1,IER3,LATS2,PIM1,PTGS2,SOCS1,TFRC,ZFP36
IL15	cytokine	Activated	2.401	bias	0.00524	BCL2,BCL2L1,Ccl2,CCND1,CDK6,TIMP1				MTORC1	complex	Activated	2.452	bias	0.00397	FASN,HK2,HMGCR,INSIG1,NFIL3,PTGS2,SLC2A1
IRF1	transcription regulator		1.673	bias	0.00524	BCL2,CCND1,IL17RA,MYC,PCDH7,PTGS2				LMNB1	other				0.00397	ACTN4,Ccl2,CRYAB,GJA1,HBEGF,LBX2,LMNB2
RBPJ	transcription regulator		-0.863	bias	0.00536	CDCA7,GDNF,INHBA,KITLG,MYC,NGF,SLC2A1,SOX9				BCL6	transcription regulator		-1.941	bias	0.00408	BACH2,BCL2L1,BCL3,Ccl2,Ccl7,EGR3,IL4R,ITPRIP,JMY,JUNB,LDLR,NFATC1,PDP2,PI4K2B,STAT3,TIMP1
NR3C2	ligand-dependent nuclear receptor				0.00551	APOE,Ccl2,DUSP4,SERPINE1,SGK1				MED28	other				0.00409	ACTA2,ACTG2,TAGLN
ADCYAP1	other	Activated	2.646	bias	0.00554	EGR1,FGFR2,GREM2,GRK5,MREG,P2RY2,SH2B2				HNRNPR	other				0.00409	Nes,PLK2,THBS1
EP300	transcription regulator				0.00556	ARHGAP24,DNAJB4,DUSP4,FASN,FRMD4A,HMGCR,NOTCH1,PPFIBP2,SDC4,SLC7A11,ST6GAL1,TANC2,TIPARP				FBN1	other				0.00409	INHBA,RUNX2,SERPINE1
THRA	ligand-dependent nuclear receptor		0.6		0.00566	ANGPTL4,Ccl2,CCND1,HMOX1,INHBA,LDLR				AFP	transporter				0.00409	EGR2,FOS,PTP4A1
CEBPB	transcription regulator	Activated	3.326	bias	0.00577	ACTA2,APLN,CDT1,CEBPD,DHCR7,DUT,EFNB2,HSP90AA1,IRF9,MYC,NOP56,Nrg1,PLAUR,PTGS2,SERPINE1,SHMT1,SPP1,TFRC,Wfdc18				DBI	other				0.00409	ELOVL6,FASN,HMGCR
PGF	growth factor				0.00592	ANGPTL4,EGR1,EREG				IL9	cytokine				0.00409	Ccl2,Ccl7,MYC
UBE3A	enzyme				0.00592	RNF2,SERPINE1,SOX9				GNA13	enzyme				0.00409	ACTA2,PTGS2,TAGLN
ITGA9	other				0.00592	ACTA2,Ccl2,SNAI1				NOX1	enzyme				0.00409	HMOX1,PAK1,SMAD7
RPS6KB1	kinase				0.00592	BCL2,BCL2L1,EIF1AX				SDC1	enzyme				0.00409	Ccl2,CXCL2,TGM2
GNA12	enzyme				0.00592	ACTA2,TAGLN,TXNRD1				PIWIL2	enzyme				0.00409	BCL2L1,CCND1,LATS2
MGAT5	enzyme				0.00592	IL4R,ITGA5,MYC				EPO	cytokine				0.00409	BCL2L1,SOCS3,TFRC
EED	transcription regulator				0.00593	BDNF,GDNF,Hmga2,MYC				Gm26313	other				0.00409	Nes,PLK2,THBS1
TERC	other				0.00593	ARNTL,CRY1,EGR1,HMGCR				IL5	cytokine		1.678	bias	0.00412	BCL6,BNIP3,CITED2,EGLN3,ELL2,EPS8,GADD45G,MYC,NFIL3,PIM1,SAP30,SLC2A1,SOCS1,TUBB2B,UCK2
TXNIP	other		-1.987	bias	0.00593	CCND1,DHCR7,FASN,STARD4				BCR (complex)	complex	Activated	2.024	bias	0.00429	BCL2L1,CCND1,CDC25A,JUNB,KCNN4,MCL1,MYC,SLC2A1
HTATIP2	transcription regulator				0.00614	CCND1,MYC				BTK	kinase		0.747	bias	0.00429	BCL2L1,CDK6,CEBPB,ETS1,HMOX1,ITGB3,MDM2,NFATC1
GTF2I	transcription regulator				0.00614	CCND1,MYC				AGTR1	G-protein coupled receptor		0.391		0.00449	FOS,HMOX1,Nppb,PTGS2,SERPINE1,SGK1
MC3R	G-protein coupled receptor				0.00614	Ccl2,HMOX1				KITLG	growth factor		1.09	bias	0.00449	Ccl2,FOS,GJA1,IL1RL1,PIM1,PTGS2
DAB2	other				0.00614	CCND1,HMGCR				TREM2	transmembrane receptor		-1.342		0.00456	Ccl2,CXCL2,NFKBIA,PTGS2,TNFAIP3
CAST	peptidase				0.00614	ACTA1,Nppb				EGR3	transcription regulator		1.756		0.00458	BCL6,BHLHE40,EFNB1,GDNF,MYC,RCCD1,SOX9
WNT7B	other				0.00614	CCND1,MYC				RCE1	peptidase				0.00458	ACTN4,Ccl2,CRYAB,GJA1,HBEGF,LBX2,LMNB2
PIM3	kinase				0.00614	CD44,MYC				Hdac	group		0.971	bias	0.00459	ADAMTS1,BCL2L1,BDNF,CDKN1A,CX3CL1,GDNF,HNRNPAB,NOTCH4,SPRY1,SPRY2,TBX3
STX2	transporter				0.00614	CCND1,MYC				IL12 (family)	group		1.982	bias	0.00464	BCL2L1,BCL3,CD44,TRIM29
RECK	other				0.00614	CCND1,SPRY2				VCAN	other				0.00464	Ccl2,CDKN1A,HYAL1,HYAL2
STK17B	kinase				0.00614	BCL2,BCL2L1				INSIG2	other		-1.969	bias	0.00464	ELOVL6,FASN,HMGCR,LDLR
MIR143-145a	group				0.00614	ACTA2,TAGLN				SH3BP2	other		1.067	bias	0.00464	CD44,FOS,ITGB3,NFATC1
Hdac	group		1.937	bias	0.0063	BCL2,BCL2L1,BDNF,GDNF,NOTCH4,SPRY1,SPRY2				IL15	cytokine	Activated	2.376	bias	0.00479	BCL2L1,Ccl2,CCND1,CDK6,CDKN1A,CEBPB,CXCL2,MCL1,TIMP1
NFkB (complex)	complex	Activated	2.162	bias	0.00634	ADORA2B,BCL2L1,Ccl2,Ccl7,CCND1,PTGS2,TFRC,TIMP1				BTNL2	transmembrane receptor		1.265	bias	0.005	ACSBG1,Hspa1b,IL1RL1,LDLRAD4,MYO10,Phxr4,SPECC1,TGFBR1,TMEM64,TNFRSF1B
E2F1	transcription regulator				0.00667	BCL2,CCND1,DUSP4,EGR1,FGFR2,Hspa1b,Ifi202b,MYC,SERPINE1				miR-122-5p (miRNAs w/seed GGAGUGU)	mature microRNA	Inhibited	-2.646	bias	0.00526	BACH2,EGLN3,NFATC1,RAB11FIP1,SLC7A1,SLC7A11,TRIB1
MAPK1	kinase		0.726		0.00669	ARC,EGR1,EGR2,GFOD1,NR4A1,ORC1,SRF,TNFRSF1B				IFNLR1	transmembrane receptor				0.00526	ATF3,CXCL2,CXCL6,MYC,PTGS2,THBS1,TNFAIP3
BCL3	transcription regulator		-1.067	bias	0.00671	BCL2,EGR1,EGR2,NR4A1				NOSTRIN	transcription regulator	Inhibited	-2.423	bias	0.00529	ANXA5,Ccl2,FLT1,ITGA5,ITGB3,THBS1
TREM1	transmembrane receptor		1.565	bias	0.00671	BCL2,Ccl2,EGR2,IL1RL1				DUSP1	phosphatase		-1.946	bias	0.00546	Ccl2,CXCL2,FOSL1,IER3,PTGS2,SERPINE1,SOCS1,ZFP36
FECH	enzyme				0.00671	Ccl2,CCND1,CYP51A1,HMOX1				IL10	cytokine		-1.058	bias	0.00552	ACTA2,BCL3,Ccl2,Ccl7,CDKN1A,CXCL2,CXCL6,HLA-DMA,HMOX1,IL4R,INHBA,MYD88,PAK1,PTGS2,SOCS3,TGFBR1,VEGFA,ZFP36
MARK2	kinase		1	bias	0.00671	Ccl7,CD44,NFKBIZ,PTGS2				IL6	cytokine		1.804	bias	0.00552	ACVR1,BCL2L1,BCL6,Ccl2,CCND1,CXCL2,CXCL6,FOS,ID1,JUNB,MYC,PTGER4,PTGS2,SLC39A14,SOCS3,STAT3,TNFRSF1B,VEGFA
NFE2L2	transcription regulator	Activated	2.225	bias	0.00684	ACTG1,BCL2,BCL2L1,BDNF,Ccl2,CHORDC1,DHCR7,DYNLL1,HMOX1,HSP90AA1,MSMO1,NFE2L2,PTGS2,RRS1,RUVBL1,SLC7A11,STIP1,TXNRD1				TNFAIP3	enzyme				0.00558	BCL2L1,Ccl2,NFKBIA,TFRC,TNFAIP3
NREP	other				0.00716	ACTA2,ITGA5,TAGLN				SERPINE1	other		-1.387	bias	0.00558	ACTA2,CXCL2,FLT1,FOS,ITGB3
EZR	other				0.00716	GEMIN5,PTGS2,RPS6KB1				CCR1	G-protein coupled receptor		0.555	bias	0.00558	Ccl2,FOS,ITGB3,NFATC1,RUNX2
LAMA5	other				0.00716	Ccl2,Ccl7,TNFRSF1B				BSCL2	other				0.00591	ANKRD1,Ccl2,Ccl7,CCND1,IER3,IL1RL1,PPARGC1B,PTGS2,TIMP1
HOXA3	transcription regulator		-0.555		0.00726	IL17RA,NR2F2,RUNX1,TNFRSF1B,UNC5B				PGF	growth factor				0.00607	ANGPTL4,EREG,FLT1,FOSB
NR1H4	ligand-dependent nuclear receptor	Inhibited	-2.387		0.00745	ACTA2,APOE,Ccl2,FASN,LDLR,PTGS2,SPP1,TIMP1				SPTLC2	enzyme		-0.762	bias	0.00607	Nppb,SPTLC2,THBS1,TIMP1
KITLG	growth factor		0.308	bias	0.00755	Ccl2,EGR1,IL1RL1,PTGS2				ITGA9	other	Activated	2	bias	0.00607	ACTA2,Ccl2,CXCL6,SNAI1
GPS2	transcription regulator	Inhibited	-2.236	bias	0.00792	Ccl2,CDK6,FAM20C,SGK1,TBC1D2				ESRRB	transcription regulator				0.00607	ADIPOR1,HK2,Hspa1b,POLE4
JAK2	kinase				0.00792	BCL2L1,Ccl2,CCND1,NR4A1,SDC4				ERF	transcription regulator		-1.091	bias	0.00607	COL7A1,MYC,NOTCH4,P2RY2
DDX25	enzyme				0.00853	BCL2,BCL2L1,HMGCR				TEAD4	transcription regulator				0.00619	FGFR2,FLT1,JUNB,PLK2,SNAI1,TEAD4
miR-16-5p (and other miRNAs w/seed AGCAGCA)	mature microRNA				0.00853	BCL2,CCND1,KITLG				ARHGAP31	other		0.128		0.00619	GADD45B,ITGA5,SERTAD2,SNAI1,TGFBR1,TWIST2
ACE2	peptidase				0.00853	ACTA2,Ccl2,SERPINE1				CRBN	enzyme				0.00629	MYC,ODC1,SRM
ETS1	transcription regulator		1.387	bias	0.00872	Ccl2,ITGB3,MYC,Serpinb9b,SERPINE1,SPP1				GLRX	enzyme				0.00629	CXCL2,PDGFA,VEGFA
KMT2A	transcription regulator		1.342	bias	0.00872	BCL2,EGR1,FOXC2,MYC,TRIB1,ZFAND2A				ZBTB33	transcription regulator				0.00629	CDKN1A,FAS,TNFRSF10A
IRX4	transcription regulator				0.00905	ACTA1,Nppb				TRPV1	ion channel				0.00629	FOS,IL11,PTGS2
ZIC2	transcription regulator				0.00905	APOE,CCND1				PLCE1	enzyme				0.00629	Ccl2,CXCL2,PTGS2
CYP3A	group				0.00905	HMGCS1,SQLE				YBX1	transcription regulator				0.00629	ACTA2,Ccl2,CXCL2
WDFY2	other				0.00905	FASN,SLC2A1				RETN	other				0.00629	LDLR,SOCS3,STAT3
AQP11	transporter				0.00905	MYC,TIMP1				DKK1	growth factor				0.00629	CD44,CDKN1A,MYC
F2R	G-protein coupled receptor				0.00905	Ccl2,EGR1				PIM2	kinase				0.00629	CD44,MYC,SOCS1
LOXL2	enzyme				0.00905	SNAI1,SOX9				GPC1	transmembrane receptor				0.00629	CX3CL1,ITGB3,VEGFA
Pzp	other				0.00905	APOE,LDLR				TIMP1	cytokine				0.00629	CD44,CDKN1A,TIMP3
PPM1B	phosphatase				0.00905	CEBPD,HBEGF				KDM2B	enzyme		-1	bias	0.00675	BDNF,Ccl2,Ccl7,CDKN1A,CX3CL1
IGFBP1	other				0.00905	BCL2,BCL2L1				NOS1	enzyme		0.156	bias	0.00675	ARC,BDNF,FOS,SLC2A1,SOCS1
GADD45B	other				0.00905	BCL2,BCL2L1				ITGB3	transmembrane receptor		0		0.00675	FOS,ITGB3,PTGS2,RUNX1,TGFBR1
RGCC	other				0.00905	ACTA2,FASN				SQSTM1	transcription regulator		1.134	bias	0.00683	Ccl7,CITED2,CXCL2,HBEGF,HMOX1,NFKBIA,PLK2
TNC	other				0.00905	Ccl2,EREG				Pkc(s)	group	Activated	2.236	bias	0.0072	ACTA2,HMOX1,ITGA5,NR4A2,PTGS2,TAGLN
ITGA3	other				0.00905	PTGS2,VCL				FLI1	transcription regulator		1.987	bias	0.0072	ADGRG1,Ccl2,DDX21,MDM2,NIP7,Nolc1
NPC1L1	transporter				0.00905	HMGCR,HMGCS1				CIDEC	other		-0.647	bias	0.0072	Ccl2,FASN,FOXC2,LIPE,PPARGC1B,SDC1
TGFBR3	kinase				0.00905	SNAI1,TWIST1				FOXO4	transcription regulator		-1		0.00721	BNIP3,COL4A1,FLNB,FOXC1,PRKCD,RUNX2,S1PR3,SOX9,SPTLC2
CTSK	peptidase				0.00905	Ccl2,PTGS2				TGFB1	growth factor		0.092		0.00764	Ccl2,CD44,COL4A1,FAS,MYC,PDGFA,SMAD6,SMAD7,SOCS3,TGFBR1,TGM2
BTC	growth factor				0.00905	EREG,FASN				RAS	group				0.00769	CCND1,PTGS2
MST1R	kinase				0.00905	CCND1,MYC				Pdgf Ab	complex				0.00769	EREG,HBEGF
SERPIND1	other				0.00905	Ccl2,EGR1				PDGF BB	complex				0.00769	EREG,HBEGF
CASR	G-protein coupled receptor	Activated	2.121	bias	0.00914	BCL2,BCL2L1,CCND1,CD44,CDT1,EGR1,LBH,VCL				RNF187	enzyme				0.00769	CCND1,HBEGF
TCOF1	transporter				0.00933	AK4,AZIN1,Nolc1,PPRC1,SLC2A1,TXNRD1				METTL3	enzyme				0.00769	SOCS1,SOCS3
ATG7	enzyme	Activated	2.236		0.00937	ACLY,HK2,LIPE,MYC,SLC2A1				AKIRIN2	other				0.00769	CCND1,MYC
PTHLH	other				0.00943	CCND1,EFNB2,RUNX1,SOX9				OLA1	enzyme				0.00769	CCND1,CDKN1A
NOTCH1	transcription regulator		1.279		0.00997	ACTA2,BCL2,CDCA7,CEBPD,MYC,TAGLN				DACT3	other				0.00769	CCND1,MYC
SATB1	transcription regulator		0		0.00997	BCL2,IL16,IL4R,KITLG,NFE2L2,RUNX1				HCRT	other				0.00769	BDNF,PER2
NFATC3	transcription regulator				0.01	ACTA2,EGR2,EGR3				ETV3	transcription regulator				0.00769	MYC,PRIM2
KLF5	transcription regulator				0.01	CCND1,MYC,TAGLN				GFRA2	transmembrane receptor				0.00769	EGR2,FOSB
FGFR4	kinase				0.01	ACLY,CD44,FASN				MOGAT1	enzyme				0.00769	Ccl2,TIMP1
AR	ligand-dependent nuclear receptor		1.706	bias	0.0102	Ccl2,CCND1,FGFR2,GDNF,KITLG,PLAT,S1PR3,SGK1,SOX9,SPP1,TNNT2,VCL				DDX3X	enzyme				0.00769	CCND1,CDKN1A
FLI1	transcription regulator				0.0105	Ccl2,DDX21,EGR1,Nolc1				MYOZ2	other				0.00769	Nppb,RCAN1
MAP3K14	kinase		0.927	bias	0.0105	ACTA2,Ccl2,FASN,PTGS2				PHC1	transcription regulator				0.00769	HOXB8,NKX2-5
CIDEC	other		-0.747	bias	0.0105	Ccl2,FASN,FOXC2,LIPE				BMP6	growth factor				0.00769	ID1,SMAD7
TNFSF11	cytokine		1.982	bias	0.0105	ITGB3,PTGS2,SPP1,TNFRSF11B				COL1A2	other				0.00769	CDKN1A,SERPINE1
DUSP1	phosphatase		-1.461	bias	0.011	Ccl2,FOSL1,PTGS2,SERPINE1,SYNPO				ADAM15	peptidase				0.00769	FLT1,VEGFA
PSEN1	peptidase		0.555		0.011	APOE,ARC,BDNF,CCND1,CYP51A1,LRP8,NOTCH1,PTGS2,TIPARP				Akt	group	Activated	2.213		0.00774	BCL2L1,Ccl2,EGR2,FASN,MDM2,NFIL3,PTGS2
PPARGC1B	transcription regulator		0.152	bias	0.0116	FASN,HK2,HMGCR,Nppb				RHOA	enzyme		0.152	bias	0.00777	ACTA2,CDKN1A,FOS,HSPD1
NQO1	enzyme	Activated	2		0.0116	BCL2,BCL2L1,CCND1,PTGS2				Gm12602	other		-0.849	bias	0.00777	BTG2,CGREF1,CRYAB,Tpm1
PAK2	kinase		-1		0.0116	HBEGF,IFI16,PLAUR,TAGLN				POU2F2	transcription regulator				0.00777	BCL6,ELL2,KCNN4,STAT3
NFYA	transcription regulator				0.0117	BCL2,FGFR2,NOTCH1				NCF1	enzyme	Activated	2.219	bias	0.00809	ACTA2,Ccl2,CD44,HAS2,HMOX1
FOXF2	transcription regulator				0.0117	ACTA2,ACTG2,TAGLN				MAP2K4	kinase				0.00809	BCL2L1,CCND1,PAK1,PTGS2,TUBB2A
mir-193	microRNA				0.0117	ACTN4,NOTCH1,SYNPO				ADA	enzyme				0.00809	ADORA2B,Ccl2,CXCL2,SERPINE1,TIMP1
PLA2G6	enzyme				0.0117	BCL2L1,Ccl2,PTGS2				INHA	growth factor		-1.616		0.00827	ACTA2,ACTG2,ADAMTS1,CYP51A1,EREG,HAS2,INHBA,MYC,PCDH7,PTGS2,SGK1
FGFR3	kinase				0.0117	CCND1,HK2,SPP1				NR1I3	ligand-dependent nuclear receptor	Activated	2.556	bias	0.00827	CDKN1A,FAM107B,FASN,GADD45B,INSIG1,MAFF,MDM2,MYC,NEDD9,POR,TUBA4A
CSF1R	kinase				0.0117	CCND1,IL4R,MYC				FOXO1	transcription regulator		0.721	bias	0.00831	BACH2,BNIP3,CCND1,CCNF,CDKN1A,COL4A1,FASN,FLNB,FOS,FOSB,FOXC1,IRS2,JUNB,MYC,NFATC1,PRKCD,RUNX2,S1PR3,SOX9,SPTLC2
SMO	G-protein coupled receptor				0.0117	BCL2,CCND1,FOXC2				RET	kinase		1.89	bias	0.00873	ACTA1,CRYAB,GDNF,MYO18B,TNC,TNNT2,ZNF335
NR1D1	ligand-dependent nuclear receptor				0.0117	ARNTL,EGR1,SLC2A1				TET2	enzyme		-0.333		0.00894	Ccl2,Ccl7,CHST11,CXCL6,IFI16,LHFPL6,NKX2-5,PXDC1,RUNX1,SLC6A8,TNNT2
Mt1	other				0.0117	CCND1,MYC,SERPINE1				RCAN1	other				0.00908	BDNF,CCNF,PTGS2
Mt2	other				0.0117	CCND1,MYC,SERPINE1				PIM1	kinase				0.00908	CD44,MYC,SOCS1
TLR7	transmembrane receptor				0.0122	Ccl2,Ccl7,CCND1,Ces1a,ETV5,FOSL1,JUNB,SPRY4				HSPA9	other				0.00908	CDKN1A,HES1,MYC
MSGN1	transcription regulator				0.0125	NOTCH1,NOTCH2				PTGFR	G-protein coupled receptor				0.00908	GDNF,NR4A1,PTGS2
STAT5A	transcription regulator		1.188		0.0125	APOE,BCL2,BCL2L1,Ccl2,CCND1,CDK6,MYC,TNFRSF25,Wfdc18				CDON	other				0.00908	GJA1,Nppb,TIMP3
GATA4	transcription regulator		1		0.0125	ACTA1,INHBA,NOTCH4,Nppb,SOX9,SPP1,TIMP1				AEBP1	peptidase				0.00908	ACTA2,APOE,Ccl2
Pdgfr	group				0.0125	EREG,HBEGF				CD40	transmembrane receptor		1.616	bias	0.00936	BCL2L1,Ccl2,CCND1,CD44,FAS,MYC,PIM1,SLC2A1,SMAD7,TNFRSF11B
SULT2B1	enzyme				0.0125	BCL2,MYC				RBL1	transcription regulator				0.00955	CDC25A,CDKN1A,FAS,HES1,MYC,ZEB1
HNRNPR	other				0.0125	Nes,THBS1				SMAD7	transcription regulator		-1.067		0.00955	ACTA2,Ccl2,CDKN1A,HBEGF,ID1,NFKBIA
PDE6B	enzyme				0.0125	HMOX1,NFE2L2				ETS1	transcription regulator		1.387	bias	0.00957	Ccl2,CDKN1A,FLT1,ITGB3,MYC,NFIL3,PRIM2,RUNX2,SERPINE1
GPRC5A	G-protein coupled receptor				0.0125	Ccl2,CD44				TLR7	transmembrane receptor		1.533	bias	0.00957	ATF3,Ccl2,Ccl7,CCND1,CEBPB,CXCL2,ETV5,FOSL1,JUNB,NFKBIA,SOCS1,SPRY4,TNFAIP3
FBN1	other				0.0125	INHBA,SERPINE1				Trp53cor1	other		0.692	bias	0.0096	Ccl2,CDKN1A,MCL1,MDM2,STAT3
MAP2K2	kinase				0.0125	ACSBG1,ETV5				PRKCB	kinase		-0.391	bias	0.0096	BCL2L1,FASN,FOS,IRS2,PRKCD
FBXL5	enzyme				0.0125	HMOX1,TFRC				PPIF	enzyme	Activated	2.111		0.00966	Ccl2,Ccl7,CITED2,CMKLR1,CX3CL1,CXCL2,CXCL6,GJB3,PDZRN3,RGS3,Serpina3h
NOX1	enzyme				0.0125	HMOX1,PAK1				ICAM1	transmembrane receptor		1.96	bias	0.00975	ACTA2,COL4A1,CXCL2,VEGFA
PIWIL2	enzyme				0.0125	BCL2L1,CCND1				XDH	enzyme		-1.964	bias	0.00975	ACTA2,Ccl2,CEBPB,SERPINE1
EPO	cytokine				0.0125	BCL2L1,TFRC				WNT4	cytokine	Activated	2	bias	0.00975	FKBP5,GJA1,ID1,PTGS2
FLT1	kinase				0.0125	Ccl2,SLC27A3				SCD	enzyme		0.686		0.00981	ANGPTL4,Ccl2,FASN,LIPE,PTPN1,SLC2A1,SPTLC2
Pde4d	enzyme				0.0125	ITGB2,PTGS2				EBF1	transcription regulator		1.709	bias	0.0102	CEBPB,FASN,HK2,LIPE,LNPEP,MYD88,NFIL3,Ppp1cc,PRKAR2A,PTPN1,SOCS1,SOCS3,SOCS4
CAMKK2	kinase				0.0125	BDNF,FASN				CEBPA	transcription regulator		1.571	bias	0.0107	AQP5,CDKN1A,CEBPD,CRABP2,EFNB2,FASN,HAS2,HMGCR,IER3,IRS2,MYC,RUNX2,SERPINE1,THBS1,TNFRSF10A
Gm26313	other				0.0125	Nes,THBS1				LEPR	transmembrane receptor		-0.728		0.0107	ACTA2,ANGPTL4,ANXA5,Ccl2,COL4A1,FASN,GADD45B,GADD45G,IRS2,LDLR,SERPINE1,SOCS3,STAT3,TIMP1,TIMP3
Foxp1	transcription regulator				0.0128	BCL2L1,EGR2,MTCL1,PDPN				miR-30c-5p (and other miRNAs w/seed GUAAACA)	mature microRNA	Inhibited	-2.438	bias	0.0109	COL4A1,IRS2,PDGFA,PLOD2,TGFBR1,Tpm1
ITGB2	transmembrane receptor				0.0128	ACTA2,BCL2L1,Ccl2,CD44				BHLHE40	transcription regulator		0.412		0.0112	ACTA2,ACTN1,BCL2L1,BDNF,CRABP2,EGLN3,FASN,HAVCR2,HILPDA,IFI16,INHBA,PHLDA1
EGLN1	enzyme		-0.831	bias	0.0128	Ccl2,MYC,SLC2A1,TNFRSF11B				SNAI1	transcription regulator		0.425		0.0113	ANKRD1,CCND1,CDKN1A,TWIST1,ZEB1
GLI1	transcription regulator				0.0135	BCL2,Ccl2,CCND1				HIPK2	kinase		0.928	bias	0.0115	BCL2L1,CDKN1A,EDRF1,MDM2,NKX2-5,SLC25A37,VEGFA,ZFPM1
C1QA	other				0.0135	Ccl2,CD44,TIMP1				DNMT3A	enzyme	Inhibited	-2.138	bias	0.0119	ACTA1,AKAP12,ETV5,FURIN,KDM6B,MYL4,NR4A1,PLK2,RAP2B,SDC4,SKIL,TGM2,TNNT2,TWIST1
ALOX15	enzyme				0.0135	Ccl2,FOSL1,HMOX1				LDLR	transporter		-1.836		0.0119	APOE,BCL2L1,Ccl2,Ccl7,CCND1,CDKN1A,CX3CL1,ELOVL6,FASN,GADD45G,GJA1,HMGCR,IER3,ITGB3,MYC,RUNX2,SC5D,SOCS1,TRIB1
RETNLB	other	Activated	2.425	bias	0.0136	ACTA2,Ccl2,IL4R,MYC,NR4A1,TIMP1				Nr1h	group		-1.446	bias	0.0119	APOE,BCL3,Ccl2,ELOVL6,F2R,FASN,FLT1,MARCKSL1,NFKBIZ,PTGS2,THBS1,TIMP3
BACH2	transcription regulator		-0.882		0.0137	BCL2,ETV5,FAM20C,HMOX1,JUNB				ALOX5	enzyme		0.927	bias	0.012	ITGB3,MYD88,NFATC1,SOCS1
OSMR	transmembrane receptor		1		0.0137	BCL2,Ccl2,FASN,JUNB,TIMP1				miR-155-5p (miRNAs w/seed UAAUGCU)	mature microRNA		-1.091	bias	0.012	BACH1,Ccl2,MYO10,SOCS1
Il3	cytokine		0.64		0.0137	ADAM19,BCL2L1,SOX9,SPP1,TNFRSF1B				USP18	peptidase	Inhibited	-2	bias	0.012	Ccl2,NFATC1,SOCS1,SOCS3
VEGFA	growth factor	Activated	2.183	bias	0.0137	ACTA2,HAVCR2,NOTCH1,NR4A1,TIMP1				MAPK7	kinase		0.849	bias	0.012	CXCL2,MCL1,PTGS2,VEGFA
NR4A1	ligand-dependent nuclear receptor		-0.647	bias	0.0141	ACLY,ACTA2,FASN,HK2,HMOX1,IL16,NR4A1,NR4A3,PPA1,RPIA,SERPINE1				HSF1	transcription regulator	Activated	2.732	bias	0.0121	AHSA1,BAG3,CEBPB,CRYAB,DNAJB1,FASN,HSP90AA1,Hspa1b,HSPD1,HSPH1,STIP1
SMAD4	transcription regulator		0.156	bias	0.0144	Ccl2,CCND1,EREG,MYC,PTGS2,RUNX1				LDB1	transcription regulator		-0.816		0.0122	ABL2,ARID3A,CDKN1A,EGLN3,F2R,GJA1,HIVEP3,IL34,IRS2,LHFPL2,LMCD1,NLRC5,PTPRJ,RAPGEF2,RIPK2,SERTAD1,SPRY2,STAT3,TES,TNFAIP3,TNFRSF10A,TNFRSF1B,TPD52,ZEB1
SOCS1	other		-1.969	bias	0.0144	BCL2L1,CCND1,CD44,IFI16,Ifi202b,PTGS2				IFN Beta	group		1.633		0.0123	Ccl2,CEBPD,EREG,IL11,SERPINE1,SPHK1,THBS1
mir-21	microRNA		0.051	bias	0.0146	ACTA2,ARNTL,BTG2,EGR2,IFI16,PER2,SLC25A37,SPRY1				GPS2	transcription regulator	Inhibited	-2.646	bias	0.0123	Ccl2,CDK6,FAM20C,HIVEP2,SGK1,SOCS1,TBC1D2
SMARCA5	transcription regulator		-1.414	bias	0.0153	ALPK1,CD44,EPHA2,MAST4,NOTCH1,OSGIN1,PHLDA1,SAC3D1				PRKCD	kinase		-0.128		0.0124	BCL2L1,BNIP3,Ccl2,CDKN1A,CEBPB,VEGFA
NCOA1	transcription regulator		1.673	bias	0.0153	BTG2,EGR1,FGFR2,JUNB,MYC,SLC2A1				CTCF	transcription regulator		0.563	bias	0.0125	ARC,BDNF,Ccl2,LHX6,MYC,PTGS2,SGK1,SLC7A11,TNFRSF12A
EIF2S1	translation regulator				0.0154	CCND1,HMOX1,PHLDA1,SLC7A11				ANKRD17	other				0.0125	Ccl7,HBEGF,SOCS3
OGT	enzyme		-1	bias	0.0154	ACLY,CCND1,GDNF,LBH				PARP14	enzyme				0.0125	F3,MCL1,PIM1
IGF2BP1	translation regulator				0.0155	CD44,MYC,SOX9				SHC1	other				0.0125	BCL2L1,CDKN1A,MEF2A
mir-130	microRNA				0.0155	Ccl2,NKRF,PTGS2				mir-15	microRNA				0.0125	Ccl2,CCND1,CDK7
GDF9	growth factor				0.0155	INHBA,KITLG,PTGS2				SMURF1	enzyme				0.0125	FERMT2,RUNX2,SMAD6
PKD1	ion channel	Inhibited	-3.13		0.0156	Ccl2,CLCF1,HBEGF,IL1RL1,MYC,NIPAL1,Nrg1,PCDH7,PPRC1,SYNJ2,TNFRSF11B				ANGPT1	growth factor				0.0125	ACTA1,ADAMTS1,Nppb
FOXP3	transcription regulator		-1.131	bias	0.016	BCL2,DUSP4,DUSP6,EGR1,IL1RL1,NR4A1,NR4A3,SDC4				BAP1	peptidase				0.0125	Ccl2,CXCL2,LATS2
YBX1	transcription regulator				0.0163	ACTA2,Ccl2				MSX1	transcription regulator				0.0125	EGR2,EPHA4,GJA1
MEDAG	other				0.0163	FASN,LIPE				KDR	kinase				0.0125	Ccl2,HAVCR2,VEGFA
STAG1	other				0.0163	MYC,PCDH7				KRIT1	other				0.0125	EFNB2,NOTCH4,THBS1
AREG	growth factor				0.0163	EREG,PTGS2				H1-6	other		0.632	bias	0.0129	B4GALT5,BCAR1,BCL3,CSTF1,DOT1L,DUSP16,FOS,HSPA4,PHLDA1,SF3A1
MST1	growth factor				0.0163	CCND1,SPP1				H1f1	other		0.632	bias	0.0129	B4GALT5,BCAR1,BCL3,CSTF1,DOT1L,DUSP16,FOS,HSPA4,PHLDA1,SF3A1
CD5L	transmembrane receptor				0.0163	Ccl2,Ccl7				HDAC5	transcription regulator		0	bias	0.0132	CDKN1A,EGR2,HMGCR,MYC,RUNX2
TRPV1	ion channel				0.0163	IL11,PTGS2				miR-338-3p (miRNAs w/seed CCAGCAU)	mature microRNA	Inhibited	-2.236	bias	0.0132	COL4A1,PDGFA,PLOD2,TGFBR1,Tpm1
NGFR	transmembrane receptor				0.0163	FGFR2,LDLR				miR-335-3p (miRNAs w/seed UUUUCAU)	mature microRNA	Inhibited	-2.236	bias	0.0132	COL4A1,PDGFA,PLOD2,TGFBR1,Tpm1
miR-124-3p (and other miRNAs w/seed AAGGCAC)	mature microRNA				0.0163	Ccl2,EGR1				E2F4	transcription regulator				0.0132	CDC25A,FAS,MYC,PRIM2,SERPINE1
RGS19	enzyme				0.0163	MYC,Nppb				STAT5a/b	group				0.0136	BCL2L1,BCL6,CDC25A,F2R,PARVB,PIM1,SOCS3
PTGDR	G-protein coupled receptor				0.0163	Ccl2,IFI16				Ccl2	cytokine	Activated	2.403	bias	0.0136	Ccl2,Ccl7,CXCL2,ETS1,ITGB3,SDC4,TBX3
PLCE1	enzyme				0.0163	Ccl2,PTGS2				NFKB1	transcription regulator		1.254	bias	0.0139	APOE,BCL2L1,Ccl2,FAS,GJA1,HMOX1,JAG1,MYC,NFATC1,NR4A1,PTGS2
RAF1	kinase				0.0163	CCND1,RFFL				VHL	transcription regulator		-1.969	bias	0.0146	BNIP3,CDKN1A,SLC2A1,VEGFA
SLC2A1	transporter				0.0163	HMOX1,SLC7A11				PRKCA	kinase		-0.831	bias	0.0146	CXCL2,ID1,PRKCD,RUNX2
MAP2K7	kinase				0.0163	CCND1,JUNB				PLA2G6	enzyme		1.067	bias	0.0146	BCL2L1,Ccl2,PTGS2,RUNX2
DKK1	growth factor				0.0163	CD44,MYC				CSF1R	kinase		1	bias	0.0146	CCND1,FOS,IL4R,MYC
PIM2	kinase				0.0163	CD44,MYC				SYK/ZAP	group				0.0149	NFATC1,PTGS2
PINK1	kinase				0.0163	CCND1,SLC2A1				MNK1/2	group				0.0149	SPRY1,SPRY2
KLB	enzyme				0.0163	HMGCR,HMGCS1				IKBIP	other				0.0149	CXCL2,NFKBIZ
GIPR	G-protein coupled receptor				0.0163	Ccl2,Ccl7				TEX11	other				0.0149	CCND1,FOS
Usp17la (includes others)	peptidase				0.0163	CD44,MYC				PADI2	enzyme				0.0149	PTGS2,TNFRSF1B
THRB	ligand-dependent nuclear receptor		-0.447		0.0165	BTG2,Ccl2,CCND1,CDK6,FASN,FDPS,FOSL1,LDLR,MYC,SLC7A11				GADD45G	other				0.0149	ARC,FOS
Creb	group		0.816		0.0165	ETV5,FHDC1,FLNB,IFI16,Nolc1,PTGS2,SLC7A11,SLIT2,SYNPO				NAMPT	cytokine				0.0149	BDNF,CXCL2
AMPK	complex		-1.109		0.0168	Ccl2,DUSP4,EGR1,SNAI1				ADRA2B	G-protein coupled receptor				0.0149	CCND1,FLT1
FOXM1	transcription regulator		1.732	bias	0.0169	CCND1,MYC,Nes,SNAI1,TWIST1				PSME3	peptidase				0.0149	FASN,MDM2
MGP	other				0.0176	ACTA2,SPP1,TAGLN				ARID1B	transcription regulator				0.0149	ARC,FOS
ACSS2	enzyme				0.0176	FASN,HMGCR,LSS				Bc1	translation regulator				0.0149	ACTA2,TAGLN
WT1	transcription regulator				0.0183	IDI1,Serpinb9b,SOX9,SQLE				MTBP	other				0.0149	NCL,ODC1
NOS2	enzyme		-0.557		0.0185	ACTA1,BCL2,Ccl2,Ccl7,FASN,GDNF,PLSCR1,PTGS2,TNNT2				HS6ST1	enzyme				0.0149	SPRY2,VEGFA
ZFP36	transcription regulator		-1.98	bias	0.0193	CLCN3,FOSL1,PTGS2,SPP1,TFRC				GCH1	enzyme				0.0149	HMOX1,SLC25A37
HOXA9	transcription regulator				0.0198	BCL2,JUNB,Nppb				CDK6	kinase				0.0149	NFKBIZ,SOCS3
IPMK	kinase				0.0198	ACTA2,JUNB,PDLIM5				GFI1B	transcription regulator				0.0149	CDKN1A,SOCS1
SEMA7A	transmembrane receptor				0.0198	EGR1,IL4R,TIMP1				Cyp2c70	enzyme				0.0149	HMGCR,LDLR
ACTL6A	other				0.0198	BCL2L1,CCND1,HMOX1				ARNT2	transcription regulator				0.0149	SLC2A1,VEGFA
CCR1	G-protein coupled receptor				0.0198	Ccl2,ITGB3,SPP1				Macf1	enzyme				0.0149	MAP1B,VCL
EIF4EBP2	translation regulator				0.0198	CEBPD,EGR1,PTGS2				PPP1CA	phosphatase				0.0149	RUNX2,WWTR1
RAC2	enzyme				0.0199	BCL2L1,EFNB2,EGR2,NR4A1				RND3	enzyme				0.0149	HES1,VEGFA
MECP2	transcription regulator				0.0206	BDNF,JUNB,MYC,NR4A1,SGK1				PRDX2	enzyme				0.0149	CCND1,PTGS2
MYB	transcription regulator				0.0206	BCL2,BCL2L1,KITLG,NOTCH1,SDC4				PROKR1	G-protein coupled receptor				0.0149	MYC,SNAI1
HAND2	transcription regulator				0.0206	ACTA1,Nppb				XPA	other				0.0149	FOS,PTGS2
MAFG	transcription regulator				0.0206	HMOX1,TXNRD1				BMP2	growth factor				0.0149	NFATC1,RUNX2
MLX	transcription regulator				0.0206	Ccl2,Ccl7				RBCK1	transcription regulator				0.0149	ATP1A1,TNFAIP3
LDL	complex				0.0206	Ccl2,Ccl7				BAG1	other				0.0149	FKBP5,Hspa1b
RCAN1	other				0.0206	BDNF,PTGS2				ATG7	enzyme		1.633		0.0151	HK2,LIPE,MYC,NFKBIA,PFKL,SLC2A1,SOCS3
miR-27a-3p (and other miRNAs w/seed UCACAGU)	mature microRNA				0.0206	IFI16,RUNX1				IRF1	transcription regulator	Activated	2.128	bias	0.0152	CCND1,CXCL2,IL17RA,MYC,PCDH7,PTGS2,SOCS1,SOCS7
mir-124	microRNA				0.0206	Ccl2,SOX9				SH3TC2	other	Activated	2.236	bias	0.0153	CYP51A1,EGR2,HMGCR,HMGCS1,SC5D
PRKAR1A	kinase				0.0206	CCND1,SRF				KL	enzyme		-1.172	bias	0.0153	ACTA2,BCL2L1,Ccl2,RUNX2,TNFRSF11B
MAP3K5	kinase				0.0206	Ccl2,Ccl7				TANK	other	Activated	2.236		0.0153	Ccl7,CXCL2,NFKBIZ,PTGS2,ZC3H12A
BMX	kinase				0.0206	TIMP1,TNFRSF1B				EED	transcription regulator	Inhibited	-2	bias	0.0153	BDNF,GDNF,Hmga2,MYC,RUNX2
EGR2	transcription regulator				0.0216	BCL2,EGR2,MYC,NOTCH1				TERC	other				0.0153	ARNTL,CDKN1A,CRY1,HMGCR,TUBB2A
MSTN	growth factor		0.762		0.0216	ACTA2,INHBA,SLC2A1,SPP1				ATP7B	transporter	Activated	2.449		0.0158	CYP51A1,ELOVL6,FASN,HMGCR,HMGCS1,LDLR
TSC1	other		0.075		0.0219	BCL2,EGR2,FASN,HMOX1,RPS6KB1				PSEN1	peptidase		-0.048		0.0159	APOE,ARC,BDNF,CCND1,CYP51A1,F2R,FBXW7,FOS,GADD45B,GJA1,HES1,LRP8,PTGS2,TIPARP
ING1	transcription regulator				0.0223	ANGPTL4,GPR149,SPP1				NCOA2	transcription regulator	Activated	2.714	bias	0.016	Ccl2,CYP51A1,ELOVL6,FASN,HMGCR,HMGCS1,LDLR,LIPG,NR4A2,NR4A3,PTGS2
KDM2B	enzyme				0.0223	BDNF,Ccl2,Ccl7				ADIPOQ	other		-0.632		0.0162	ACTA2,ADIPOR1,Ccl2,CXCL2,FASN,HMOX1,NFKBIA,PTGS2,STAT3,TIMP1
EIF4EBP1	translation regulator				0.0223	CEBPD,EGR1,PTGS2				HIPK1	kinase				0.0165	MDM2,NKX2-5,VEGFA
BCL2L11	other				0.0223	BCL2,Ccl2,CCND1				SLC2A4	transporter				0.0165	LNPEP,Nppb,SLC2A1
CPE	peptidase				0.0223	BCL2,HMGCR,LDLR				PDE3B	enzyme				0.0165	FASN,SERPINE1,SOCS3
ITGB3	transmembrane receptor				0.0223	ITGB3,PTGS2,RUNX1				E2F6	transcription regulator				0.0165	GJA1,SERPINE1,UNG
IGF1R	transmembrane receptor		1.964	bias	0.0242	ACTA1,ACTA2,ACTN4,ANKRD1,BCL2,BCL2L1,FASN,INHBA,IVNS1ABP,SDC4,SPP1				OSTM1	other				0.0165	BCL6,FOS,NFATC1
SAMSN1	other	Activated	2.449	bias	0.0247	Ccl7,HBEGF,INHBA,NFKBIZ,PLAT,PTGS2				NFIC	transcription regulator				0.0165	CCND1,CDKN1A,PDGFA
Brd4	kinase	Activated	2	bias	0.0247	ACTA2,MYC,PLAT,TAGLN,TIMP1				MYZAP	other				0.0165	FOS,GJA1,Nppb
CBL	transcription regulator				0.0248	HMOX1,IL17RA,NR4A1				Ncoa6	transcription regulator				0.0165	FASN,FOS,SERPINE1
ZC3H12A	enzyme				0.0248	Ccl2,CEBPD,TNFRSF1B				THRA	ligand-dependent nuclear receptor		0.522		0.0166	ANGPTL4,Ccl2,CCND1,CXCL2,FOS,HMOX1,INHBA,LDLR
CCNC	other				0.0248	FASN,LIPE,NOTCH1				TCF7L2	transcription regulator	Activated	3.838	bias	0.0167	ADO,CCND1,CCNYL1,CDKN1A,CYP51A1,FGFR2,FRMD4A,HIPK2,ID1,ID4,IRS2,MYC,NCOR2,PARVB,PELI1,PHACTR4,RFFL,RTKN,SC5D,SMAD7,SMURF1,SNX30,SYDE2,UTP14C
RPSA	translation regulator				0.0248	Ccl7,Ifi202b,PTGS2				CD3	complex		0.235	bias	0.0171	BCL2L1,CD44,CDC25A,CDK6,FAS,FOS,IL4R,NFATC1,SOCS3,TGM2,TNFAIP3
LPL	enzyme				0.0248	LIPE,SLC2A1,THBS1				FECH	enzyme				0.0176	Ccl2,CCND1,COL4A1,CYP51A1,HMOX1
RAC1	enzyme				0.0248	ACTA2,HMOX1,PAK1				BCL3	transcription regulator		-1.387	bias	0.0176	CXCL2,EGR2,FOS,NFKBIA,NR4A1
SRC	kinase				0.0248	CCND1,MYC,SLC2A1				C1QA	other		1.977	bias	0.0176	Ccl2,CD44,STAT3,TIMP1
ADAMTS12	peptidase				0.0248	IL11,MGP,TAGLN				HAND1	transcription regulator	Inhibited	-2	bias	0.0176	EFNB2,FLT1,LIPE,NOTCH4
LTB4R	G-protein coupled receptor				0.0248	Ccl2,LDLR,PTGS2				GLI1	transcription regulator				0.0176	Ccl2,CCND1,FAS,RUNX2
DNMT3A	enzyme		-1.414	bias	0.0249	ACTA1,ETV5,NR4A1,SDC4,SLIT2,SPP1,TNNT2,TWIST1				ALOX15	enzyme		1.091	bias	0.0176	Ccl2,CXCL2,FOSL1,HMOX1
PLG	peptidase		0.686	bias	0.0252	BDNF,IL1RL1,SERPINE1,TNFRSF11B				IL1R1	transmembrane receptor		-0.038	bias	0.0178	Ccl2,Ccl7,CXCL2,FOS,PTGS2,TIMP1
FOXC1	transcription regulator				0.0254	EFNB2,NOTCH1				SP3	transcription regulator				0.0178	ACTA2,AKAP12,Ccl2,CDK5R1,COL7A1,FAS
BACH1	transcription regulator				0.0254	HMOX1,SPP1				PIK3R1	kinase		1.219	bias	0.0181	ACTA2,BCL2L1,CD44,F3,HMOX1,MYC,PTGS2,SLC2A1
ZMIZ1	transcription regulator				0.0254	SERPINE1				NRAS	enzyme		-1.461	bias	0.0182	AKAP12,ANKRD1,CRABP2,CX3CL1,GJA1,IFI16,PHLDA3,PLEKHO1,RBM38,SDC1,TUBB2A
MESP1	transcription regulator				0.0254	SNAI1				NR1H3	ligand-dependent nuclear receptor		-0.126		0.0186	APOE,ATF3,BCL2L1,Ccl2,Ccl7,CDKN1A,CX3CL1,CXCL2,FASN,HMGCR,ITGB3,LDLR,NFKBIA,PTGS2,SLC16A10,SNAI1,SOCS1,TRIB1
HLX	transcription regulator				0.0254	IL4R				SPIB	transcription regulator	Activated	2.534	bias	0.0186	APOE,ATF3,CD200,EGR2,Hspa1b,KDM6B,LRRFIP1,NAV2,NET1,TNFRSF11B
BPTF	transcription regulator				0.0254	MYC				SOCS1	other	Inhibited	-2.57	bias	0.0187	BCL2L1,CCND1,CD44,CDKN1A,FKBP5,IFI16,IRS2,PTGS2,SOCS3
SMARCA1	transcription regulator				0.0254	MYC				ADORA2A	G-protein coupled receptor		-0.447		0.0194	ARHGEF7,Ccl2,CXCL2,EGR2,FBL,FOS,HMOX1,NR4A1,PEG3,TUBB2A,VEGFA
BARX2	transcription regulator				0.0254	ACTA2				CCR2	G-protein coupled receptor		1.659	bias	0.0194	Ccl2,Ccl7,COL12A1,COL4A1,CX3CL1,CXCL2,CXCL6,TGM2,THBS1,TIMP1,TNC
PEX14	transcription regulator				0.0254	PTGS2				HDAC3	transcription regulator				0.0198	CDKN1A,CXCL2,ELOVL6,FASN,NFATC1,NFKBIA
Calcineurin protein(s)	complex				0.0254	BCL2,Nppb				RBL2	other				0.0198	CDC25A,CDKN1A,FAS,MYC,PRIM2,ZEB1
ANKRD17	other				0.0254	Ccl7,HBEGF				CDK2AP1	other				0.0198	DAAM1,DIXDC1,FOSL1,FZD3,MYC,RHOU
SGPL1	enzyme				0.0254	BCL2,BCL2L1				miR-29b-3p (and other miRNAs w/seed AGCACCA)	mature microRNA	Inhibited	-2.236	bias	0.0201	COL4A1,PDGFA,PLOD2,TGFBR1,Tpm1
RSPO1	other				0.0254	CD44,MYC				CEBPD	transcription regulator				0.0201	CCND1,CEBPB,FBXW7,FOS,NGF
SHC1	other				0.0254	BCL2,BCL2L1				NR5A2	ligand-dependent nuclear receptor		0	bias	0.0202	Ccl7,CEBPB,CEBPD,FOS,GADD45G,Hspa1b,JUNB,POLE4,TNFRSF1B
mir-15	microRNA				0.0254	Ccl2,CCND1				NR2E1	ligand-dependent nuclear receptor				0.0208	CCND1,CDKN1A,MYC,TGFBR1
mir-135	microRNA				0.0254	Ccl7,SPP1				Hedgehog	group				0.0208	BDNF,HES1,JAG1,SOX9
ANGPT1	growth factor				0.0254	ACTA1,Nppb				PRKCE	kinase		1	bias	0.0208	CEBPB,JUNB,ODC1,PTGS2
OSBPL8	transporter				0.0254	APOE,HMGCR				IGF2BP1	translation regulator		-1	bias	0.0208	CD44,MYC,SOX9,TNC
Igkv1-117	other				0.0254	JUNB,MYC				mir-130	microRNA		-0.293		0.0208	Ccl2,NKRF,PTGS2,TGFBR1
KDR	kinase				0.0254	Ccl2,HAVCR2				let-7	microRNA		-1.96	bias	0.0208	IRS2,MYC,TGFBR1,THBS1
SLC6A1	transporter				0.0254	BCL2,BCL2L1				S100A8	other		-0.581	bias	0.0208	Ccl2,CXCL2,HMOX1,NFKBIA
RARRES2	transmembrane receptor				0.0254	FASN,LIPE				SRC (family)	group				0.0212	ATP1A1,Ccl2,PTGS2
Diap	group				0.0254	ACTA2				MBTPS1	peptidase				0.0212	FASN,HMGCR,LDLR
p38 Sapk	group				0.0254	CCND1				PSMB8	peptidase				0.0212	GJA1,NFKBIA,TNFAIP3
TRIM72	enzyme				0.0254	ACTA2				NKX2-5	transcription regulator				0.0212	ANKRD1,GJA1,Nppb
Agtr1b	G-protein coupled receptor				0.0254	PTGS2				PLAT	peptidase				0.0212	BDNF,FOS,SERPINE1
TGFBR	group				0.0254	ACTA2				DUSP14	phosphatase				0.0212	Ccl7,INHBA,NFKBIZ
Mlcp	complex				0.0254	NR4A1				mir-30	microRNA				0.0212	Ccl2,NEDD4L,RUNX2
Ikb	group				0.0254	NR4A1				CYP1A1	enzyme				0.0214	CACHD1,CCND1,HOXB9,LMNB2,LYAR,MYO10,ODC1,PTP4A1,SDC1,TNNT2
Rac	group				0.0254	CCND1				Tlr	group				0.0228	BCL6,Ccl2,HBEGF,NFKBIA,SPHK1
Type I BMP receptor	group				0.0254	NGF				ALDH1A2	enzyme		-1.342	bias	0.0228	ATF3,CD44,NKX2-5,TIMP1,TIMP3
PLC	group				0.0254	MYC				IFIH1	enzyme		0.447	bias	0.0228	CXCL2,FAS,NFKBIA,PHLDA1,PTPRJ
FBXO31	enzyme				0.0254	CCND1				TFAP2C	transcription regulator		-1.172	bias	0.0228	EGR3,FBXW7,JAG1,THBS1,TNFAIP3
FXN	kinase				0.0254	ACLY				TPPP2	other				0.0239	CDKN1A,RCAN1
TSPAN33	other				0.0254	PTGS2				C9orf116	other				0.0239	CDKN1A,MDM2
Adaptor protein 1	complex				0.0254	CD44				p70 S6k	group				0.0239	FASN,RUNX2
MYLIP	enzyme				0.0254	LDLR				JUN/JUNB/JUND	group				0.0239	BCL2L1,COL7A1
SLC17A6	transporter				0.0254	NR4A1				DKK3	cytokine				0.0239	SIGLEC10,TAGLN
CELSR3	G-protein coupled receptor				0.0254	Nrg1				PRRX1	transcription regulator				0.0239	PAX9,SOX9
Ampa Receptor	complex				0.0254	BDNF				HTATIP2	transcription regulator				0.0239	CCND1,MYC
Atf	group				0.0254	PTGS2				ACACA	enzyme				0.0239	ELOVL6,FASN
NECTIN3	other				0.0254	Pvr				HOXA2	transcription regulator				0.0239	RUNX2,SOX9
GPC3	other				0.0254	CCND1				KCNN4	ion channel				0.0239	FOS,NFATC1
BSN	other				0.0254	BDNF				PSMB9	peptidase				0.0239	NFKBIA,TNFAIP3
RBMS1	other				0.0254	MYC				MC3R	G-protein coupled receptor				0.0239	Ccl2,HMOX1
MAT2B	enzyme				0.0254	HMOX1				RASSF1	other				0.0239	TUBB2A,TUBB2B
ITGA8	other				0.0254	GDNF				DAB2	other				0.0239	CCND1,HMGCR
PTP4A3	phosphatase				0.0254	MYC				mir-148	microRNA				0.0239	LDLR,SOCS1
RAB27A	enzyme				0.0254	CD44				AMBP	transporter				0.0239	Ccl2,CXCL2
RBBP4	enzyme				0.0254	MYC				PDE3A	enzyme				0.0239	CCND1,CDKN1A
AGAP2	enzyme				0.0254	CCND1				CAST	peptidase				0.0239	ACTA1,Nppb
TSTA3	enzyme				0.0254	ACTA2				ARAF	kinase				0.0239	CCND1,FOS
miR-22-3p (miRNAs w/seed AGCUGCC)	mature microRNA				0.0254	SRF				OXTR	G-protein coupled receptor				0.0239	FOS,RUNX2
miR-26a-5p (and other miRNAs w/seed UCAAGUA)	mature microRNA				0.0254	PTGS2				ERG	transcription regulator				0.0239	ADGRG1,F2R
PHGDH	enzyme				0.0254	ARC				PIM3	kinase				0.0239	CD44,MYC
ANKH	transporter				0.0254	SPP1				DMTF1	transcription regulator				0.0239	CDKN1A,MDM2
HUNK	kinase				0.0254	MYC				SHOX2	transcription regulator				0.0239	FGFR2,RUNX2
XRCC5	enzyme				0.0254	APOE				STAU1	transporter				0.0239	MEF2A,MYC
PISD	enzyme				0.0254	PCYT2				SMURF2	enzyme				0.0239	SERPINE1,SMAD7
AHNAK	other				0.0254	MYC				HIVEP2	transcription regulator				0.0239	FOS,NFATC1
CTNNA1	other				0.0254	VCL				PAK1	kinase				0.0239	F3,HES1
DNAJA3	other				0.0254	BCL2				GNA11	enzyme				0.0239	ADAMTS1,PRKG2
ARFRP1	enzyme				0.0254	LIPE				CAPN1	peptidase				0.0239	Ccl2,PTPN1
NME2	kinase				0.0254	PTGS2				Cxcl3	cytokine				0.0239	CEBPB,CEBPD
MAT2A	enzyme				0.0254	HMOX1				MIR143-145a	group				0.0239	ACTA2,TAGLN
FBXO4	enzyme				0.0254	CCND1				RGS10	enzyme				0.0243	BCL6,Ccl7,CX3CL1,CXCL2,CXCL6,FAS,TNFRSF1B
PLEKHA1	other				0.0254	SLC2A1				RHO	G-protein coupled receptor		1.134		0.0243	AQP1,CD44,CEBPB,CEBPD,HK2,SGK1,TNFAIP3
TFF1	other				0.0254	PTGS2				G protein alpha	group	Activated	3	bias	0.0244	APPBP2,BAG2,CD200,ELK3,FOS,GOLPH3,PI4K2A,PRMT5,SLC41A2,TUBB6
FAIM	other				0.0254	NR4A1				TET3	enzyme		-0.468	bias	0.0244	NKX2-5,POR,TGM2,TNNT2
DOCK10	other				0.0254	Ccl2				MGP	other		-0.218	bias	0.0244	ACTA2,FLT1,RUNX2,TAGLN
PDPN	other				0.0254	CD44				USF1	transcription regulator				0.0244	AKAP12,FASN,LDLR,PTGS2
PLEKHA2	other				0.0254	SLC2A1				PYCARD	transcription regulator		1	bias	0.0244	ACTA2,CDKN1A,DUSP10,TGIF1
FGF7	growth factor				0.0254	Nrg1				FSHB	other		1.98	bias	0.0244	INHBA,ITGB3,PDGFA,SGK1
THEM4	enzyme				0.0254	PTGS2				MIR17HG	other		-1.509	bias	0.0249	ACTA2,CCND1,FZD3,JAG1,NCOR2,SMAD6,SOX4,TAGLN,TBX3,TGIF1,TMEM64
FAP	peptidase				0.0254	Ccl2				DOCK8	other		1.414	bias	0.0251	CITED2,INHBA,NFKBIZ,PELI1,PTGS2,SAP30,SLCO3A1,SOCS1
NPNT	other				0.0254	GDNF				LCN2	transporter	Activated	2.634		0.0251	ACTN1,Ccl2,Ccl7,CORO1C,CXCL2,CXCL6,FASN,LDLR
RXFP1	G-protein coupled receptor				0.0254	ACTA2				IRS2	enzyme		0.536		0.0258	FASN,FOS,HMGCR,HMOX1,SLC2A1
ADAM19	peptidase				0.0254	EGR2				ZBTB16	transcription regulator		-1.816		0.0265	BACH2,BCL6,Ccl2,Ccl7,CD44,EGR2,F2R,IL4R,NFKBIZ,PTGS2,SLC2A1
CNPY2	other				0.0254	LDLR				Retnla	other				0.0265	ACTA2,HES1,JAG1
FURIN	peptidase				0.0254	IL4R				CXCL12	cytokine				0.0265	ID1,JUNB,RUNX2
Hmgn2 (includes others)	other				0.0254	SOX9				MAFK	transcription regulator				0.0265	EGLN3,HMOX1,TXNRD1
CYFIP1	translation regulator				0.0254	ARC				RPL22	translation regulator				0.0265	ATF3,CDKN1A,mir-34
EEF2	translation regulator				0.0254	BDNF				CYP51A1	enzyme				0.0265	HMGCR,NKX2-5,SC5D
RGS4	enzyme		0.816	bias	0.0259	ACTA1,GFOD1,Nppb,SPP1,TFRC,UGCG				FGF9	growth factor				0.0265	RUNX2,SPRY2,VEGFA
SIRT1	transcription regulator		-0.714	bias	0.0261	APLN,BDNF,Ccl2,CCND1,HIVEP3,HK2,HMGCR,MVK,MYC,NEDD4L,PANK3,PHB,SIPA1L3,SYNPO				LGALS3	other		0		0.0271	Ccl2,CEBPB,COL4A1,FAS,FASN,SOCS3
NFATC2	transcription regulator	Activated	2	bias	0.0269	BCL2L1,Ccl2,EGR2,EGR3,INHBA,NFKBIZ,PLAT,PTGS2				ROR2	kinase				0.0272	CCND1,CDC25A,CDKN1A,MAP1B,MDM2,SLC39A14,SPRY4,TUBB2B
MEF2C	transcription regulator				0.0271	ACTA1,EGR2,JUNB,NR4A1				NFE2L2	transcription regulator	Activated	3.405	bias	0.0277	ACTG1,APPBP2,ATF3,ATP1A1,BCL2L1,BDNF,BNIP3,Ccl2,CXCL2,CXCL6,DYNLL1,ETV6,FKBP5,GSTO1,HMOX1,HSP90AA1,IFRD1,PTGS2,RARS1,RRS1,SLC7A11,SOCS3,SRXN1,STIP1,Tpm1,TXNRD1,UBE2K,VEGFA
JUND	transcription regulator				0.0276	Ccl7,Ifi202b,IL11				mir-21	microRNA		-0.042	bias	0.0279	ACTA2,ARNTL,BTG2,CDKN1A,EGR2,IFI16,NLRC5,PER2,SLC25A37,SMAD7,SPRY1,TIMP3
Rb	group				0.0276	CCND1,CDT1,MYC				FAM3B	cytokine				0.0284	CDKN1A,GJA1,IER3,ITGA5
PRKCB	kinase				0.0276	BCL2L1,EGR1,FASN				mir-29	microRNA		-1.98	bias	0.0284	FKBP5,PDGFA,TIMP3,Tpm1
ACOX1	enzyme		-0.707		0.0279	FASN,IL1RAP,NFE2L2,PHLDA1,PLSCR1,SGK1,SLC20A1,TNFRSF10A				HOXA9	transcription regulator				0.0284	EPS8,JUNB,Nppb,PIM1
mir-223	microRNA	Activated	2.646	bias	0.0288	ACTA2,CCND1,EGR2,EGR3,FAM20C,IFI16,MREG				KLF6	transcription regulator		1.131		0.0284	BCL6,Ccl2,CDKN1A,PTGS2
NKX3-1	transcription regulator				0.0291	BTG2,MYC,RUNX1,SDC4				PRNP	other		1.067		0.0284	APOE,CD44,EPS8,MDM2
HDAC1	transcription regulator		-1.276		0.03	BDNF,CDT1,EGR1,MYC,Nes,SGK1,SNAI1,SOX9				EIF4EBP2	translation regulator		-1.072	bias	0.0284	CEBPB,CEBPD,NFIL3,PTGS2
MYOCD	transcription regulator				0.0304	ACTA2,BCL2L1,TAGLN				STK11	kinase		-0.464		0.0286	CAMKK1,Ccl2,CTPS1,CXCL6,DUT,FGFR2,PPA1,PRIM2,PTGS2,SNAI1,SRM,TXNRD1,UCK2,VEGFA,ZNF462
SNAI1	transcription regulator				0.0304	ANKRD1,CCND1,TWIST1				MAP3K14	kinase		1.231	bias	0.029	ACTA2,Ccl2,FASN,NFKBIA,PTGS2
HSD11B1	enzyme				0.0304	ANGPTL4,FASN,LIPE				NFIB	transcription regulator				0.029	ACSBG1,CDK18,EFNB1,PLEKHF1,WHRN
IRAK3	kinase				0.0304	ACTA2,Ccl2,IRF5				SASH1	other		1.414	bias	0.0293	CITED2,INHBA,NFKBIZ,PELI1,PTGS2,SAP30,SLCO3A1,SOCS1
HOXA11	transcription regulator				0.0305	GDNF,SPP1				CD3E	transmembrane receptor				0.0298	BCL10,FOS,MYC,NFATC1,NFKBIA,SPHK1
SMAD1	transcription regulator				0.0305	MYC,SOX9				PTPN1	phosphatase		-1.432	bias	0.0298	Ccl7,CXCL2,IRS2,NFKBIA,SMAD7,SOCS1
Ncoa6	transcription regulator				0.0305	FASN,SERPINE1				NR4A1	ligand-dependent nuclear receptor		-0.664	bias	0.0312	ACTA2,CRABP2,ELK3,FASN,HK2,HMOX1,MARCKSL1,MAT2A,NR4A1,NR4A2,NR4A3,PFKL,PPA1,RAP1GAP2,SERPINE1,SMAD7,STARD10
Mcpt4	peptidase				0.0305	BCL2,Ccl2				STK40	kinase	Activated	2	bias	0.0315	ACTA1,ACTA2,APOE,Ccl2,DUSP6,PTGS2,SPRY4,ST3GAL1
SLC2A4	transporter				0.0305	Nppb,SLC2A1				MEN1	transcription regulator				0.0324	CDKN1A,FOXC1,FOXC2,IRS2,RUNX2
CCR3	G-protein coupled receptor				0.0305	Ccl2,SPP1				IDH1	enzyme				0.0324	CREB3L1,FASN,HERPUD1,RUNX2,SLC2A1
PDE3B	enzyme				0.0305	FASN,SERPINE1				SLC16A2	transporter	Inhibited	-2	bias	0.0324	IER5,MARCKSL1,PCSK4,SEMA7A,SLCO3A1
PKM	kinase				0.0305	FASN,SLC2A1				CITED2	transcription regulator				0.0324	ANGPTL4,EGLN3,FOXC2,TGM2,VEGFA
IFRD1	other				0.0305	MYC,SPP1				FZD9	G-protein coupled receptor				0.0325	Ccl2,CXCL6,IFI16
ILK	kinase				0.0305	CD44,NOTCH1				WNT1	cytokine				0.0325	KLF5,MYC,PTGS2
MYRF	transcription regulator		0.447		0.031	IVNS1ABP,JUNB,KLHL21,PLAUR,PTPRE				PCSK9	peptidase				0.0325	Ccl2,Ccl7,LDLR
FGFR1	kinase		1.213		0.031	CCND1,EIF1AX,HK2,MYC,NOTCH1				SOD2	enzyme				0.0325	CDKN1A,MYC,ODC1
Hbb-b1	transporter	Activated	2.236	bias	0.0313	Ccl2,Ccl7,CD44,IL16,MASP2,TFRC				PRKG1	kinase				0.0325	ACTA2,ID1,SERPINE1
IL2	cytokine		0.555	bias	0.0321	ADAM19,BCL2,BCL2L1,Ccl2,CD44,DUSP4,IL1RL1,MYC,TNFRSF1B				SLC40A1	transporter				0.0325	ANKRD37,BNIP3,TFRC
CBFB	transcription regulator		-0.447		0.0327	ARL4C,PTGER4,RUNX1,SOCS5,TBL2				MC4R	G-protein coupled receptor				0.0325	Ccl2,FASN,FOS
ROR2	kinase				0.0327	BCL2,CCND1,NOTCH2,SLC39A14,SPRY4				PTPRE	phosphatase				0.0325	Ccl7,CXCL2,INHBA
FADD	other		-0.447	bias	0.0327	EGR1,IRF5,JUNB,MYC,TIPARP				FOXC2	transcription regulator				0.0325	ACTA2,EFNB2,ITGB3
TET2	enzyme		-1		0.0328	Ccl2,Ccl7,GRK5,IFI16,RUNX1,TNNT2				YY2	transcription regulator				0.0325	MYC,NKX2-5,Nppb
PF4	cytokine		-1.715	bias	0.0334	ACTA2,INHBA,NFE2L2,NFKBIZ				IL2	cytokine		0.113	bias	0.0327	ADAM19,BCL2L1,BCL6,Ccl2,CD44,CDKN1A,DUSP4,FAM110A,IL1RL1,MYC,MYO1E,PELI1,SOCS3,TGFBR1,TNFRSF1B
HDAC5	transcription regulator				0.0335	EGR2,HMGCR,MYC				LPIN1	phosphatase		1.165	bias	0.0327	APOE,FASN,HMGCR,PTGS2
ASXL1	transcription regulator				0.0335	HK2,LIPE,SERPINE1				EIF4EBP1	translation regulator		-1.072	bias	0.0327	CEBPB,CEBPD,NFIL3,PTGS2
TET1	enzyme				0.0335	ARC,EGR2,TNNT2				ITCH	enzyme		-1	bias	0.0327	FOS,NFATC1,SC5D,TFRC
CASP1	peptidase				0.0335	ACTA2,Ccl2,FASN				SFRP1	transmembrane receptor		-1.951	bias	0.0327	ELOVL6,FASN,RUNX2,SERPINE1
ADORA2B	G-protein coupled receptor				0.0335	Ccl2,SPP1,TIMP1				CTSS	peptidase				0.0327	COL4A1,FAS,ITGA5,PRKCD
KIT	transmembrane receptor				0.0335	Ccl2,CD44,KITLG				CD14	transmembrane receptor		1.982	bias	0.0327	Ccl2,CXCL2,SOCS1,SOCS3
IRF8	transcription regulator				0.0345	BCL2L1,IL17RA,IRF5,MYC,PCDH7				FGFR2	kinase		1.067		0.0327	CCND1,CDKN1A,HES1,RUNX2
CFTR	ion channel		-1.342		0.0345	FDPS,IDI1,NFKBIZ,POR,SQLE				ING1	transcription regulator				0.0327	ANGPTL4,CDKN1A,GPR149,ZFP36
CLEC4G	other		0	bias	0.0356	EGR3,IL11,NOTCH4,Nrg1				PTCH1	transmembrane receptor	Inhibited	-2	bias	0.0327	ACTA1,BTG2,CCND1,SOX9
TFRC	transporter	Inhibited	-2	bias	0.0356	HK2,HMOX1,SLC2A1,TNFRSF12A				PARP	group				0.0347	APOE,CDKN1A
HOXA10	transcription regulator		-1.342	bias	0.0358	ACTA1,APOE,HMGCR,NR4A1,PDPN,PTGER4				TLR8	transmembrane receptor				0.0347	Ccl2,CXCL2
MYOG	transcription regulator				0.036	ACTA1,IFI16				CCAR1	transcription regulator				0.0347	CEBPD,SPHK1
NKX2-5	transcription regulator				0.036	ANKRD1,Nppb				IRX4	transcription regulator				0.0347	ACTA1,Nppb
SRC (family)	group				0.036	Ccl2,PTGS2				WDFY2	other				0.0347	FASN,SLC2A1
PDGFB	growth factor				0.036	ACTA2,TIMP1				AQP11	transporter				0.0347	MYC,TIMP1
mir-34	microRNA				0.036	MYC,TUBB4B				HJV	other				0.0347	ID1,SMAD7
mir-146	microRNA				0.036	Ccl2,MYC				HUWE1	transcription regulator				0.0347	CDKN1A,MYC
CXCL3	cytokine				0.036	Ccl2,GRK5				LYL1	transcription regulator				0.0347	ADGRG1,BCL2L1
mir-30	microRNA				0.036	Ccl2,NEDD4L				THPO	cytokine				0.0347	PIM1,RUNX1
UCHL1	peptidase		1.342		0.0363	ITPRIP,LBH,LDLR,ORC1,PDP2				F2R	G-protein coupled receptor				0.0347	Ccl2,FOS
MYOD1	transcription regulator				0.0366	ACTA1,ACTA2,IFI16				PHB2	transcription regulator				0.0347	GJA1,STAT3
MEF2A	transcription regulator				0.0366	ACTA1,Nppb,NR4A1				LOXL2	enzyme				0.0347	SNAI1,SOX9
SMTNL1	other				0.0366	ACTA1,HK2,PTGS2				ZIC2	transcription regulator				0.0347	APOE,CCND1
TANK	other				0.0366	Ccl7,NFKBIZ,PTGS2				Pzp	other				0.0347	APOE,LDLR
ADAM17	peptidase				0.0366	ACTA1,Nppb,TNFRSF11B				miR-483-3p (miRNAs w/seed CACUCCU)	mature microRNA				0.0347	MAPKAPK2,SOCS3
LEF1	transcription regulator		1.982	bias	0.0374	CCND1,LRIG1,MYC,PHLDA1,SPRY1,TANC2				mir-873	microRNA				0.0347	Ccl2,TNFAIP3
NFKBIA	transcription regulator		1		0.038	BCL2L1,Ccl2,Ccl7,PTGS2				TNFRSF11B	transmembrane receptor				0.0347	SDC1,TNFRSF11B
MAPKAPK2	kinase		1.067	bias	0.038	Ccl2,Ccl7,CEBPD,PLAT				CHEK2	kinase				0.0347	CDKN1A,MDM2
Ccl2	cytokine		1.697	bias	0.038	Ccl2,Ccl7,ITGB3,SDC4				RALBP1	enzyme				0.0347	Ccl2,COL4A1
EGLN	group	Inhibited	-2.213	bias	0.0382	AK4,APLN,Ccl2,GREM2,SERPINE1				THBS2	other				0.0347	Ccl2,HES1
HOXC6	transcription regulator				0.04	ERRFI1,FGFR2,PAK1				PER2	transcription regulator				0.0347	ATP1A1,CCND1
Ige	complex				0.04	BCL2,Ccl2,MYC				PPM1B	phosphatase				0.0347	CEBPD,HBEGF
RNF31	enzyme	Inhibited	-2	bias	0.0404	Ccl2,Ccl7,IL1RL1,IL4R				IGFBP1	other				0.0347	BCL2L1,CEBPB
BTK	kinase				0.0404	BCL2L1,CDK6,HMOX1,ITGB3				ELP1	other				0.0347	FLT1,VEGFA
IL10	cytokine		-0.53	bias	0.0411	ACTA2,Ccl2,Ccl7,HMOX1,IL4R,INHBA,PAK1,PTGS2,SPP1				CARD14	other				0.0347	BCL10,CXCL2
MAFK	transcription regulator				0.0418	HMOX1,TXNRD1				RGCC	other				0.0347	ACTA2,FASN
Retnla	other				0.0418	ACTA2,NOTCH1				TNC	other				0.0347	Ccl2,EREG
AGTR2	G-protein coupled receptor				0.0418	BCL2,BCL2L1				ITGA3	other				0.0347	PTGS2,VCL
PRF1	transporter				0.0418	Ccl2,CD44				NPC1L1	transporter				0.0347	HMGCR,HMGCS1
MAPKAP1	other				0.0418	IFI16,SNAI1				TGFBR3	kinase				0.0347	SNAI1,TWIST1
DOCK2	other				0.0418	Ccl2,LIPE				CTSK	peptidase				0.0347	Ccl2,PTGS2
P2RY2	G-protein coupled receptor				0.0418	CCND1,NFE2L2				TP53BP2	other				0.0347	FAS,ZEB1
IQGAP2	other				0.0418	CCND1,FOSL1				SMAD5	transcription regulator				0.0347	PDGFA,VEGFA
EGLN3	enzyme				0.0418	Ccl2,TNFRSF11B				BTC	growth factor				0.0347	EREG,FASN
Bvht	other	Activated	2.236	bias	0.0422	ACTA2,FOXC2,SNAI1,TNNT2,TWIST1				Gm35986	other				0.0347	HMGCR,HMGCS1
MITF	transcription regulator				0.0434	BCL2,Nppb,SNAI1				MST1R	kinase				0.0347	CCND1,MYC
UCP1	transporter		0.788		0.0448	ANKRD1,CLCN3,GREM2,HSD17B7,MYC,SHMT1,SMS,SRM				H4C3	other				0.0347	FOSB,Nes
RNA polymerase II	complex				0.0453	FOSL1,FOXC2,MYC,OSGIN1,PTGS2,SPP1,TNNT2				SULT1E1	enzyme				0.0347	PTGS2,TNFAIP6
let-7a-5p (and other miRNAs w/seed GAGGUAG)	mature microRNA		-1.969	bias	0.0455	BDNF,CCND1,Hmga2,THBS1				PILRA	other				0.0347	Ccl2,CXCL2
TNFSF12	cytokine		1.461	bias	0.0464	Ccl2,Ccl7,CCND1,NOTCH1,TIMP1				HOXA3	transcription regulator		-1.664		0.0358	CEBPB,IL17RA,PRKCD,RUNX1,TNFRSF1B,UNC5B
CASZ1	enzyme				0.047	ACTA1,ENPP1,TNFRSF1B				PF4	cytokine		-0.849	bias	0.0358	ACTA2,E2F4,INHBA,NFKBIA,NFKBIZ,TNFAIP3
ALDH1A2	enzyme				0.047	CD44,SPP1,TIMP1				PIN1	enzyme	Activated	2.164	bias	0.0361	CCND1,HES1,PTGS2,TIMP1,TNFRSF10A
IFIH1	enzyme				0.047	EGR1,PHLDA1,PTPRJ				ATF3	transcription regulator		-1.4	bias	0.0361	CCND1,CDKN1A,CX3CL1,NFKBIZ,RIPK2
ICMT	enzyme				0.047	ACTN4,Ccl2,HBEGF				TGFBR2	kinase		0.036		0.0361	CCND1,CDKN1A,CXCL2,CXCL6,PAX9
CD3	complex		-0.692	bias	0.0477	BCL2,BCL2L1,CD44,CDK6,IL16,IL4R				ADAM12	peptidase		-1.643		0.0363	Ccl2,Ccl7,CEBPB,CX3CL1,IL1RL1,JUNB,Nrg1,SERPINE1
NOTCH3	transcription regulator				0.048	BCL2,NOTCH1				TRAF3IP2	enzyme	Activated	2.572	bias	0.0368	Ccl2,Ccl7,CX3CL1,CXCL2,CXCL6,NFKBIZ,TNFRSF12A
YY2	transcription regulator				0.048	MYC,Nppb				ZC3H12A	enzyme		-1.067	bias	0.0374	Ccl2,CEBPB,CEBPD,TNFRSF1B
Ap1	complex				0.048	NOTCH4,Pvr				LPL	enzyme				0.0374	IRS2,LIPE,SLC2A1,THBS1
TRAF3IP3	other				0.048	HK2,MYC				ITGAM	transmembrane receptor				0.0374	APOE,Ccl2,PTGS2,TIMP1
ELOVL5	enzyme				0.048	ELOVL6,FASN				SRC	kinase		1.131	bias	0.0374	CCND1,FOS,MYC,SLC2A1
WNT1	cytokine				0.048	MYC,PTGS2				CBL	transcription regulator				0.0374	CXCL2,HMOX1,IL17RA,NR4A1
PRKG1	kinase				0.048	ACTA2,SERPINE1				EIF2AK2	kinase		1.732	bias	0.0374	BCL2L1,CCND1,Hspa1b,MYC
MC4R	G-protein coupled receptor				0.048	Ccl2,FASN				FASLG	cytokine				0.0374	CD44,EGR2,RUNX2,TNFRSF11B
TNFRSF18	transmembrane receptor				0.048	BCL2L1,PTGS2				Bvht	other	Activated	2.646	bias	0.0389	ACTA2,ETS1,FOXC2,MYL4,NKX2-5,SNAI1,TNNT2,TWIST1
FBXW7	enzyme				0.048	NOTCH1,NOTCH4				ASCL1	transcription regulator				0.0389	CDCA7,DLX2,EPHA2,GADD45G,ID1,SEMA7A,TEAD1,WWTR1
ADRB3	G-protein coupled receptor				0.048	Ccl2,PTGS2				ROCK	group				0.0391	ACTA2,RUNX2,TAGLN
PTPRE	phosphatase				0.048	Ccl7,INHBA				Secretase gamma	complex				0.0391	HES1,MYC,SLC2A1
PRLR	transmembrane receptor				0.048	BDNF,GDNF				SKP2	other				0.0391	CDKN1A,SLC2A1,TWIST1
SH3BP2	other				0.048	CD44,ITGB3				PRKCI	kinase				0.0391	CXCL2,FASN,HK2
HNF4A	transcription regulator	Inhibited	-2.212		0.0545	CCND1,EGR1,EREG,HBEGF,INHBA,MYC,NIPAL1,POR,PPFIBP2,PTPN12,SPP1,SYNPO,TFRC				UBE3A	enzyme				0.0391	CDKN1A,SERPINE1,SOX9
LDB1	transcription regulator	Inhibited	-2.309		0.0602	BCL2,HIVEP3,IL1RAP,IL34,LHFPL2,PLSCR1,PTPRJ,RIPK2,SPRED1,SPRY2,TNFRSF10A,TNFRSF1B				GNA12	enzyme				0.0391	ACTA2,TAGLN,TXNRD1
NLRP3	other		1.886		0.212	ACTA2,BCL2,Ccl2,HMOX1				MGAT5	enzyme				0.0391	IL4R,ITGA5,MYC
DIO3	enzyme	Inhibited	-2.433		0.278	IER5,INHBA,ITGB2,LRP8,PARVB,SEMA7A				Tnfsf9	other				0.0391	BACH2,BCL10,BCL6
										CRHR2	G-protein coupled receptor				0.0391	Ccl2,CXCL2,VEGFA
										RGS1	enzyme				0.0391	CITED2,CXCL2,INHBA
										ATF4	transcription regulator		1.067	bias	0.0391	ANKRD1,ATF3,CDKN1A,CEBPB,FASN,HERPUD1,JAG1,PEG3,TNFRSF11B,TNFRSF12A,VEGFA
										EOMES	transcription regulator		0.57		0.0397	BCL6,DUSP4,FOXC1,MICAL2,NAV2,PLXNA4,STAT3
										MECP2	transcription regulator				0.0397	BDNF,FKBP5,GSTO1,JUNB,MYC,NR4A1,SGK1
										HTT	transcription regulator		1.163	bias	0.0407	ARHGEF7,BDNF,CCND1,COL4A1,CRYAB,CX3CL1,FOS,HOXB9,MAST3,RRS1,SRM,TGM2,TIMP3,USP2
										ARNT	transcription regulator	Activated	2.2	bias	0.0416	BNIP3,HK2,IRS2,ITGB3,RANGAP1,SLC2A1,TUBA4A,VEGFA
										Rb	group				0.0425	CCND1,CDKN1A,DLX2,MYC
										FCGR2B	transmembrane receptor		0.849		0.0425	MARCKSL1,SOCS1,SOCS3,VEGFA
										DLL4	other		-0.169		0.0425	EFNB2,FLT1,UNC5B,VEGFA
										F2RL1	G-protein coupled receptor		-0.218	bias	0.0425	ACTA2,CXCL2,FOS,PELI1
										JUND	transcription regulator				0.0425	Ccl7,IL11,SOCS1,VEGFA
										PTGES	enzyme		1.067	bias	0.0425	Ccl2,Nppb,PTGS2,SERPINE1
										NFAT5	transcription regulator		0.343		0.0426	AQP1,Ccl2,F3,HLA-DMA,Hspa1b,IFI16
										NFKBIA	transcription regulator		1.342		0.0426	BCL2L1,Ccl2,Ccl7,CXCL2,HES1,PTGS2
										THRB	ligand-dependent nuclear receptor		-1		0.044	BCL3,BTG2,Ccl2,CCND1,CDK6,CXCL2,FASN,FOS,FOSL1,ID1,LDLR,MYC,NCOR2,RUNX2,SLC7A11
										EIF2S1	translation regulator				0.0442	CCND1,HMOX1,IFRD1,PHLDA1,SLC7A11
										RB1	transcription regulator		0.188	bias	0.0443	ATP1A1,CD44,CDC25A,CDKN1A,CLIC4,COL4A1,CXCL2,E2F4,FOSL1,FOXC2,GPR176,GSTO1,MAP2K3,MYC,MYL4,NFKBIA,NKX2-5,PIM1,PPARGC1B,TNNT2,Tpm1,TPST2,ZEB1
										RNF31	enzyme	Inhibited	-2.236	bias	0.0463	Ccl2,Ccl7,CXCL2,CXCL6,IL1RL1,IL4R
										NPM1	transcription regulator				0.0463	Ccl2,CXCL2,VEGFA
										GLIS2	transcription regulator				0.0463	Ccl2,SERPINE1,SNAI1
										EZR	other				0.0463	ATF3,GEMIN5,PTGS2
										LAMA5	other				0.0463	Ccl2,Ccl7,TNFRSF1B
										NT5E	phosphatase				0.0463	Ccl2,SERPINE1,TIMP1
										RBP4	other				0.0463	Ccl2,MYD88,Nppb
										VCP	enzyme				0.0463	Ccl2,HERPUD1,NCL
										MAPKAPK3	kinase				0.0463	CXCL2,HSPB8,ZFP36
										CNR1	G-protein coupled receptor	Activated	2.263	bias	0.0463	APOE,BDNF,Ccl2,EPS8,ERRFI1,FASN,GDNF,HSPA4,PTGS2,SMURF1,SOCS5,STAT3
										Pdgfr	group				0.0469	EREG,HBEGF
										PIMREG	other				0.0469	IL4R,SOCS3
										SULT2B1	enzyme				0.0469	FAS,MYC
										MAPK8IP1	other				0.0469	BDNF,FOS
										PSMB10	peptidase				0.0469	NFKBIA,TNFAIP3
										TCF21	transcription regulator				0.0469	COL4A1,TIMP1
										PDE6B	enzyme				0.0469	FOS,HMOX1
										DEF6	other				0.0469	FOS,NFATC1
										GPRC5A	G-protein coupled receptor				0.0469	Ccl2,CD44
										APLN	other				0.0469	NKX2-5,Nppb
										miR-19b-3p (and other miRNAs w/seed GUGCAAA)	mature microRNA				0.0469	STAT3,VEGFA
										miR-92a-3p (and other miRNAs w/seed AUUGCAC)	mature microRNA				0.0469	CCND1,CDK7
										ACLY	enzyme				0.0469	FASN,SDC1
										TGFA	growth factor				0.0469	CXCL2,EREG
										MB	transporter				0.0469	ACTA1,VEGFA
										TBX3	transcription regulator				0.0469	GJA1,JDP2
										TRIB3	kinase				0.0469	ID1,RUNX2
										MAP2K2	kinase				0.0469	ACSBG1,ETV5
										ING4	transcription regulator				0.0469	Ccl2,NFKBIA
										RPS6KB2	kinase				0.0469	BCL2L1,EIF1AX
										FBXL5	enzyme				0.0469	HMOX1,TFRC
										CDK5	kinase				0.0469	BDNF,CXCL2
										FOSL1	transcription regulator				0.0469	CCND1,FOS
										EPOR	transmembrane receptor				0.0469	JUNB,PIM1
										PPP5C	phosphatase				0.0469	CDKN1A,MDM2
										GREM1	other				0.0469	GDNF,RUNX2
										Ptgs2os2	other				0.0469	Ccl2,PELI1
										DHH	peptidase				0.0469	ADAMTS1,GJA1
										FLT1	kinase				0.0469	Ccl2,SLC27A3
										CAMKK2	kinase				0.0469	BDNF,FASN
										TCF7L1	transcription regulator		1	bias	0.0479	ATF3,NKX2-5,NR6A1,TBX3
										MYOCD	transcription regulator		1.286		0.0479	ACTA2,BCL2L1,GJA1,TAGLN
										TFE3	transcription regulator		1	bias	0.0479	FASN,HK2,IRS2,PPARGC1B
										Brd4	kinase		1.342	bias	0.0493	ACTA2,COL4A1,MYC,PDGFA,POLE4,TAGLN,TIMP1
										FGFR1	kinase	Activated	2.6		0.0643	CCND1,CDKN1A,EIF1AX,HES1,HK2,MYC,NXF1
										NQO1	enzyme	Activated	2		0.104	BCL2L1,CCND1,CDKN1A,PTGS2
										Foxp1	transcription regulator		1.982		0.113	BCL2L1,EGR2,MTCL1,SOX4
										NR1H4	ligand-dependent nuclear receptor	Inhibited	-2.433		0.119	ACTA2,APOE,Ccl2,CEBPB,FASN,LDLR,PPARGC1B,PTGS2,TIMP1
										HNF4A	transcription regulator	Inhibited	-3.359		0.123	AQP1,CCND1,CDKN1A,DUSP16,EREG,GADD45B,HBEGF,INHBA,mir-34,MYC,NIPAL1,PKP2,POR,PPFIBP2,RAP2B,SDC1,TFRC,TIMP3,TNC,TNFAIP6,ZFP36
										MTOR	kinase	Activated	2.17		0.232	CEBPB,HK2,IL4R,MDM2,MYC,PGP,PPARGC1B,RAB11B,RUNX2,SOCS3,STAT3
										NR1I2	ligand-dependent nuclear receptor		1.969		0.243	FASN,INSIG1,POR,SOCS1,TNFRSF11B
