# Supplementary material for: Carbon dioxide regulates cholesterol levels through SREBP2
Source: PLoS Biol. 2023 Nov 15;21(11):e3002367. doi: 10.1371/journal.pbio.3002367 (PMC10651039; doi:10.1371/journal.pbio.3002367)
Supplement: S5 Table — Measurement of cholesterol and cholesterol ester different classes of ER lipids with shot gun lipidomics in ER fractions isolated from NIH3T3 cells either depleted for sterols for exposed to 5% CO2 or 1% CO2 for 4 h. (XLSX) [file pbio.3002367.s012.xlsx]

## Sheet: Sheet1
																			161.073
																		FC	0.05	0.01		0.05	0.01			0.05	0.01
																			158.517	92.2145		0.984132	0.572503		Mean	1	0.655965
Free Cholesterol (FC) (pmol/100ul ER suspension)	m/z	mass	5% CO2 T4_1	5% CO2 T4_2	5% CO2 T4_3	1% CO2 T4_1	1% CO2 T4_2	1% CO2 T4_3			Control_1	Control_2	Control_3	MBCD_1	MBCD_2	MBCD_3			178.207	101.609		1.10638	0.630828		sem	0.0573868	0.0568504
	483.402	386.402	158.517	178.207	146.494	92.2145	101.609	123.15			59.386	75.0791	89.7122	37.714	49.4523	51.779			146.494	123.15		0.909492	0.764565		p value	0.0130643
																			74.7258
Cholesteryl Ester (CE) (pmol/100ul ER suspension)	m/z	mass	5% CO2 T4_1	5% CO2 T4_2	5% CO2 T4_3	1% CO2 T4_1	1% CO2 T4_2	1% CO2 T4_3			Control_1	Control_2	Control_3	MBCD_1	MBCD_2	MBCD_3			Control	MBCD		Control	MBCD			Control	MBCD
CE 14:0	614.587	596.587	0.192649	0.298333	0.0282849	0.165736	0.258148	0.245698			0.201289	0.270363	0.207558	0.178217	0.211031	0.104704			59.386	37.714		0.794719	0.504698		Mean	1	0.619801
CE 16:1	640.603	622.603	0.656268	0.805459	0.54764	0.682312	1.11635	0.978554			0.653118	0.516014	0.619852	0.592325	0.613318	0.465536			75.0791	49.4523		1.00473	0.661784		sem	0.117178	0.058249
CE 16:0	642.618	624.618	1.17723	1.23982	1.09382	1.27869	1.75695	1.65825			1.05137	1.18638	1.129	1.03988	1.14084	4.18296			89.7122	51.779		1.20055	0.692921		p value	0.0438775
CE 18:2	666.618	648.618	0.350184	0.512029	0.312339	0.467498	0.828302	0.689876			0.192429	0.162426	0.250888	0.198294	0.227733	0.137681
CE 18:1	668.634	650.634	1.57171	2.32304	2.29193	1.84624	3.16038	2.57234			0.876266	0.916825	1.23933	0.925299	1.32312	0.932402		CE
CE 18:0	670.65	652.65	0.381299	0.403364	0.539751	0.573498	0.940867	1.09236			0.575537	0.634239	0.920704	0.467654	0.992544	0.35609			5.64113
CE 20:4	690.618	672.618	0.278437	0.488864	0.34883	0.454301	0.763574	0.704987			0.0751208	0.098095	0.127736	0.0768451	0.130687	0.0664941			0.05	0.01		0.05	0.01			0.05	0.01
CE 20:0	698.681	680.681	0.118505	0.0809159	0.113951	0.0659126	0.143772	0.171258			0.0812285	0.235149	0.175881	0.0719043	0.0607244	0.138664			4.93853	5.76753		0.875451	1.02241		Mean	1	1.39995
CE 22:6	714.618	696.618	0.212253	0.379729	0.176761	0.233343	0.440082	0.402695			0.0683463	0.197316	0.170818	0.0564714	0.131851	0			6.53155	9.40842		1.15784	1.66783		sem	0.0832024	0.194219
		SUM	4.93853	6.53155	5.45331	5.76753	9.40842	8.51602			3.77471	4.2168	4.84177	3.60689	4.83186	6.38453			5.45331	8.51602		0.966705	1.50963		p value	0.131308
																			4.27776
																			Control	MBCD		Control	MBCD			Control	MBCD
																			3.77471	3.60689		0.882403	0.843172		Mean	1	1.15507
																			4.2168	4.83186		0.98575	1.12953		sem	0.07236	0.187878
																			4.84177	6.38453		1.13185	1.49249		p value	0.484146

## Sheet: Corrected to ER protein
Free Cholesterol (FC) (pmol/100ul ER suspension)	m/z	mass	5% CO2 T4_1	5% CO2 T4_2	5% CO2 T4_3	1% CO2 T4_1	1% CO2 T4_2	1% CO2 T4_3			Control_1	Control_2	Control_3	MBCD_1	MBCD_2	MBCD_3
	483.402	386.402	158.517	178.207	146.494	92.2145	101.609	123.15			59.386	75.0791	89.7122	37.714	49.4523	51.779
Cholesteryl Ester (CE) (pmol/100ul ER suspension)	m/z	mass	5% CO2 T4_1	5% CO2 T4_2	5% CO2 T4_3	1% CO2 T4_1	1% CO2 T4_2	1% CO2 T4_3			Control_1	Control_2	Control_3	MBCD_1	MBCD_2	MBCD_3
CE 14:0	614.587	596.587	0.192649	0.298333	0.0282849	0.165736	0.258148	0.245698			0.201289	0.270363	0.207558	0.178217	0.211031	0.104704
CE 16:1	640.603	622.603	0.656268	0.805459	0.54764	0.682312	1.11635	0.978554			0.653118	0.516014	0.619852	0.592325	0.613318	0.465536
CE 16:0	642.618	624.618	1.17723	1.23982	1.09382	1.27869	1.75695	1.65825			1.05137	1.18638	1.129	1.03988	1.14084	4.18296
CE 18:2	666.618	648.618	0.350184	0.512029	0.312339	0.467498	0.828302	0.689876			0.192429	0.162426	0.250888	0.198294	0.227733	0.137681
CE 18:1	668.634	650.634	1.57171	2.32304	2.29193	1.84624	3.16038	2.57234			0.876266	0.916825	1.23933	0.925299	1.32312	0.932402
CE 18:0	670.65	652.65	0.381299	0.403364	0.539751	0.573498	0.940867	1.09236			0.575537	0.634239	0.920704	0.467654	0.992544	0.35609
CE 20:4	690.618	672.618	0.278437	0.488864	0.34883	0.454301	0.763574	0.704987			0.0751208	0.098095	0.127736	0.0768451	0.130687	0.0664941
CE 20:0	698.681	680.681	0.118505	0.0809159	0.113951	0.0659126	0.143772	0.171258			0.0812285	0.235149	0.175881	0.0719043	0.0607244	0.138664
CE 22:6	714.618	696.618	0.212253	0.379729	0.176761	0.233343	0.440082	0.402695			0.0683463	0.197316	0.170818	0.0564714	0.131851	0
		SUM	4.93853	6.53155	5.45331	5.76753	9.40842	8.51602			3.77471	4.2168	4.84177	3.60689	4.83186	6.38453
																			844.321
			5% CO2 T4_1	5% CO2 T4_2	5% CO2 T4_3	1% CO2 T4_1	1% CO2 T4_2	1% CO2 T4_3			Control_1	Control_2	Control_3	MBCD_1	MBCD_2	MBCD_3		FC	0.05	0.01						0.05	0.01
		Protein (ug)	0.186512	0.197401	0.187741	0.191956	0.197401	0.162627			0.199684	0.174745	0.170355	0.173165	0.182824	0.193537			849.9	480.393					Mean	844.321	584.128
																			902.767	514.735					sem	35.4638	87.1298
																			780.297	757.255					p value	0.0505408
	FC	pmol/ug protein	849.9	902.767	780.297	480.393	514.735	757.255			297.4	429.649	526.62	217.792	270.491	267.541
																			417.889
	CE	pmol/ug protein	26.4784	33.0878	29.0469	30.0461	47.6615	52.3652			18.9034	24.1311	28.4217	20.8292	26.429	32.9887			Control	MBCD						Control	MBCD
																			297.4	217.792					Mean	417.889	251.942
																			429.649	270.491					sem	66.4307	17.0958
																			526.62	267.541					p value	0.0728232
																		CE
																			43.3576
																			0.05	0.01						0.05	0.01
																			26.4784	30.0461					Mean	29.5377	43.3576
																			33.0878	47.6615					sem	1.92369	6.79287
																			29.0469	52.3652					p value	0.121904
																			23.8188
																			Control	MBCD						Control	MBCD
																			18.9034	20.8292					Mean	23.8188	26.749
																			24.1311	26.429					sem	2.75212	3.51378
																			28.4217	32.9887					p value	0.547341
