# Supplementary material for: Carbon dioxide regulates cholesterol levels through SREBP2
Source: PLoS Biol. 2023 Nov 15;21(11):e3002367. doi: 10.1371/journal.pbio.3002367 (PMC10651039; doi:10.1371/journal.pbio.3002367)
Supplement: S6 Table — List of reagents and chemicals that were used in the study including their manufactures and catalogue numbers. (XLSX) [file pbio.3002367.s013.xlsx]

## Sheet: Sheet1
		Chemical/reagent	Company	Cat no
		Fatostatin	Tocris	Cat# 4444
		Methyl-β-cyclodextrin	Acros organics	Cat# 377110250
		Simvastatin	Sigma	Cat# S6196
		Sodium hydroxide	Bio-Labs	Cat# 19080291
		Sodium bicarbonate	Merck	Cat# K41326329
		Trizol reagent	Sigma	Cat# T9424
		qscript cDNA kit	Quanta biosciences	Cat# 95047
		OptiPrep medium	Sigma	Cat# D1556
		Lipofectamine RNAiMAX	Thermo scientific	Cat# 13778150
		jetPRIME	Polyplus	Cat# 101000046
		D-Luciferin	Promega	Cat# E1601
		Cholesterol	Sigma	Cat# C8667
		25-hydroxy cholesterol	Sigma	Cat# 1015
