# Supplementary material for: Carbon dioxide regulates cholesterol levels through SREBP2
Source: PLoS Biol. 2023 Nov 15;21(11):e3002367. doi: 10.1371/journal.pbio.3002367 (PMC10651039; doi:10.1371/journal.pbio.3002367)
Supplement: S7 Table — Primers used for quantitative PCR analysis are listed in the table. (XLSX) [file pbio.3002367.s014.xlsx]

## Sheet: Sheet1
		Gene Name	Forward (5'-3')	Reverse (5'-3')
		mTbp	CCCTATCACTCCTGCCACACCAGC	GTGCAATGGTCTTTAGGTCAAGTTTACAGCC
		mHprt	GGCCAGACTTTGTTGGATTTG	TGCGCTCATCTTAGGCTTTGT
		mRplpo	AGATTCGGGATATGCTGTTGGC	TCGGGTCCTAGACCAGTGTTC
		mSrebp2	GCGTTCTGGAGACCATGGA	ACAAAGTTGCTCTGAAAACAAATCA
		mNsdhl	TGGCACCAAGACTGTCATTG	AAAGACAACACTGGCACTGC
		mAcat2	AAGCCATGGGCAAGCTGAAA	CCATCGTTCATTCCTGATGCG
		mMvd	CGTGGCGTCAGTGAACAACT	GGTCTCCCTCAACCCCATAG
		mInsig1	GCTTGGGATTACCATCGCCT	AGGGGAGCCAAGAACGGATA
		mScap	CTGTGAAGGGTTACTCGCC	AAGATTTCTGTGCCAGGGAG
		mMsmo1	TCCAGTTGCCTCTGATTTGTGG	TGACTGCACAGCCCAAACAC
		mHmgcr	CTTGTGGAATGCCTTGTGAT	AGCCGAAGCAGCACATGAT
		mHmgcs1	GCCGTGAACTGGGTCGAA	GCATATATAGCAATGTCTCCTGCAA
		mMvk	CGGGGCAGAAGTCTCAGAAG	TGGGTACCGAGACATCACCT
		mDhcr7	GCCAAGACACCACCTGTGACAG	TGGACGCCTCCCACATAACC
		mCyp51a1	TGGAGGTTTTACCCACGCTG	CAGTCCGATGAGCATCCCTG
		mGlut1	CAGTTCGGCTATAACACTGGTG	GCCCCCGACAGAGAAGATG
		mLdha	TGTCTCCAGCAAAGACTACTGT	GACTGTACTTGACAATGTTGGGA
		mAngptl4	GCAATTGTTCCAGAAGGTGGC	CATTGTCTAGGTGCGTGGGG
