# Supplementary material for: Carbon dioxide regulates cholesterol levels through SREBP2
Source: PLoS Biol. 2023 Nov 15;21(11):e3002367. doi: 10.1371/journal.pbio.3002367 (PMC10651039; doi:10.1371/journal.pbio.3002367)
Supplement: S8 Table — Antibodies and the dilutions used for immunoblot analysis are detailed in the table. (XLSX) [file pbio.3002367.s015.xlsx]

## Sheet: Sheet1
	Table S8: List of antibodies
	Antibody	Company	Cat no	Dilution
	Rabbit polyclonal Anti-SREBP2 clone 22D5	Millipore	MABS19988	1:1000
	Mouse monoclonal Anti-Tubulin	Sigma	T9026	1:5000
	Mouse monoclonal Anti-U2AF65	Sigma	U4758	1:5000
	Mouse monoclonal Anti-Flag	Sigma	F3165	1:5000
	Rabbit polyclonal Anti-Bip	Abcam	ab21685	1:1000
	Rabbit polyclonal Anti-Calnexin	Abcam	Ab10286	1:1000
	Rabbit polyclonal Anti-ERGIC 53	Sigma	E1031	1:1000
	Mouse polyclonal Anti-GM130	Abcam	ab169276	1:1000
	Mouse monoclonal Anti-VADC1	Abcam	ab14734	1:1000
	Rabbit polyclonal Anti-EEAI	Cell signaling	2411	1:1000
