# Supplementary material for: Carbon dioxide regulates cholesterol levels through SREBP2
Source: PLoS Biol. 2023 Nov 15;21(11):e3002367. doi: 10.1371/journal.pbio.3002367 (PMC10651039; doi:10.1371/journal.pbio.3002367)
Supplement: S1 Data — Each tab includes data for individual panels of main and supplementary figures as referred to in the figure captions. (XLSX) [file pbio.3002367.s016.xlsx]

## Sheet: Figure 1B
Time (h)	5% CO2			1% CO2			18mM NaOH
0	7.4	7.36	7.39	7.42	7.4	7.41	7.36	7.38	7.4
2	7.29	7.26	7.3	7.74	7.73	7.75	7.68	7.69	7.69
4	7.37	7.3	7.3	7.77	7.75	7.76	7.7	7.73	7.71

## Sheet: Figure 1C
Genename	5% CO2_T0_1.vst	5% CO2_T0_2.vst	5% CO2_T0_3.vst	5% CO2_T0_4.vst	1% CO2_T2_1.vst	1% CO2_T2_2.vst	1% CO2_T2_3.vst	1% CO2_T2_4.vst	1% CO2_T4_1.vst	1% CO2_T4_2.vst	1% CO2_T4_3.vst	1% CO2_T4_4.vst	NaOH_T2_1.vst	NaOH_T2_2.vst	NaOH_T2_3.vst	NaOH_T2_4.vst	NaOH_T4_1.vst	NaOH_T4_2.vst	NaOH_T4_3.vst	NaOH_T4_4.vst
0610007P14Rik	8.95099	8.93598	8.94214	8.96052	9.70646	9.72586	9.5444	9.65898	10.4536	10.6036	10.5281	10.5767	9.06099	8.68347	8.91916	8.94391	9.1966	9.13902	9.27336	9.31531
0610009B22Rik	6.81885	6.85599	6.87882	6.62024	6.17426	6.14396	6.06108	6.19525	6.49966	6.66654	6.49475	6.471	6.15653	5.92795	6.07915	5.94643	5.49155	5.11021	5.72246	5.87203
0610009L18Rik	6.35541	6.542	6.4987	6.50848	6.06165	6.31819	6.43704	6.38547	6.35964	6.2598	6.15354	6.27358	6.4172	6.36794	6.6761	6.45638	6.29289	6.45425	6.16659	6.20955
0610009O20Rik	6.42366	6.39641	6.70157	6.49549	6.33714	6.4186	6.70694	6.48085	6.45453	6.44883	6.55397	6.14663	6.52387	6.87522	6.6761	6.54246	6.01142	6.29048	5.9512	5.81606
0610010F05Rik	4.87831	4.65946	5.09076	4.77183	4.67279	5.00613	4.85511	4.43612	4.35249	4.45326	4.76194	4.46202	4.44702	4.2361	4.02054	4.51042	4.22278	4.44775	4.46766	4.75315
0610010K14Rik	8.68482	8.78993	8.63533	8.82665	8.56689	8.62305	8.67076	8.76061	8.63101	8.66975	8.46747	8.53509	8.85837	8.69271	8.97589	8.79317	8.70053	8.64822	8.51874	8.64385
0610011F06Rik	7.03782	7.12939	7.12069	6.98605	6.91149	6.8241	6.59957	6.87932	6.55764	6.21404	6.83342	6.73384	6.86126	7.14306	6.95802	6.6077	6.93214	6.92534	6.83351	6.88838
0610012G03Rik	9.5367	9.64495	9.78112	9.7225	9.56112	9.54023	9.52643	9.67292	9.66827	9.54053	9.56378	9.76182	9.7043	9.68465	9.67755	9.6655	9.73765	9.6357	9.52092	9.64844
0610030E20Rik	6.21895	6.06697	6.02614	6.03527	5.9893	6.05678	6.19816	6.07693	5.64402	6.32572	6.20422	6.11296	5.70636	5.86135	5.67765	5.97196	6.15939	5.85963	6.12616	5.89915
0610037L13Rik	7.74908	7.76716	7.86178	7.89954	7.75279	7.75561	7.64569	7.55227	7.75142	7.46651	7.80516	7.75931	8.04541	7.99575	7.95755	7.8453	8.05248	7.84078	7.8545	7.98018
0610038B21Rik	4.57713	4.76941	4.43594	4.30412	4.81351	4.60302	4.60515	4.62525	4.35249	4.19656	4.47942	4.30038	4.52877	4.71108	5.0298	4.94195	4.32315	4.19257	4.55118	4.82135
1110001J03Rik	9.01438	9.12129	9.14152	9.01748	9.06395	9.07479	9.06364	9.10143	8.88341	9.12084	8.97724	9.05376	9.056	8.92988	8.99659	9.13861	9.07075	9.02871	8.89455	8.93265
1110002L01Rik	4.31807	4.71601	4.85076	4.30412	4.50686	4.66346	4.79835	4.70652	4.90122	4.55491	4.76194	4.30038	4.52877	4.71108	4.57336	4.41305	4.1027	4.79716	4.26759	4.30336
1110004E09Rik	7.59957	7.74038	7.84071	7.77793	7.84183	7.62597	7.82145	7.69231	7.76363	7.93534	7.71418	7.74866	7.60714	7.60278	7.6168	7.79087	7.66403	7.31005	7.57577	7.36364
1110004F10Rik	8.24092	8.21088	8.25027	8.09459	8.09673	8.14087	8.20311	8.31329	8.04919	7.84279	7.83686	8.1713	8.07037	8.0686	7.95048	7.85196	8.02462	7.77381	8.21529	8.18489
1110006O24Rik	5.5274	5.47307	5.37631	5.44835	5.40689	5.39254	5.26468	5.19413	5.25533	4.6458	5.21687	4.99702	5.18282	4.87836	5.64104	5.33284	5.33691	5.26312	4.88192	5.00249
1110007C09Rik	10.1653	10.3164	9.94598	10.2756	10.3172	10.4021	10.307	10.3214	10.1297	10.2104	10.1386	10.0153	10.4449	10.3362	10.2488	10.4014	10.3166	10.2577	10.4539	10.4734
1110008F13Rik	9.76112	9.66212	9.63009	9.66235	10.1653	10.1382	10.5716	10.1092	10.61	10.641	10.4826	10.5676	10.1429	10.0894	10.0551	10.2283	10.2064	10.198	10.3208	10.2576
1110008L16Rik	6.1039	6.08459	5.80339	5.94086	5.36746	5.70922	5.97605	5.19413	6.25776	6.59767	6.20422	5.57476	5.9278	5.86135	5.99662	6.26634	5.80018	5.91806	5.85437	5.81606
1110008P14Rik	9.50836	9.5528	9.40521	9.56485	9.53472	9.62651	9.48052	9.69065	9.56254	9.60467	9.61711	9.69981	9.53383	9.45978	9.61867	9.24343	9.58731	9.715	9.48833	9.48396
1110012L19Rik	6.85428	7.07015	6.85078	6.871	6.80567	6.7165	6.91109	6.92036	7.16978	7.10987	6.83342	6.6669	6.5672	6.10997	6.53004	6.86873	6.56622	6.35418	6.24404	6.40803
1110017D15Rik	4.18127	4.38802	4.32141	4.08902	4.29855	3.93571	4.12724	4.00302	4.35249	4.19656	4.2155	3.55988	4.1262	4.2361	4.3512	4.51042	4.41084	4.54881	4.13962	4.30336
1110019D14Rik	4.53153	4.53461	4.70629	4.5366	4.50686	3.93571	4.60515	4.00302	4.5248	4.33658	4.3595	4.30038	4.44702	4.71108	4.20864	4.16749	4.1027	3.55988	3.55988	3.55988
1110020A21Rik	4.66181	4.86832	4.43594	4.77183	4.59371	4.91924	4.25257	4.32157	4.12382	4.6458	4.3595	4.30038	4.67206	4.2361	5.08975	4.41305	4.32315	4.54881	3.97119	4.16913
1110032A03Rik	5.99131	6.04912	6.3037	5.94086	5.71525	5.50712	6.01923	5.53546	5.43223	5.71282	5.58316	5.67328	5.59448	6.21904	5.74791	5.78204	5.46213	5.52069	5.13178	5.2948
1110034G24Rik	5.83953	5.67875	5.74133	5.99829	5.48219	5.70922	5.47499	5.41829	6.00702	5.60719	5.83482	5.85041	4.95768	5.02239	4.89913	5.15389	5.4011	5.35512	5.40978	4.88525
1110037F02Rik	5.00083	5.08134	5.24212	5.22988	5.09904	5.23242	5.37434	5.0358	5.36452	5.2239	5.26913	4.99702	4.90657	5.71718	5.08975	5.20122	5.30349	4.86757	5.13178	4.94547
1110038B12Rik	10.2281	10.3835	10.4256	10.3466	10.0906	9.92057	9.94139	10.144	9.78928	9.77966	9.80069	9.90252	10.224	10.2913	10.3148	10.309	10.1225	10.1795	10.1127	10.0158
1110038F14Rik	7.92138	7.90369	7.92318	7.99811	7.59615	7.91364	7.80362	7.92373	8.14082	8.33592	7.8907	8.00258	7.23447	7.78698	7.51486	7.97298	7.87136	7.67934	7.53866	7.81864
1110046J04Rik	5.58198	5.29313	5.24212	5.08429	5.40689	5.75517	5.53786	5.45858	5.6716	5.45124	5.54284	5.76483	5.50366	5.2645	5.44041	6.02161	5.54842	5.44066	5.74992	5.3781
1110051M20Rik	8.06325	8.13899	8.37258	8.3889	7.86162	8.06035	7.97801	8.16875	7.56867	7.71198	7.37901	7.46615	8.09003	8.1106	8.12388	8.19341	7.52485	7.62121	7.37136	7.40074
1110059E24Rik	6.94902	6.9531	7.17804	6.71261	6.42998	6.59998	6.49835	6.23985	6.392	6.3041	6.34592	6.27358	6.44852	6.54444	6.27751	6.55906	6.08742	6.33327	6.42051	6.02709
1110065P20Rik	8.94287	9.04695	9.04068	9.11258	8.80651	8.83127	8.84038	8.84048	8.59739	8.71857	8.78386	8.60742	9.2386	9.11299	9.17373	9.08319	9.16933	9.23046	8.97427	9.19956
1190002F15Rik	5.71711	6.01268	5.28853	5.65856	5.51821	5.56072	5.47499	5.41829	5.39884	5.06317	5.26913	5.52251	5.62337	5.36915	5.60336	5.48874	5.26913	5.48131	5.08611	5.15786
1190002N15Rik	6.17409	5.74813	6.00024	5.65856	6.17426	6.4186	6.86564	6.21773	6.58575	6.28213	6.36818	6.36165	6.03658	6.21904	5.52451	5.69148	5.97176	5.94634	6.59178	6.2924
1190007I07Rik	6.1967	6.33944	6.05156	6.34399	6.13032	6.22591	6.25294	6.23985	6.49966	6.34702	5.95963	5.9308	6.07775	5.79124	6.30041	6.18234	5.93089	5.76687	5.92765	5.72739
1200014J11Rik	4.25331	4.08791	4.18403	4.08902	4.40983	4.0899	4.12724	4.00302	4.5248	4.45326	4.47942	3.55988	4.1262	3.55988	4.3512	3.9911	4.1027	3.55988	3.97119	3.99227
1300002E11Rik	5.34779	5.41596	5.24212	5.29641	4.99368	5.33101	5.59775	5.09106	5.46475	5.40903	5.04436	5.35125	5.26183	5.14978	4.96644	4.99884	4.68914	4.86757	5.03851	4.82135
1500011K16Rik	7.65249	7.69647	7.44393	7.79893	7.44673	7.29565	7.69814	7.33795	7.82313	7.96266	7.43198	7.66054	7.60029	7.54256	7.31961	7.70514	7.18096	7.31005	7.38816	7.12925
1500012F01Rik	9.19622	9.63483	9.40521	9.41011	8.64495	8.60227	8.45964	8.56925	7.9244	8.63201	8.05462	8.31511	8.69805	8.8983	8.80247	9.08319	8.63147	8.10563	7.8545	8.36872
1500015A07Rik	4.53153	5.04192	5.03552	4.77183	4.99368	4.66346	4.67403	4.85102	5.0008	4.9417	5.10479	5.07712	5.09807	4.87836	5.3502	5.29055	5.0387	4.99561	4.88192	4.67984
1600002H07Rik	5.88267	5.65477	5.70916	5.68257	5.51821	5.58669	5.53786	5.57222	6.04873	5.64337	5.8017	6.07844	4.79618	5.36915	5.30248	5.78204	5.90997	6.10458	5.5442	6.00246
1600002K03Rik	6.28361	6.23372	6.38502	6.42867	6.01385	5.75517	5.90855	6.00066	6.24002	6.19057	6.1009	6.07844	5.29945	5.79124	5.44041	5.29055	5.54842	5.39863	5.57568	5.45611
1600012H06Rik	6.81885	6.7732	6.89263	6.78874	6.70609	6.88493	7.08945	6.68622	6.828	6.79492	6.86475	6.8982	6.43295	6.32007	5.93866	6.38346	6.55309	6.35418	6.92893	6.6763
1600014C10Rik	5.80998	5.8562	5.57185	5.50426	5.74536	5.56072	4.73818	5.57222	5.43223	4.6458	5.66017	5.411	5.43926	5.55505	5.60336	5.20122	5.0387	4.99561	5.08611	4.6003
1600019K03Rik	4.31807	4.71601	4.18403	4.5366	3.55988	4.53819	4.12724	4.43612	5.04738	4.19656	4.47942	4.30038	4.95768	4.50783	4.82722	5.05293	5.43199	5.16344	5.29843	4.94547
1600020E01Rik	5.96496	5.93672	5.83336	6.03527	6.33714	6.2099	6.14109	5.9473	6.20385	5.84155	6.27689	6.11296	6.58135	6.84208	6.87015	6.89496	6.6791	6.22369	6.51653	6.14396
1700001C19Rik	4.43213	4.20482	4.18403	4.77183	3.55988	3.93571	3.96235	4.43612	4.59904	4.19656	4.2155	4.08633	4.2513	4.50783	4.46995	4.51042	4.32315	4.33175	3.55988	3.99227
1700001K23Rik	4.66181	4.71601	4.62504	4.71834	4.74568	4.46801	4.67403	4.53595	4.44337	4.6458	4.2155	4.30038	4.90657	4.50783	4.82722	4.59757	4.22278	4.33175	3.97119	4.41532
1700001L05Rik	4.18127	4.08791	4.43594	3.93508	4.16516	3.93571	4.35724	4.18416	3.95991	4.19656	3.55988	4.30038	4.2513	3.55988	4.74984	4.30137	3.94484	3.55988	3.55988	3.55988
1700001P01Rik	4.25331	4.38802	3.55988	4.08902	3.55988	4.0899	4.44863	4.00302	3.95991	3.55988	3.55988	4.46202	4.35579	4.71108	4.02054	4.59757	3.94484	4.00904	4.13962	4.16913
1700003E16Rik	5.25867	5.38639	5.45823	5.41943	4.59371	4.91924	4.90891	4.85102	4.95216	4.9417	4.98045	4.46202	5.37135	5.14978	5.39613	5.29055	4.99531	4.72142	4.88192	4.6003
1700003F12Rik	7.07424	6.88583	7.14391	7.07527	7.25004	7.10508	6.38921	7.06144	6.9077	6.96793	6.80138	6.97373	7.00383	7.24761	7.04075	6.7002	6.93214	6.49234	7.03982	6.82117
1700007L15Rik	4.66181	4.82007	5.14344	4.60134	4.40983	4.72019	4.79835	4.53595	4.59904	4.55491	4.47942	4.08633	4.67206	4.50783	4.57336	4.41305	4.62742	4.63919	4.82412	4.30336
1700008J07Rik	4.53153	4.82007	4.53575	4.60134	4.50686	4.46801	4.44863	4.70652	4.59904	4.01189	4.3595	4.99702	4.60329	4.50783	4.74984	4.16749	4.74707	4.44775	4.69748	4.6003
1700008O03Rik	4.43213	4.38802	4.53575	4.46653	4.16516	4.20723	3.55988	4.62525	3.95991	4.33658	4.3595	3.55988	4.2513	3.55988	4.02054	3.9911	4.1027	3.55988	3.97119	3.99227
1700012D01Rik	4.97148	4.95861	4.91596	4.5366	4.93696	4.96356	5.05578	4.62525	5.0008	5.00411	4.76194	4.46202	4.79618	4.87836	4.96644	5.10453	4.22278	4.86757	4.82412	4.82135
1700015F17Rik	4.18127	4.91443	4.32141	4.66168	4.67279	4.53819	4.79835	4.62525	3.55988	4.72848	4.47942	4.59621	4.35579	5.14978	4.20864	4.94195	4.95013	4.44775	4.82412	4.75315
1700017B05Rik	6.61868	6.78382	6.4987	6.82015	7.28965	7.46374	7.52013	7.40664	7.15125	7.21631	7.21932	7.11369	7.22557	7.1963	6.99999	7.14454	7.55118	7.53386	7.61906	7.58116
1700018A04Rik	4.97148	4.95861	5.09076	5.00388	5.14826	4.46801	4.73818	4.32157	4.73136	4.55491	4.67712	4.08633	5.09807	4.71108	4.82722	4.59757	4.48947	4.54881	4.62728	4.6003
1700018L02Rik	4.87831	4.71601	4.78115	4.66168	4.50686	5.00613	4.35724	4.53595	4.44337	4.55491	4.02545	4.30038	4.35579	4.71108	4.46995	4.8181	4.80174	4.86757	4.46766	4.6003
1700019B21Rik	4.81124	4.71601	4.32141	4.96136	4.67279	4.96356	4.35724	4.62525	4.95216	4.80463	4.67712	4.46202	4.7361	4.2361	4.46995	4.75006	4.74707	4.54881	4.69748	4.82135
1700019G17Rik	4.66181	4.08791	4.53575	4.38973	4.81351	4.20723	4.12724	4.32157	4.35249	4.33658	4.02545	4.30038	4.1262	3.55988	4.20864	4.16749	3.55988	4.00904	4.13962	3.99227
1700020I14Rik	6.86821	7.14587	7.02382	6.93924	7.26998	7.03542	7.41425	7.16727	7.41446	7.53194	7.27843	7.25626	7.09476	6.90761	6.99999	7.16618	6.88086	6.97952	7.22929	7.11813
1700020L24Rik	4.3773	4.08791	4.32141	4.30412	4.16516	4.20723	4.12724	3.55988	3.95991	4.33658	4.3595	4.08633	4.44702	3.55988	4.02054	3.9911	4.48947	4.44775	3.97119	4.41532
1700021F05Rik	7.92138	8.03719	7.86178	7.89954	7.65029	7.93758	7.89065	7.91703	8.03919	8.06702	7.83686	7.81137	7.69335	7.8709	7.92184	7.85859	7.87136	7.90478	7.78657	7.97405
1700021K19Rik	7.5229	7.63382	7.7381	7.61574	7.37496	7.38217	7.51283	7.39703	7.72045	8.08577	7.57062	7.70528	7.26952	7.41395	7.49552	7.645	7.72308	7.44082	7.51592	7.44581
1700024P16Rik	5.11102	4.86832	4.62504	4.96136	4.50686	4.60302	4.79835	5.0358	4.90122	4.72848	4.76194	4.59621	4.79618	5.02239	5.08975	5.20122	4.68914	4.54881	4.26759	4.51294
1700025G04Rik	5.28158	5.47307	5.33321	5.50426	5.28454	5.19765	4.9601	5.09106	5.1351	4.6458	5.10479	4.59621	5.09807	5.02239	4.66579	5.33284	5.15964	5.05438	4.55118	4.75315
1700028J19Rik	4.3773	4.30258	4.62504	4.20616	4.40983	4.60302	4.35724	4.62525	4.24841	4.33658	4.2155	4.59621	4.7361	4.71108	4.74984	4.67692	4.62742	4.44775	4.69748	4.30336
1700029I15Rik	4.7394	4.82007	4.70629	4.60134	4.74568	4.72019	4.53051	4.53595	4.73136	4.55491	4.47942	4.46202	4.44702	4.2361	4.74984	4.94195	4.62742	4.44775	4.26759	4.41532
1700029J07Rik	4.3773	4.30258	4.32141	3.93508	3.98944	4.0899	3.55988	3.55988	4.12382	4.19656	3.55988	4.30038	4.1262	3.55988	3.55988	4.30137	3.55988	3.55988	3.97119	4.41532
1700030J22Rik	4.62046	4.38802	4.32141	4.5366	4.16516	4.20723	3.96235	4.18416	3.95991	4.33658	4.3595	3.55988	4.44702	4.2361	3.55988	4.41305	4.41084	4.19257	4.62728	4.6003
1700030K09Rik	6.24085	6.33944	6.32448	6.46915	5.9643	6.22591	6.14109	5.97425	6.34317	6.56192	6.32329	6.54771	5.62337	5.99139	5.56455	5.20122	6.01142	5.70118	5.87925	6.09841
1700037C18Rik	5.23531	5.08134	4.62504	5.12245	4.93696	4.60302	4.60515	4.91623	4.79122	4.72848	4.91257	4.9106	4.85285	5.02239	4.82722	4.59757	4.74707	5.16344	4.46766	4.67984
1700037H04Rik	8.9703	8.68175	8.97788	8.83428	8.80651	8.90341	8.29521	9.07466	8.83519	8.62776	8.59324	8.73666	8.87544	8.6554	8.56885	8.4906	8.80238	8.89533	8.22929	8.52754
1700048O20Rik	4.18127	4.38802	4.00293	4.38973	3.55988	3.55988	3.55988	4.43612	4.12382	3.55988	4.02545	3.55988	3.9616	3.55988	4.02054	4.30137	3.55988	4.00904	3.97119	3.99227
1700052K11Rik	5.79495	5.81403	6.07651	5.96028	5.3267	4.96356	5.44234	4.85102	5.3292	5.60719	5.54284	5.468	5.05322	5.46555	5.48316	5.3737	5.30349	5.11021	5.25892	5.25089
1700056E22Rik	5.63432	5.67875	5.60758	5.6341	5.58731	5.16182	5.1007	5.49761	5.8735	5.32	5.41355	5.411	5.95027	5.86135	6.02469	5.8109	5.23375	5.52069	5.17571	5.33717
1700066M21Rik	5.11102	4.82007	5.28853	5.19515	5.3267	5.19765	5.47499	5.24243	5.25533	5.36532	5.41355	5.22214	4.44702	4.71108	4.46995	4.67692	4.95013	5.05438	5.13178	5.45611
1700067K01Rik	3.87237	3.55988	3.55988	3.93508	3.98944	4.0899	4.25257	4.00302	3.55988	4.19656	4.47942	3.55988	4.79618	4.87836	3.55988	4.16749	4.41084	4.19257	4.26759	3.55988
1700084E18Rik	4.48335	4.08791	4.62504	4.77183	4.16516	4.72019	4.44863	4.18416	4.66755	3.55988	4.2155	4.71269	4.7361	3.55988	4.57336	4.30137	4.56119	4.54881	4.13962	4.41532
1700086O06Rik	5.41059	5.55414	5.5351	5.15937	5.24083	5.23242	5.00898	4.43612	4.95216	4.9417	5.04436	5.1519	5.18282	5.02239	5.14668	5.29055	5.0387	5.31	4.88192	5.0567
1700088E04Rik	5.73305	5.79243	5.45823	5.65856	5.3267	5.33101	5.33888	5.19413	5.29283	5.06317	5.04436	5.1519	5.67928	5.71718	5.67765	5.62739	5.26913	5.55888	5.40978	5.45611
1700092M07Rik	4.18127	4.08791	4.18403	4.08902	4.29855	3.93571	4.44863	4.32157	4.12382	4.33658	4.3595	4.30038	4.67206	4.2361	5.20093	4.41305	4.80174	4.19257	4.69748	4.41532
1700094D03Rik	4.18127	3.93429	4.32141	3.93508	4.29855	4.20723	4.12724	3.55988	3.55988	4.19656	4.2155	4.46202	3.9616	4.2361	4.74984	4.16749	3.55988	3.55988	4.26759	3.99227
1700096K18Rik	5.32612	5.63034	5.77272	5.50426	5.09904	5.26619	5.18557	5.33354	5.17657	5.11928	4.91257	5.22214	5.53466	5.2645	4.96644	5.41324	4.95013	4.99561	4.88192	4.82135
1700101I11Rik	4.31807	4.08791	3.55988	4.08902	4.16516	3.55988	4.12724	4.18416	3.55988	4.01189	4.2155	3.55988	4.1262	4.71108	3.55988	3.9911	4.48947	4.63919	4.26759	4.41532
1700102H20Rik	4.00096	4.20482	4.00293	4.08902	4.29855	4.20723	3.96235	4.18416	3.55988	4.19656	3.55988	4.08633	4.2513	4.2361	3.55988	4.16749	4.41084	4.00904	4.13962	4.30336
1700102P08Rik	4.18127	4.38802	4.00293	4.30412	4.16516	3.93571	4.35724	4.62525	3.95991	4.01189	4.3595	4.30038	4.35579	4.87836	4.57336	3.9911	3.94484	3.55988	4.26759	4.30336
1700105P06Rik	4.00096	3.93429	3.55988	3.93508	3.55988	3.55988	3.55988	3.55988	3.55988	4.01189	3.55988	3.55988	3.9616	4.2361	4.20864	3.55988	3.55988	4.19257	3.97119	3.99227
1700109H08Rik	4.48335	4.38802	4.18403	4.82258	4.16516	4.60302	4.60515	4.43612	4.59904	4.80463	4.47942	3.55988	4.2513	5.02239	4.96644	4.67692	4.56119	4.54881	4.69748	4.88525
1700112E06Rik	4.3773	4.53461	4.32141	4.30412	3.98944	4.46801	4.12724	4.43612	4.59904	4.55491	4.02545	3.55988	4.67206	4.2361	4.20864	4.59757	4.41084	4.44775	4.26759	4.16913
1700113A16Rik	4.00096	4.08791	3.55988	4.08902	3.98944	4.20723	4.12724	4.00302	4.5248	4.19656	4.47942	4.08633	3.55988	4.50783	4.02054	4.16749	3.94484	3.55988	3.97119	4.16913
1700120C14Rik	4.18127	4.59923	4.00293	4.5366	4.16516	4.39109	4.25257	4.00302	4.35249	4.33658	3.55988	4.30038	4.35579	4.50783	4.20864	4.16749	4.32315	4.44775	3.55988	4.41532
1700123M08Rik	4.3773	4.65946	4.91596	4.30412	4.40983	4.39109	4.44863	4.91623	4.59904	4.33658	4.47942	3.55988	4.52877	3.55988	4.57336	4.16749	4.48947	4.33175	4.13962	3.99227
1700123O20Rik	7.49194	7.52498	7.48078	7.47263	7.65029	7.80331	7.86222	7.71566	7.71418	7.728	7.73957	7.79077	7.90257	7.6223	7.58057	7.57418	7.60244	7.743	7.97588	7.81864
1810010H24Rik	4.81124	4.65946	5.03552	4.66168	4.50686	4.39109	4.67403	4.00302	4.35249	4.01189	4.47942	4.30038	4.1262	4.71108	4.57336	4.75006	4.32315	4.00904	4.55118	4.30336
1810011O10Rik	4.77597	4.76941	4.53575	4.9171	5.24083	5.23242	5.47499	5.33354	5.1351	5.40903	5.41355	5.71986	5.05322	5.02239	5.0298	4.94195	5.95148	5.85963	5.87925	5.89915
1810013L24Rik	7.03782	7.00833	6.85078	6.80976	7.00995	7.13034	7.10904	6.68622	7.06474	6.74814	6.81749	6.73384	7.471	7.71611	7.52443	7.32834	6.77235	6.79527	7.17214	6.95254
1810014B01Rik	4.66181	4.46467	4.70629	4.30412	4.59371	4.39109	4.73818	4.18416	4.35249	4.33658	4.2155	4.59621	4.52877	4.50783	4.46995	4.51042	4.22278	4.44775	4.13962	4.16913
1810021B22Rik	4.25331	4.53461	4.85076	4.20616	4.40983	4.30534	4.60515	4.32157	3.95991	4.01189	3.55988	4.30038	4.44702	4.50783	4.46995	4.16749	4.22278	4.00904	4.13962	3.99227
1810022K09Rik	4.57713	4.53461	5.14344	4.71834	4.67279	4.53819	4.67403	4.43612	5.0008	4.01189	4.58382	4.81648	4.67206	3.55988	5.0298	4.51042	4.99531	4.72142	4.55118	5.00249
1810026B05Rik	4.00096	4.20482	3.55988	4.08902	3.55988	4.0899	3.55988	3.55988	4.24841	4.33658	4.02545	4.30038	3.9616	4.2361	4.46995	3.55988	4.22278	3.55988	3.97119	4.16913
1810026J23Rik	7.31107	7.17024	7.09709	7.21517	7.17795	7.46374	7.29135	7.25516	7.46774	7.27218	7.34627	7.11369	7.13338	7.52191	6.91477	7.59817	7.52485	7.62966	7.44547	7.47218
1810030O07Rik	5.88267	5.65477	5.70916	5.58374	5.51821	5.8841	5.76234	5.53546	5.6716	5.60719	5.73285	5.35125	5.62337	5.79124	5.90871	5.65983	5.52031	5.21434	5.25892	5.33717
1810032O08Rik	5.7488	5.89707	5.67618	5.81802	6.01385	5.9636	5.97605	5.83375	6.24002	5.7462	6.12747	6.27358	6.83799	6.62497	6.99999	6.71504	6.44341	6.68509	6.50098	6.20955
1810037I17Rik	9.35155	9.36279	9.35421	9.38263	9.32085	9.55265	9.45985	9.42711	9.38878	9.30521	9.12547	9.37002	9.42404	9.50765	9.42352	9.54764	9.40874	9.60826	9.63916	9.5553
1810043G02Rik	7.29577	7.36564	7.3965	7.43281	6.99801	7.15516	6.99782	7.03681	7.05479	6.8402	6.68311	7.27126	7.22557	7.45812	7.55278	7.30905	6.92204	6.79527	6.91735	6.92722
1810043H04Rik	9.08547	9.07501	9.20595	9.19192	9.05255	9.24143	8.89743	9.16766	8.99862	9.29452	9.07663	9.41435	9.05351	8.95312	8.81806	9.00185	9.17144	9.1062	9.07586	9.17579
1810044D09Rik	5.25867	5.1563	4.97738	5.08429	5.14826	5.47945	4.85511	5.33354	4.66755	5.17277	4.84002	5.1519	5.18282	5.36915	5.48316	5.62739	4.90297	5.11021	4.69748	4.51294
1810055G02Rik	8.91987	8.79772	9.04681	9.01301	9.31847	9.30157	8.87204	9.15919	9.22898	8.94741	9.16961	9.14968	9.26043	9.03527	9.2957	8.93455	9.21517	9.29543	9.24379	9.48611
1810058I24Rik	10.5714	10.5905	10.4174	10.5378	10.3881	10.5519	10.7346	10.549	10.4126	10.6816	10.4587	10.4399	10.5451	10.4603	10.5743	10.731	10.3847	10.3305	10.2777	10.3095
1810062G17Rik	4.09905	3.93429	4.18403	4.08902	3.55988	4.0899	3.96235	3.55988	4.12382	4.01189	4.2155	4.30038	4.1262	4.71108	4.82722	4.75006	4.62742	4.44775	4.26759	4.51294
1810062O18Rik	4.31807	4.38802	4.53575	4.30412	3.55988	4.53819	3.96235	4.32157	4.12382	4.45326	4.3595	3.55988	4.2513	4.87836	4.3512	3.9911	3.94484	4.00904	4.13962	4.30336
2010001A14Rik	4.66181	4.46467	5.14344	5.08429	4.29855	4.77377	4.67403	4.32157	4.5248	4.19656	4.76194	4.08633	4.44702	4.71108	4.89913	4.51042	4.48947	4.54881	4.13962	4.82135
2010012O05Rik	6.24085	6.31005	5.94689	6.05338	5.55323	5.90442	6.42128	5.45858	5.55754	5.7462	5.76773	5.80831	6.09787	5.99139	5.90871	5.8109	5.52031	5.52069	5.66573	5.2948
2010107E04Rik	5.77974	6.08459	5.9194	5.75204	6.10781	6.05678	6.06108	5.64271	6.22206	6.09244	5.98909	6.24293	6.01551	6.10997	5.93866	6.16051	5.88873	6.07946	6.06317	6.20955
2010111I01Rik	7.81123	7.91809	7.97564	7.94262	8.53853	8.5536	8.75344	8.49488	8.78231	8.80776	8.71743	8.64799	8.69485	8.80769	8.81029	8.84741	9.23958	9.15662	9.25979	9.12427
2010204K13Rik	4.57713	4.86832	4.32141	4.5366	4.29855	4.66346	4.85511	4.91623	4.90122	4.87542	4.84002	4.59621	4.35579	4.71108	4.46995	4.51042	4.32315	4.93351	5.33669	4.67984
2010315B03Rik	5.45075	5.67875	5.70916	5.65856	5.14826	5.04712	5.05578	5.0358	5.09209	4.80463	5.10479	4.9106	4.60329	4.71108	4.66579	4.94195	4.8536	4.79716	4.82412	4.88525
2010320M18Rik	7.50086	7.46073	7.38682	7.62165	7.10201	7.31778	6.8067	6.98623	6.76818	6.82526	7.17021	7.27126	7.35355	7.24761	7.25196	7.22917	7.01052	7.18918	6.83351	7.28641
2200002D01Rik	8.38471	8.3553	8.22884	8.41968	8.36484	8.40034	7.71096	8.35842	8.24011	8.32018	7.86787	8.03795	8.55344	8.21695	8.44366	8.39364	8.50288	8.63572	8.19639	8.26227
2210013O21Rik	9.29779	9.29651	9.27808	9.35461	9.11967	9.02437	9.59526	9.03818	9.29755	9.36519	9.00535	9.04944	9.00779	9.16035	9.24756	9.42599	9.12416	9.01269	9.22297	9.28105
2210015D19Rik	6.63513	6.26476	6.40462	6.50848	6.37503	6.48612	6.55709	6.00066	6.7559	6.57991	6.27689	6.62044	6.30165	6.05198	5.93866	6.20383	6.14175	6.07946	6.10549	6.33202
2210016L21Rik	7.81837	8.01949	7.9627	7.95669	7.74571	7.55337	7.28276	7.94363	7.65643	7.31535	7.65313	7.5907	7.76857	7.56292	7.80905	7.39388	7.29466	7.3719	7.53112	7.29629
2210018M11Rik	7.15008	7.1043	7.13235	7.41248	7.26005	7.17148	7.11873	7.50833	7.65643	7.36753	7.44234	7.49194	7.66737	7.05927	7.89998	7.70514	7.93264	7.90478	7.7086	7.52351
2210406O10Rik	4.25331	4.38802	4.32141	4.46653	4.40983	4.20723	3.96235	4.00302	3.55988	4.45326	4.3595	4.08633	4.67206	4.71108	4.3512	4.75006	4.62742	4.54881	4.46766	4.30336
2210408F21Rik	5.96496	6.23372	6.17195	6.20638	5.9893	6.16075	6.45262	6.32493	5.80137	6.2598	6.22887	5.85041	5.97237	5.02239	5.81459	5.62739	5.23375	4.99561	5.25892	5.0567
2210416O15Rik	4.18127	4.08791	4.18403	4.5366	4.16516	3.55988	3.96235	4.43612	3.55988	3.55988	3.55988	4.08633	4.2513	4.87836	4.74984	4.94195	4.90297	5.26312	4.55118	5.00249
2300005B03Rik	4.3773	4.38802	4.62504	4.38973	4.50686	4.39109	3.96235	4.62525	4.73136	4.55491	4.02545	4.30038	4.67206	4.2361	4.74984	4.59757	4.48947	4.79716	4.55118	4.6003
2300009A05Rik	7.68802	7.96044	7.79032	7.94732	7.58824	7.46374	7.76112	7.88994	7.80554	8.03521	7.67084	7.91967	8.04036	7.78698	7.95755	8.06181	7.85562	7.70355	7.69519	7.61309
2310001H17Rik	5.39001	5.22669	5.14344	5.41943	4.93696	5.36216	5.30235	4.70652	5.3292	5.2239	5.3192	4.9106	5.05322	4.87836	5.0298	4.88186	4.48947	4.19257	4.46766	4.51294
2310009A05Rik	6.88201	7.03515	6.76316	6.85088	6.64585	6.79267	7.15685	6.98623	6.86271	7.46651	6.76859	6.62044	6.84967	6.45898	6.99999	7.14454	6.47165	6.29048	6.40384	6.40803
2310009B15Rik	8.71948	8.87834	8.73746	8.79571	8.62197	8.66374	8.70313	8.67604	8.55247	8.8739	8.67867	8.69854	8.75452	8.39737	8.6539	8.64791	8.57502	8.70912	8.55625	8.61662
2310010G23Rik	4.25331	4.08791	4.18403	4.20616	3.98944	4.0899	4.12724	4.00302	4.12382	3.55988	3.55988	4.08633	3.9616	4.2361	4.20864	4.16749	4.48947	3.55988	3.97119	3.99227
2310010J17Rik	6.37526	6.42404	6.42395	6.72374	6.33714	5.8212	6.61345	6.26162	6.1285	6.409	6.01792	6.24293	6.30165	5.99139	6.0522	6.77288	6.15939	6.15348	5.82902	5.72739
2310011J03Rik	8.42495	8.4106	8.38232	8.52093	8.57089	8.26704	8.32465	8.68	8.60418	8.51709	8.56989	8.61329	8.60896	8.68347	8.65824	8.60131	8.97466	9.21095	8.94631	8.98223
2310015A10Rik	4.66181	4.71601	4.62504	4.20616	4.40983	4.77377	3.96235	4.62525	4.59904	4.72848	4.67712	4.59621	4.60329	4.87836	4.3512	4.51042	4.41084	4.79716	4.55118	4.16913
2310022A10Rik	6.18544	6.33944	6.17195	6.35847	6.48284	6.37645	6.42128	6.48085	6.55764	6.66654	6.55397	6.24293	6.38516	5.63866	6.25423	6.02161	6.74961	6.4348	6.62079	6.80733
2310022B05Rik	8.77546	9.01833	8.95197	8.8292	9.03816	8.85656	8.79907	8.71124	8.45819	8.69436	8.57928	8.715	9.29678	9.19325	9.37954	9.55581	9.06165	9.07262	8.93212	8.82465
2310033P09Rik	6.97497	7.22554	6.87882	7.10945	7.04518	6.97154	6.46803	7.08564	7.40669	7.43753	6.96926	7.14663	6.92885	6.93927	6.95802	6.71504	7.70562	7.53386	7.34578	7.28641
2310034G01Rik	5.23531	5.29313	5.86266	5.58374	5.3267	5.29904	5.26468	5.28885	5.17657	5.06317	4.76194	4.99702	5.18282	5.14978	5.08975	5.10453	4.95013	4.93351	5.29843	5.20529
2310035C23Rik	6.28361	6.16944	5.70916	5.79639	5.91285	6.17733	6.04032	5.77312	6.10899	6.01389	5.8017	5.71986	5.67928	6.10997	5.56455	5.72237	5.72963	5.97404	6.06317	6.05128
2310036O22Rik	10.0045	10.1489	10.1717	10.2549	10.3525	10.2502	10.2226	10.3845	10.1985	10.0273	10.2704	10.3671	10.2923	10.4108	10.2786	10.163	10.0543	10.4108	10.2529	10.2373
2310039H08Rik	9.73031	9.75975	9.75889	9.88555	9.75651	9.59231	9.6919	9.64893	9.40441	9.63888	9.46605	9.4177	9.7482	9.5489	9.64732	9.6861	9.614	9.70308	9.67026	9.68819
2310040G24Rik	4.25331	3.93429	4.00293	3.93508	3.98944	3.93571	3.55988	4.32157	4.12382	3.55988	3.55988	3.55988	3.55988	3.55988	4.02054	4.30137	3.55988	4.00904	3.55988	4.30336
2310045N01Rik	7.76764	7.72953	7.81933	7.69634	7.84183	7.75021	7.61872	7.578	7.64986	7.85012	7.67962	7.63764	7.67391	7.64156	8.00609	7.87176	7.57062	7.78896	7.66108	7.62879
2310047M10Rik	6.97497	6.91506	6.77815	6.88095	7.25004	7.36102	7.04946	7.04918	7.32652	7.26118	7.18265	7.5907	6.65004	7.05927	6.83961	7.08898	7.37803	7.33096	7.19145	7.28641
2310057M21Rik	5.61711	5.32502	5.64233	5.41943	5.93882	5.73239	5.88527	6.05198	5.61583	5.71282	5.45815	5.468	6.09787	6.05198	5.93866	5.99702	5.60285	5.44066	5.66573	5.69644
2310061I04Rik	7.81837	7.91809	7.9627	7.82475	7.52339	7.31778	7.09928	7.61988	7.58253	7.50426	7.81315	7.54217	7.897	7.69784	7.77741	7.6373	7.9426	8.13555	7.74161	7.75572
2310067B10Rik	5.70097	5.97524	6.101	5.96028	5.28454	5.39254	5.37434	5.60795	5.58702	5.49207	5.50121	5.468	5.70636	5.86135	5.56455	5.69148	5.46213	5.44066	5.37378	5.33717
2310068J16Rik	4.81124	5.1563	5.09076	5.19515	4.99368	4.77377	5.1007	4.97766	5.49645	5.00411	5.36728	5.28843	5.22299	5.02239	4.57336	5.10453	5.26913	5.21434	4.93669	5.33717
2410002F23Rik	6.1277	6.45113	6.17195	6.26924	6.77793	6.85484	6.46803	6.40508	6.69287	6.64963	6.98358	6.93647	7.08494	7.22219	7.15646	7.17687	7.12052	7.09436	6.88202	6.73605
2410004B18Rik	7.32621	7.40033	7.45323	7.30625	7.97493	7.85451	8.04528	7.79818	7.58941	7.69577	7.43198	7.39956	7.46347	7.71611	7.68663	7.76285	7.63356	7.56944	7.64721	7.51508
2410006H16Rik	11.2173	11.1548	11.1704	11.1477	10.4393	10.5387	10.3849	10.4996	9.96028	9.93569	9.91434	9.94498	10.8246	10.6523	10.9042	10.8352	9.79365	9.98652	9.80712	9.71592
2410015M20Rik	10.4087	10.545	10.428	10.4927	10.579	10.5015	10.5907	10.5662	10.4432	10.596	10.3871	10.599	10.4638	10.345	10.3898	10.4514	10.5179	10.4904	10.4238	10.3619
2410016O06Rik	6.39482	6.46448	6.51677	6.40101	6.96158	7.10508	6.28829	7.21189	6.35964	6.2598	6.86475	6.57238	7.18022	7.39134	7.27487	6.93342	6.60486	7.18918	6.80861	6.765
2410089E03Rik	7.71505	7.55605	7.67599	7.73499	7.68033	7.48993	7.65898	7.55227	7.49731	7.6205	7.13223	7.4791	7.36169	7.29715	7.68663	7.66027	7.61497	7.34131	7.56104	7.53189
2410127L17Rik	4.77597	4.76941	4.85076	3.93508	4.93696	4.91924	3.96235	4.85102	3.55988	3.55988	3.55988	3.55988	4.85285	4.71108	3.55988	4.59757	3.94484	3.55988	5.13178	5.2948
2410131K14Rik	4.53153	4.30258	3.55988	4.38973	4.59371	4.77377	4.53051	4.78139	4.79122	4.9417	5.16218	4.99702	4.79618	4.50783	4.96644	4.41305	5.12073	4.72142	4.76284	5.0567
2500002B13Rik	4.09905	4.30258	4.18403	4.08902	3.55988	3.93571	4.53051	4.00302	4.59904	4.33658	4.47942	4.30038	4.35579	4.2361	4.20864	4.30137	3.55988	4.33175	4.37443	3.99227
2500004C02Rik	4.31807	3.55988	4.18403	3.93508	4.29855	3.55988	4.12724	4.18416	4.12382	3.55988	4.2155	4.08633	3.9616	4.71108	4.02054	4.16749	3.94484	3.55988	4.26759	3.99227
2510002D24Rik	8.10467	8.12665	8.03245	8.09034	7.6196	7.77169	7.3335	7.74622	7.6888	7.0851	7.58002	7.39956	7.85161	7.919	7.87778	7.96071	7.45681	7.7352	7.31094	7.39156
2510003B16Rik	4.09905	4.46467	3.55988	4.20616	3.98944	4.0899	4.44863	4.43612	4.12382	4.19656	3.55988	3.55988	3.9616	4.50783	4.20864	4.59757	4.48947	4.19257	3.55988	4.41532
2510039O18Rik	8.3209	8.13078	8.30763	8.3361	8.43685	8.57814	8.41343	8.49937	8.55947	8.36689	8.54616	8.73127	8.77286	8.73803	8.79854	8.59736	9.15657	9.19685	9.03926	9.11596
2610001J05Rik	7.53597	7.23327	7.46247	7.46607	7.29939	7.62597	7.71733	7.66057	7.38311	7.61188	7.40043	7.54217	7.34537	7.14306	7.14406	7.18749	7.19777	7.17767	7.25703	7.30611
2610002M06Rik	4.43213	3.93429	4.53575	3.93508	4.16516	3.55988	3.96235	3.55988	4.12382	4.01189	4.02545	4.30038	3.9616	4.2361	3.55988	3.55988	3.94484	3.55988	3.97119	4.30336
2610008E11Rik	6.48872	6.31005	6.6038	6.67868	5.48219	5.92444	5.59775	5.53546	6.0892	5.67856	5.8017	5.80831	4.90657	5.36915	4.89913	5.3737	5.72963	5.79852	5.66573	5.78716
2610015P09Rik	5.34779	5.22669	5.45823	5.29641	4.93696	4.60302	5.18557	5.14374	4.73136	4.80463	4.91257	4.81648	4.60329	3.55988	4.57336	4.8181	4.32315	4.33175	4.46766	4.51294
2610020C07Rik	4.31807	4.08791	3.55988	4.08902	3.55988	4.0899	4.25257	3.55988	4.35249	4.19656	3.55988	4.30038	3.9616	3.55988	3.55988	3.9911	3.94484	4.00904	3.97119	3.99227
2610020H08Rik	5.41059	5.26037	5.28853	5.35947	5.28454	5.00613	4.90891	5.28885	5.0008	5.06317	5.58316	5.1519	4.95768	5.36915	5.08975	4.99884	5.15964	4.79716	4.62728	5.33717
2610035D17Rik	4.84532	5.00106	5.37631	4.5366	5.36746	5.39254	4.85511	5.24243	5.3292	5.40903	4.98045	5.411	5.18282	5.36915	5.14668	5.10453	5.84519	5.48131	5.82902	5.89915
2610044O15Rik8	4.77597	4.86832	5.03552	4.82258	4.81351	4.77377	4.60515	4.78139	5.04738	5.17277	4.84002	4.81648	4.1262	4.50783	4.46995	4.41305	4.8536	4.63919	4.62728	4.67984
2610203C22Rik	4.91028	4.91443	5.19382	5.08429	5.36746	5.26619	5.30235	4.70652	5.2166	5.11928	5.21687	5.07712	5.05322	4.87836	5.25279	4.88186	4.8536	4.86757	5.13178	5.00249
2610301B20Rik	6.18544	6.16944	6.02614	5.92116	5.40689	6.09233	5.53786	5.70954	5.80137	5.2239	5.66017	5.89121	5.70636	5.99139	5.48316	4.8181	5.6804	5.79852	5.80318	5.81606
2610305D13Rik	4.57713	4.38802	4.43594	4.60134	4.59371	4.46801	4.9601	4.53595	4.90122	4.9417	4.47942	4.08633	4.67206	4.2361	4.3512	4.41305	4.22278	4.79716	4.76284	5.0567
2610306M01Rik	5.34779	5.60544	5.57185	5.60917	4.74568	5.04712	4.67403	5.09106	5.29283	4.55491	4.98045	4.46202	5.33593	4.87836	5.08975	5.15389	5.15964	5.16344	4.62728	4.82135
2610318N02Rik	4.62046	4.46467	4.43594	4.46653	4.40983	4.39109	4.73818	4.53595	4.35249	4.55491	4.47942	4.08633	4.52877	4.2361	4.02054	4.59757	4.56119	4.00904	4.46766	4.16913
2610507B11Rik	9.22598	9.19985	9.15578	9.34396	9.26512	9.11933	9.27424	9.3045	9.13606	9.36007	9.36935	9.28808	9.25826	9.41586	9.48587	9.43487	9.37976	9.27946	9.51713	9.41344
2700029M09Rik	6.48872	6.67384	6.42395	6.62024	6.53377	6.77133	6.79461	6.51724	6.74352	6.98144	6.96926	6.57238	6.05732	6.41421	6.27751	6.67004	6.15939	6.41508	6.67706	6.70649
2700038G22Rik	5.05728	4.91443	4.78115	5.22988	5.44511	5.5342	5.56815	5.45858	5.77642	5.77876	5.76773	5.96926	5.26183	5.02239	6.0522	5.89386	5.86714	5.76687	5.77682	5.87203
2700046G09Rik	4.00096	4.08791	4.43594	4.38973	3.98944	4.20723	3.96235	4.00302	4.12382	4.45326	3.55988	4.08633	4.35579	4.2361	4.3512	4.16749	3.94484	4.19257	4.13962	4.16913
2700049A03Rik	5.5274	5.77047	5.49725	5.5578	5.0476	5.04712	4.73818	4.91623	5.0008	5.2239	5.3192	4.9106	4.79618	4.87836	4.74984	4.99884	4.80174	4.93351	5.08611	5.0567
2700054A10Rik	3.87237	4.08791	4.18403	4.30412	4.16516	4.0899	4.25257	4.18416	3.95991	4.01189	3.55988	3.55988	4.2513	4.2361	4.20864	4.30137	4.22278	4.00904	4.26759	4.16913
2700060E02Rik	8.15342	8.11421	8.2396	8.20478	7.88113	7.90395	8.20763	7.89676	7.69518	8.07955	7.83686	7.69422	7.99415	7.82114	7.75322	7.89774	7.61497	7.75077	7.91358	7.88545
2700062C07Rik	6.90245	7.01732	7.10894	7.04909	7.22981	6.98084	7.09928	6.9733	7.4826	7.46651	7.15766	7.39956	7.16167	7.29715	7.25196	7.3847	7.5115	7.43118	7.1227	7.42795
2700069I18Rik	4.48335	4.53461	4.62504	4.87092	4.29855	4.72019	4.35724	4.85102	4.24841	4.01189	3.55988	3.55988	4.44702	4.71108	4.46995	4.41305	3.55988	3.55988	3.55988	3.99227
2700081O15Rik	7.88786	7.49321	7.88939	7.69634	7.48131	7.42353	7.05956	7.32786	7.24158	6.91258	7.13223	7.04544	7.84584	8.1106	7.5988	7.73429	7.69386	7.62121	7.36288	7.60517
2700094K13Rik	7.13294	7.33727	7.32733	7.10945	6.61473	6.99927	6.77011	6.87932	6.30964	6.57991	6.68311	6.24293	7.09476	6.93927	6.92933	7.34737	6.63005	6.7491	6.94042	6.87519
2700097O09Rik	5.36908	5.29313	5.09076	5.04481	5.44511	5.39254	5.26468	5.33354	5.55754	5.11928	5.62224	5.411	5.00649	5.02239	5.0298	4.59757	5.33691	5.48131	5.37378	5.15786
2700099C18Rik	4.94132	4.76941	4.62504	4.71834	4.16516	4.60302	4.67403	4.18416	4.44337	4.45326	4.3595	4.08633	4.35579	4.50783	4.66579	4.88186	4.32315	4.33175	4.26759	4.16913
2810001G20Rik	6.64329	6.69653	6.66973	6.63212	6.35622	6.36212	6.32276	6.36559	6.45453	6.09244	6.04615	6.33292	6.58135	6.36794	6.65865	6.6077	6.41459	6.20068	6.31735	6.72135
2810002D19Rik	5.25867	5.22669	5.09076	5.35947	5.3267	5.26619	5.37434	5.37665	5.36452	5.11928	5.21687	5.411	5.29945	5.63866	4.89913	5.05293	5.30349	4.93351	5.37378	5.20529
2810004N23Rik	7.12139	7.32287	7.21138	7.31358	7.23996	7.36102	7.64569	7.34796	7.66296	7.98281	7.79712	7.93851	7.2076	6.87522	7.14406	7.37546	7.27104	6.96617	7.1126	7.26643
2810006K23Rik	5.16234	5.67875	5.45823	5.68257	5.68443	5.61214	5.18557	5.53546	5.17657	5.27291	5.16218	5.35125	4.85285	5.02239	5.48316	4.99884	4.62742	4.54881	5.17571	4.75315
2810013P06Rik	5.9516	5.95612	5.94689	5.70614	5.44511	5.36216	5.30235	5.0358	5.61583	5.67856	5.10479	5.52251	5.47187	5.86135	5.3502	5.45156	4.56119	4.99561	5.21805	5.3781
2810025M15Rik	7.36093	7.42749	7.64389	7.52405	7.36573	7.29565	7.46817	7.3177	7.24158	7.32594	6.88016	7.07997	7.48596	7.64156	7.55278	7.8453	7.67604	7.66297	7.63321	7.73412
2810029C07Rik	4.25331	3.93429	4.43594	4.20616	4.40983	4.39109	3.96235	4.32157	4.35249	4.19656	4.02545	4.46202	4.7361	4.87836	4.57336	4.67692	4.32315	4.72142	4.26759	4.16913
2810403A07Rik	6.90919	7.02627	6.68574	6.6556	7.3282	7.47033	7.64569	7.4351	6.87409	6.96793	7.03945	6.6669	7.50076	7.54256	7.6168	7.50814	7.35577	7.40184	7.56104	7.42795
2810408A11Rik	4.3773	4.30258	4.18403	4.66168	4.59371	4.39109	4.35724	4.32157	4.5248	3.55988	4.02545	3.55988	4.44702	4.2361	4.3512	4.16749	4.1027	4.33175	4.26759	4.16913
2810408I11Rik	5.68462	5.55414	5.67618	5.58374	5.83175	5.8212	5.81289	5.83375	6.1854	6.36799	5.89868	5.85041	6.50913	6.7377	6.10558	6.09283	6.194	6.24631	6.26274	6.31235
2810410L24Rik	4.62046	4.46467	4.62504	4.5366	3.98944	4.0899	4.25257	4.00302	4.24841	4.33658	4.2155	3.55988	4.52877	4.50783	4.20864	4.51042	4.48947	4.44775	3.97119	4.30336
2810417H13Rik	3.87237	3.93429	4.32141	4.20616	4.16516	4.20723	4.25257	4.32157	4.12382	3.55988	4.2155	4.30038	3.55988	3.55988	3.55988	3.9911	3.55988	3.55988	3.55988	3.99227
2810428I15Rik	9.7967	9.81453	9.68024	9.90862	9.73527	9.73543	9.42536	9.84993	9.72694	9.43742	9.72455	9.80088	9.88088	9.58901	9.76059	9.60778	9.73479	9.87761	9.57122	9.70489
2810433D01Rik	4.7014	5.08134	5.03552	4.77183	4.40983	4.46801	4.35724	4.70652	4.5248	4.55491	4.47942	3.55988	4.95768	4.71108	5.20093	4.94195	4.1027	4.79716	4.46766	4.30336
2810474O19Rik	6.67544	6.88583	6.65354	6.55926	5.93882	6.27282	6.23492	6.07693	6.42362	6.21404	6.27689	6.24293	5.09807	5.14978	5.56455	5.83913	5.23375	5.73444	5.85437	5.5647
2900009J06Rik	4.7014	5.00106	4.85076	4.77183	4.50686	4.72019	4.60515	4.53595	4.66755	5.11928	4.58382	4.81648	5.14123	5.2645	5.20093	4.88186	4.8536	4.72142	4.69748	5.0567
2900026A02Rik	7.05615	7.07876	7.06093	6.92969	7.06818	6.78204	6.92222	6.7485	6.35964	6.48755	6.51477	6.11296	7.79279	7.76959	7.60783	7.6373	7.75738	7.51573	7.57577	7.56492
2900076A07Rik	5.9516	5.93672	5.89133	5.53131	5.77479	5.73239	5.62667	5.67656	5.77642	5.40903	4.91257	5.71986	5.50366	5.79124	5.52451	5.62739	5.80018	5.52069	5.66573	5.69644
2900097C17Rik	4.31807	4.53461	4.00293	4.20616	4.29855	3.55988	4.25257	4.00302	3.55988	4.01189	4.02545	4.99702	3.9616	4.2361	4.20864	4.41305	4.48947	4.19257	3.97119	4.6003
3000002C10Rik	4.43213	4.59923	4.18403	4.60134	4.29855	4.39109	4.35724	5.0358	4.24841	4.01189	4.58382	4.59621	4.52877	4.2361	4.3512	4.30137	4.8536	4.33175	4.26759	4.41532
3010001F23Rik	4.00096	3.93429	4.18403	4.08902	3.98944	4.0899	3.96235	3.55988	3.55988	3.55988	4.02545	4.08633	3.9616	4.50783	4.66579	4.16749	3.55988	4.00904	4.13962	3.55988
3010026O09Rik	5.41059	5.47307	5.45823	5.53131	4.16516	4.30534	4.73818	4.91623	4.73136	4.6458	5.16218	4.71269	4.52877	4.50783	4.3512	4.41305	4.32315	4.00904	3.97119	4.30336
3110001I22Rik	4.43213	4.30258	4.70629	4.30412	4.74568	4.66346	4.79835	5.0358	4.79122	4.72848	4.67712	4.30038	4.90657	4.71108	4.66579	4.94195	4.62742	4.44775	4.93669	4.6003
3110002H16Rik	6.68336	6.65077	6.38502	6.63212	6.74963	6.80323	6.37289	6.70205	6.83966	6.89839	7.01179	7.17883	6.5672	6.97023	6.56801	6.77288	7.10277	6.8833	7.1227	6.77925
3110009E18Rik	5.48966	5.00106	5.5351	5.35947	5.3267	5.61214	5.73631	5.67656	5.2166	5.67856	5.21687	5.411	5.59448	5.55505	5.30248	5.41324	4.90297	4.86757	4.62728	4.75315
3110021A11Rik	5.16234	5.29313	4.97738	4.82258	5.40689	5.04712	5.33888	5.33354	5.75099	5.45124	5.36728	5.07712	5.14123	4.87836	4.82722	5.24673	5.19728	4.99561	5.29843	5.3781
3110021N24Rik	4.09905	4.53461	4.18403	4.20616	4.29855	4.30534	4.12724	4.00302	4.12382	4.33658	4.2155	4.08633	4.44702	3.55988	4.46995	4.59757	4.41084	4.44775	3.97119	3.99227
3110039I08Rik	7.31614	7.04398	7.22232	7.21517	7.33767	7.53463	7.59816	7.18976	7.75142	7.54104	7.54202	7.51728	7.88015	8.70189	7.91459	8.08459	7.65192	7.2454	7.76747	7.70481
3110039M20Rik	5.41059	5.41596	5.45823	5.19515	5.6205	5.29904	5.59775	5.0358	5.2166	5.32	5.69702	5.28843	5.62337	5.55505	5.74791	5.94643	5.46213	5.632	5.40978	5.2948
3110040N11Rik	5.5274	6.11917	5.9194	5.29641	5.65286	5.61214	5.65497	5.53546	5.58702	5.84155	5.45815	5.1519	5.40577	6.32007	5.67765	5.59412	5.33691	5.48131	5.37378	5.52953
3110043O21Rik	4.53153	4.59923	4.97738	3.55988	4.67279	4.66346	4.73818	4.32157	4.35249	4.6458	4.2155	4.46202	4.44702	4.71108	4.46995	4.59757	4.48947	4.44775	4.98878	4.6003
3110056K07Rik	4.53153	4.82007	4.91596	4.82258	5.19546	5.19765	5.1007	5.09106	5.3292	5.60719	5.04436	5.35125	5.22299	5.02239	5.52451	5.75254	5.46213	5.59596	5.03851	5.1084
3110057O12Rik	4.66181	4.30258	3.55988	4.20616	4.50686	3.93571	3.96235	4.00302	4.12382	4.19656	4.02545	4.46202	3.9616	4.50783	4.20864	4.30137	4.22278	4.00904	3.55988	4.16913
3110070M22Rik	5.00083	4.91443	4.91596	5.08429	4.40983	4.82459	4.60515	4.91623	4.73136	4.55491	4.02545	4.30038	4.79618	4.87836	5.08975	4.99884	4.22278	4.54881	4.37443	4.41532
3110082I17Rik	6.71462	6.7299	6.63715	6.69008	6.55034	6.69395	6.58555	6.77864	7.12299	7.25009	7.18265	7.21031	6.82621	6.45898	6.6231	6.49145	6.78359	6.8833	7.02912	6.7506
3300002I08Rik	4.53153	4.38802	4.32141	4.08902	4.67279	4.53819	4.44863	4.62525	4.24841	4.45326	3.55988	4.30038	4.35579	4.50783	4.3512	4.16749	4.22278	4.33175	4.62728	4.41532
3300005D01Rik	9.401	9.26313	9.18665	9.44042	9.57912	9.59231	9.58488	9.60597	9.32861	9.44227	9.47361	9.52424	10.124	10.1544	10.0066	9.9916	9.94846	9.86697	9.84092	9.92047
3425401B19Rik	5.70097	5.58005	5.49725	5.50426	4.93696	5.04712	4.90891	4.70652	4.5248	4.6458	4.58382	4.59621	4.90657	5.14978	5.48316	5.15389	4.48947	4.00904	4.55118	4.6003
3632451O06Rik	6.01715	5.95612	5.86266	5.99829	6.08493	5.9636	6.10167	6.1255	5.75099	5.84155	6.1009	5.76483	5.85802	5.86135	5.96795	5.75254	5.86714	5.39863	5.47879	5.87203
3830406C13Rik	5.86844	5.63034	5.9194	5.8393	5.80358	5.90442	5.73631	5.80378	5.64402	5.71282	5.66017	5.71986	5.78437	6.05198	5.71325	5.83913	5.77708	5.44066	5.44476	5.72739
4430402I18Rik	4.87831	5.19202	4.70629	5.00388	4.50686	4.46801	4.35724	4.32157	4.59904	4.55491	4.58382	4.30038	4.7361	4.71108	4.46995	4.67692	4.62742	4.63919	4.55118	4.67984
4632404H12Rik	4.62046	4.38802	4.00293	4.38973	4.29855	4.53819	4.53051	4.00302	4.90122	4.45326	4.3595	4.08633	4.1262	3.55988	4.02054	4.16749	4.56119	4.33175	4.55118	4.6003
4632415L05Rik	4.43213	4.46467	4.00293	4.60134	4.40983	4.39109	3.96235	4.43612	4.35249	4.45326	4.3595	4.71269	4.1262	4.2361	4.46995	3.9911	4.62742	4.33175	4.13962	4.6003
4632427E13Rik	4.25331	4.46467	4.18403	4.46653	4.29855	4.20723	4.12724	4.43612	4.24841	4.45326	4.02545	4.08633	4.2513	4.2361	4.02054	4.51042	3.94484	4.33175	4.13962	4.6003
4732471J01Rik	4.43213	4.30258	4.18403	4.60134	4.50686	3.55988	4.12724	4.18416	4.12382	3.55988	4.3595	4.30038	4.1262	4.50783	4.46995	4.16749	4.48947	4.19257	4.13962	4.16913
4831440E17Rik	4.91028	4.95861	4.91596	5.47662	4.87706	5.00613	4.73818	4.62525	4.95216	4.6458	4.67712	4.81648	5.14123	4.50783	4.89913	5.10453	4.8536	5.05438	4.93669	4.6003
4833415N18Rik	5.18717	5.35609	5.24212	5.29641	5.14826	5.23242	5.65497	5.41829	4.95216	5.27291	5.10479	5.22214	5.33593	5.36915	4.82722	5.24673	4.68914	4.86757	4.88192	4.88525
4833417C18Rik	4.18127	3.93429	4.43594	4.08902	3.98944	4.20723	4.25257	4.00302	4.5248	4.01189	4.58382	4.46202	3.9616	4.50783	4.46995	4.16749	4.32315	4.00904	4.55118	4.41532
4833418N02Rik	4.62046	4.38802	4.78115	4.38973	4.93696	4.77377	4.67403	4.78139	4.59904	4.72848	4.58382	4.46202	4.85285	4.50783	4.74984	4.8181	4.90297	4.33175	4.55118	4.67984
4833419F23Rik	5.80998	5.70229	6.02614	5.86024	5.65286	5.5342	5.47499	5.37665	5.1351	5.60719	5.21687	5.57476	5.70636	5.14978	6.0522	5.78204	5.49155	5.44066	5.08611	5.5647
4833420G17Rik	5.73305	5.35609	5.45823	5.60917	5.09904	5.08665	5.62667	5.41829	5.17657	5.53161	5.10479	5.1519	4.95768	5.63866	4.66579	5.55995	5.0387	4.99561	5.03851	5.3781
4833427G06Rik	4.53153	4.38802	4.43594	4.20616	4.16516	3.55988	4.44863	4.18416	4.59904	4.19656	4.47942	4.46202	4.2513	4.2361	4.82722	4.41305	4.1027	4.19257	4.37443	3.55988
4833439L19Rik	7.17821	6.84591	7.26525	7.09246	7.10201	6.99009	7.44531	7.40664	6.49966	7.49492	7.15766	7.24111	6.90667	7.78698	6.95802	7.53326	7.48442	7.10656	7.68843	7.33517
4921524J17Rik	6.74519	6.66235	6.79298	6.69008	6.48284	6.65945	6.37289	6.49916	6.48478	6.6152	6.68311	6.85887	6.01551	6.32007	5.99662	6.3065	6.39994	6.35418	6.45326	6.80733
4921531C22Rik	4.7394	4.53461	4.62504	4.60134	4.67279	4.20723	4.44863	4.78139	4.59904	5.00411	4.76194	4.30038	4.67206	5.02239	4.74984	4.51042	4.95013	4.63919	4.76284	4.67984
4930402H24Rik	7.67627	7.73497	7.66003	7.86513	7.88758	7.76635	7.65898	7.67653	8.0442	8.26643	8.02743	7.87145	7.6542	7.75198	7.72031	7.72705	7.92261	8.00547	7.56842	7.60517
4930413G21Rik	4.18127	4.38802	4.32141	4.60134	3.98944	4.0899	3.96235	4.18416	4.12382	4.45326	4.02545	4.30038	3.9616	3.55988	4.20864	4.51042	4.22278	4.00904	3.97119	4.51294
4930426L09Rik	4.62046	4.53461	4.62504	4.08902	4.16516	4.39109	4.44863	4.00302	4.35249	4.33658	4.3595	4.59621	4.60329	3.55988	4.82722	4.88186	4.56119	4.19257	4.26759	4.67984
4930427A07Rik	4.84532	5.1563	5.03552	5.04481	4.81351	4.82459	4.9601	4.70652	4.73136	4.55491	4.67712	4.59621	4.7361	4.2361	4.89913	4.16749	4.41084	4.33175	4.46766	5.00249
4930429B21Rik	4.25331	4.20482	4.00293	4.30412	4.40983	4.39109	4.44863	4.00302	4.12382	4.01189	4.02545	4.08633	4.60329	4.71108	4.66579	4.59757	4.22278	3.55988	4.37443	4.30336
4930430F08Rik	5.45075	5.29313	5.09076	5.44835	4.74568	5.26619	5.44234	5.37665	5.46475	5.2239	5.3192	5.35125	4.79618	4.71108	4.82722	4.94195	4.74707	5.05438	4.93669	5.1084
4930447F24Rik	6.1277	6.38238	6.3037	6.14049	6.25811	6.43237	6.10167	6.46229	6.71843	7.10987	6.76859	6.87867	6.19427	6.7377	6.07915	6.13832	6.61751	6.37478	6.43698	6.20955
4930451G09Rik	4.3773	4.59923	4.18403	4.46653	4.29855	3.93571	4.25257	4.00302	4.24841	4.19656	4.02545	3.55988	4.2513	4.71108	4.3512	4.59757	3.94484	4.19257	4.13962	3.55988
4930453N24Rik	6.92259	6.78382	6.90631	6.94873	6.92418	6.88493	7.23906	6.94708	6.98315	6.77949	6.51477	6.87867	6.72825	6.80814	6.65865	6.86873	7.21438	7.13066	7.10243	7.14028
4930486L24Rik	5.08447	5.08134	5.03552	4.87092	4.67279	4.82459	4.73818	4.91623	4.73136	4.72848	4.47942	4.59621	5.00649	5.02239	5.44041	5.41324	5.19728	5.11021	4.88192	4.88525
4930511A08Rik	3.87237	3.55988	3.55988	3.55988	3.98944	4.0899	3.55988	3.55988	4.12382	4.01189	4.2155	3.55988	3.9616	3.55988	3.55988	3.9911	3.94484	4.33175	4.13962	4.16913
4930515G01Rik	4.43213	4.08791	4.18403	4.20616	3.55988	4.0899	4.12724	4.00302	4.12382	4.19656	4.3595	4.46202	4.1262	4.2361	3.55988	3.9911	4.1027	4.00904	3.97119	3.55988
4930523C07Rik	6.54217	6.52937	6.36513	6.45578	6.37503	6.28811	6.6408	6.68622	6.04873	6.09244	5.86714	6.21157	7.5081	7.71611	7.63458	7.59022	6.48556	6.79527	6.64921	6.2924
4930526I15Rik	6.61039	6.71887	6.71722	6.86097	6.50002	6.63596	6.30563	6.63763	6.57176	6.69975	6.30029	6.4174	6.77808	6.21904	6.95802	6.86873	6.667	7.06963	6.74437	6.69148
4930556M19Rik	4.48335	4.65946	4.62504	4.71834	4.16516	4.87299	4.35724	4.85102	4.44337	4.45326	4.3595	4.08633	4.52877	3.55988	4.46995	4.67692	4.1027	4.19257	3.97119	3.99227
4930563E22Rik	4.7014	4.20482	4.43594	4.46653	4.16516	4.0899	4.25257	4.00302	3.95991	4.45326	3.55988	4.08633	4.2513	4.50783	4.02054	4.16749	3.94484	4.00904	3.97119	4.16913
4930570G19Rik	5.65131	5.50068	5.14344	5.70614	5.24083	5.26619	5.44234	5.49761	5.29283	5.2239	5.36728	5.07712	5.26183	5.36915	5.64104	5.55995	5.36943	5.31	5.29843	5.41772
4930577N17Rik	4.43213	4.53461	4.97738	4.20616	4.29855	4.53819	4.44863	4.00302	4.59904	4.6458	4.84002	3.55988	4.2513	4.87836	4.74984	4.16749	4.32315	4.44775	4.76284	4.75315
4930579G24Rik	6.0674	5.72541	6.00024	5.8393	5.6205	5.58669	5.50682	5.28885	5.39884	5.53161	5.36728	5.71986	5.53466	5.36915	5.74791	5.3737	5.62922	5.632	5.77682	5.5647
4930579K19Rik	4.77597	4.65946	4.91596	4.82258	4.40983	4.60302	4.25257	4.53595	4.44337	4.55491	4.3595	4.81648	4.1262	4.71108	4.3512	4.41305	3.94484	4.00904	4.13962	4.41532
4931406C07Rik	6.83313	6.98098	6.98573	7.269	6.67629	7.12197	6.8067	6.92036	6.9077	6.57991	6.3901	6.471	6.44852	7.03021	6.6761	6.92072	6.22776	6.4348	6.43698	6.23074
4931406P16Rik	7.5229	7.48677	7.66803	7.45286	7.70976	7.44378	7.38249	7.46301	7.50461	7.8719	7.62615	7.96632	7.64757	7.83792	7.53394	7.94211	7.44281	7.40184	7.65417	7.44581
4931414P19Rik	5.21149	5.1563	4.97738	5.26361	4.50686	4.72019	4.79835	4.91623	4.84769	4.9417	5.16218	5.07712	4.1262	4.71108	4.02054	3.9911	4.74707	4.44775	3.97119	4.67984
4931428F04Rik	4.7014	5.11943	4.97738	4.77183	5.09904	5.04712	4.79835	4.70652	5.04738	5.2239	5.26913	5.22214	4.85285	5.55505	4.82722	4.88186	4.90297	4.93351	4.76284	5.20529
4931440F15Rik	3.87237	4.20482	4.00293	3.93508	3.55988	3.93571	3.55988	3.55988	3.95991	4.33658	4.2155	3.55988	4.1262	4.2361	4.20864	4.16749	3.55988	4.00904	3.55988	3.55988
4931440P22Rik	5.32612	5.52769	5.24212	5.41943	5.19546	5.33101	5.18557	5.41829	5.29283	5.56996	5.26913	5.468	5.50366	5.55505	5.48316	4.99884	5.30349	5.82943	5.47879	5.81606
4932416H05Rik	4.53153	4.53461	4.43594	4.30412	4.16516	3.93571	4.35724	4.18416	3.95991	4.45326	4.58382	4.08633	4.44702	4.50783	4.20864	4.41305	3.94484	4.00904	3.97119	3.99227
4932438A13Rik	5.82484	5.60544	5.67618	5.6341	5.3267	5.5342	5.59775	5.41829	5.46475	5.2239	5.36728	5.07712	4.95768	5.86135	5.39613	5.33284	5.26913	5.26312	5.66573	5.41772
4933404O12Rik	5.08447	5.32502	4.97738	5.04481	5.0476	5.19765	4.85511	5.64271	5.2166	5.60719	5.62224	5.57476	4.7361	5.02239	5.25279	5.24673	4.8536	4.54881	4.93669	4.67984
4933405L10Rik	4.3773	4.08791	4.32141	4.20616	4.29855	4.0899	3.96235	4.00302	3.95991	4.19656	4.3595	4.08633	4.2513	3.55988	4.02054	4.16749	4.62742	3.55988	3.97119	3.55988
4933412E12Rik	5.96496	6.08459	5.86266	5.75204	5.40689	5.75517	5.56815	5.83375	5.46475	5.40903	5.3192	5.62496	6.19427	5.79124	6.15695	5.94643	5.75357	5.82943	5.77682	5.63226
4933417D19Rik	4.3773	4.08791	4.53575	4.20616	4.50686	4.39109	4.12724	4.62525	4.35249	4.01189	4.2155	4.46202	4.2513	4.50783	4.57336	4.51042	4.1027	4.19257	4.62728	3.99227
4933427D14Rik	5.45075	5.50068	5.28853	5.65856	5.74536	5.39254	5.65497	6.05198	6.06912	5.81053	5.62224	5.71986	5.33593	5.14978	5.20093	5.62739	5.75357	5.21434	5.74992	5.69644
4933431E20Rik	5.91067	5.83528	6.07651	5.86024	6.06165	5.8425	6.06108	5.97425	6.29256	6.04058	6.34592	6.6669	5.37135	5.71718	5.25279	5.65983	5.33691	5.31	5.66573	5.33717
4933434E20Rik	6.46121	6.55451	6.66973	6.52135	6.33714	6.83442	7.37444	6.10143	7.15125	7.1221	6.78508	6.44446	6.13725	6.70112	6.32293	6.67004	6.52647	6.4348	6.60636	6.82117
4933439C10Rik	5.48966	5.29313	5.57185	5.60917	5.14826	5.26619	4.90891	5.19413	4.90122	5.17277	4.67712	4.71269	5.18282	5.02239	5.25279	5.45156	5.57592	5.55888	5.13178	5.33717
5031425E22Rik	6.31484	6.26476	6.101	6.3728	6.23762	6.49923	6.62719	6.21773	6.52895	6.85497	6.66538	6.83879	6.70266	6.90761	6.77646	6.92072	6.63005	6.58326	6.78326	6.66096
5031426D15Rik	4.7014	4.08791	4.43594	4.5366	4.59371	4.0899	4.35724	4.18416	4.5248	4.6458	4.76194	4.30038	3.9616	3.55988	4.66579	3.9911	4.1027	4.54881	4.26759	3.99227
5031434O11Rik	4.57713	4.20482	4.32141	4.30412	4.16516	4.66346	3.96235	3.55988	3.95991	4.01189	4.02545	4.46202	4.35579	4.87836	4.46995	4.67692	3.55988	4.19257	4.13962	3.55988
5330426P16Rik	5.36908	5.29313	5.77272	5.32835	5.44511	5.6371	5.65497	5.19413	5.84989	5.71282	5.76773	5.411	4.90657	4.71108	4.57336	4.59757	5.60285	5.632	5.37378	5.59892
5430405H02Rik	4.66181	4.76941	4.62504	5.15937	4.29855	4.66346	4.79835	4.43612	4.5248	5.06317	4.58382	4.59621	4.7361	4.71108	4.82722	4.99884	4.95013	4.79716	4.82412	4.51294
5430416N02Rik	6.24085	6.46448	6.34496	6.42867	6.06165	6.64775	6.48328	6.1255	6.35964	6.63252	6.12747	6.52261	7.06509	6.87522	6.95802	7.24956	6.83845	6.5476	6.87005	6.77925
5430431A17Rik	3.87237	3.55988	3.55988	3.55988	3.55988	3.93571	3.55988	3.55988	3.55988	4.01189	4.02545	4.08633	4.7361	4.87836	5.20093	4.51042	4.62742	4.44775	4.76284	4.6003
5730408K05Rik	5.39001	5.74813	5.19382	5.60917	6.10781	5.75517	5.65497	5.86306	5.77642	5.9015	5.89868	6.27358	6.23101	5.46555	6.07915	6.20383	6.4576	6.41508	6.20586	6.16617
5730409E04Rik	7.63237	7.59845	7.72282	7.79371	7.46413	7.50284	7.6787	7.66057	7.9406	8.00269	7.82109	7.62605	7.44827	7.54256	7.78539	7.645	7.30244	7.41169	7.45347	7.15123
5730422E09Rik	3.55988	3.93429	3.55988	3.93508	3.55988	4.30534	4.25257	3.55988	4.24841	4.33658	4.47942	4.08633	4.2513	4.50783	4.02054	4.59757	4.1027	4.33175	3.55988	4.16913
5730455P16Rik	5.48966	5.32502	5.45823	5.35947	5.48219	5.12485	5.22579	5.0358	5.09209	5.2239	4.98045	5.1519	5.18282	5.14978	5.25279	5.55995	4.95013	5.39863	4.69748	5.0567
5730480H06Rik	4.00096	4.08791	4.00293	4.30412	4.40983	3.93571	3.55988	4.00302	4.12382	3.55988	4.3595	4.08633	4.1262	3.55988	4.02054	3.9911	3.94484	4.00904	3.97119	3.99227
5730508B09Rik	5.70097	5.58005	5.57185	5.75204	5.9893	5.8841	6.10167	5.89174	5.8967	5.84155	5.69702	5.468	5.9278	5.92795	5.96795	5.89386	5.84519	5.70118	5.9512	5.92573
5730559C18Rik	4.94132	4.65946	4.85076	4.82258	4.87706	4.60302	4.67403	4.70652	5.04738	4.80463	5.04436	4.71269	5.43926	5.63866	5.3502	5.33284	5.86714	6.24631	5.9512	5.81606
5830415F09Rik	4.62046	4.38802	4.53575	4.87092	4.40983	5.19765	5.00898	4.70652	4.90122	4.9417	4.3595	4.99702	4.2513	4.87836	4.74984	4.41305	4.62742	4.19257	4.88192	4.88525
5830417I10Rik	4.00096	4.20482	4.00293	4.08902	4.16516	3.93571	3.96235	4.00302	3.95991	4.19656	4.02545	3.55988	3.9616	4.2361	4.3512	3.9911	4.1027	4.33175	4.37443	3.55988
5830432E09Rik	4.00096	4.20482	3.55988	3.93508	4.50686	4.0899	3.96235	4.18416	4.66755	4.33658	4.3595	4.30038	4.2513	3.55988	4.3512	4.30137	4.74707	4.72142	4.76284	4.41532
5830454E08Rik	4.84532	4.38802	4.62504	5.00388	4.40983	4.82459	4.73818	4.62525	4.66755	4.33658	4.84002	4.81648	4.90657	4.50783	4.74984	5.24673	4.56119	4.63919	4.55118	5.1084
6030419C18Rik	7.3412	7.20996	7.21138	7.21517	7.33767	7.1876	6.74518	7.1212	7.31825	7.00807	7.2668	7.41313	7.78073	7.64156	7.65214	7.27962	8.20506	8.13555	8.0567	7.91133
6030458C11Rik	6.45192	6.85599	6.6038	6.70139	6.59891	6.61207	6.70694	6.49916	6.94053	7.09754	7.0932	6.64386	5.70636	6.05198	5.99662	6.13832	6.52647	6.24631	6.38697	6.2924
6230400D17Rik	3.55988	4.08791	3.55988	4.08902	4.16516	4.0899	4.25257	4.00302	3.55988	4.45326	4.67712	3.55988	4.2513	4.2361	4.3512	4.41305	4.48947	4.44775	4.13962	4.16913
6330408A02Rik	5.34779	5.1563	5.37631	5.22988	4.93696	4.82459	4.79835	5.09106	4.84769	5.06317	5.04436	5.28843	4.67206	4.71108	4.74984	4.99884	4.68914	4.79716	4.46766	4.6003
6330415G19Rik	4.3773	4.08791	4.43594	4.08902	3.55988	4.30534	4.35724	3.55988	3.95991	4.01189	4.2155	4.46202	4.1262	3.55988	4.3512	3.9911	3.94484	3.55988	3.55988	4.16913
6330416G13Rik	6.1277	6.32482	6.21729	6.22236	6.93676	6.64775	6.71981	6.86536	6.95131	7.09754	7.18265	6.83879	6.44852	5.92795	6.7438	6.74426	7.87657	7.71946	7.81785	7.69739
6330418K02Rik	4.84532	4.86832	5.09076	5.12245	4.67279	4.91924	4.44863	4.43612	4.73136	4.6458	4.84002	4.99702	4.7361	5.2645	4.74984	5.20122	4.32315	4.19257	4.55118	4.41532
6430548M08Rik	6.16264	5.97524	5.9194	6.22236	5.85934	6.02028	5.90855	6.14915	5.77642	5.67856	6.01792	6.00664	5.67928	5.36915	5.74791	5.41324	5.33691	5.52069	5.72246	5.63226
6430571L13Rik	4.57713	4.30258	4.18403	4.30412	3.98944	4.39109	3.96235	4.32157	3.95991	3.55988	4.02545	4.59621	4.1262	4.50783	4.46995	4.16749	4.22278	4.33175	3.97119	3.99227
6430706D22Rik	6.84727	7.06148	6.87882	6.92008	6.92418	6.87497	6.77011	6.79347	6.70571	6.56192	6.76859	6.73384	6.23101	6.21904	6.0522	6.38346	6.63005	6.35418	6.38697	6.46241
8430419L09Rik	4.91028	4.86832	4.70629	4.96136	4.81351	4.66346	4.53051	4.43612	5.0008	5.11928	4.98045	4.71269	4.7361	4.2361	4.74984	4.75006	4.8536	4.33175	4.55118	4.67984
8430423G03Rik	4.84532	5.11943	4.53575	5.08429	4.59371	4.66346	4.9601	4.97766	5.39884	5.00411	5.10479	4.71269	4.7361	5.2645	5.0298	4.75006	5.0387	4.93351	4.62728	4.88525
8430429K09Rik	5.25867	5.44484	5.28853	5.47662	4.93696	4.87299	5.22579	5.14374	5.52736	5.06317	5.04436	4.9106	5.18282	5.63866	5.52451	5.3737	5.12073	5.16344	4.76284	4.88525
9030617O03Rik	5.41059	5.65477	5.24212	5.58374	5.36746	5.56072	5.33888	5.57222	5.0008	5.53161	5.50121	4.81648	5.59448	5.36915	5.48316	5.33284	4.8536	4.86757	4.69748	4.94547
9030624J02Rik	7.95414	7.76184	8.00116	7.93316	7.94434	8.02506	7.91299	7.98901	7.76363	8.01579	7.55161	8.08097	7.79878	7.76959	8.03312	7.95454	7.85033	7.75849	7.81785	7.74136
9130008F23Rik	4.91028	4.30258	4.53575	4.60134	4.87706	4.60302	4.9601	4.18416	4.95216	4.55491	4.58382	4.71269	5.43926	5.36915	5.84671	5.15389	4.99531	4.93351	5.17571	4.82135
9130011E15Rik	5.61711	5.32502	5.28853	5.53131	5.71525	5.50712	5.14391	5.28885	4.95216	4.72848	5.3192	5.62496	5.14123	5.46555	5.48316	5.29055	5.23375	4.99561	4.82412	5.33717
9130023H24Rik	4.7014	4.71601	4.70629	4.5366	4.67279	4.39109	4.25257	4.62525	4.35249	4.9417	4.47942	4.30038	4.1262	3.55988	4.02054	3.9911	4.32315	4.19257	4.26759	3.55988
9130024F11Rik	4.77597	4.59923	4.62504	5.04481	4.40983	4.87299	4.44863	4.32157	3.95991	4.45326	4.02545	4.30038	4.44702	5.02239	4.3512	4.51042	4.1027	4.33175	4.55118	4.51294
9130221H12Rik	6.50676	6.65077	6.58682	6.31458	6.44782	6.2099	6.6408	6.30415	6.29256	6.63252	6.36818	6.49704	5.67928	5.46555	5.93866	5.97196	6.61751	6.73337	6.26274	6.48008
9130401M01Rik	9.06316	9.00941	9.04374	9.04405	9.12513	9.0618	8.99996	9.17328	9.28071	9.29452	9.32265	9.3838	8.65913	8.99851	8.80247	8.82731	8.90769	8.99975	8.91779	9.02722
9230110C19Rik	4.81124	4.59923	4.43594	4.30412	4.50686	4.46801	4.79835	4.70652	4.24841	4.80463	4.3595	4.30038	4.85285	4.50783	4.74984	4.59757	4.90297	4.63919	4.55118	4.51294
9230114K14Rik	4.25331	4.46467	4.62504	4.30412	4.29855	4.53819	4.35724	4.32157	4.12382	4.45326	4.3595	4.08633	4.2513	4.2361	4.57336	4.30137	4.32315	4.33175	3.55988	4.16913
9330020H09Rik	3.55988	3.55988	4.00293	4.08902	4.16516	3.93571	3.96235	4.32157	4.35249	4.01189	4.02545	4.46202	4.35579	4.50783	4.02054	4.16749	4.48947	4.44775	3.55988	3.55988
9330102E08Rik	4.57713	4.86832	4.53575	5.00388	4.81351	5.12485	4.44863	4.43612	5.0008	4.55491	4.47942	4.99702	4.67206	5.14978	5.08975	4.59757	4.32315	4.33175	4.46766	4.75315
9330133O14Rik	4.97148	5.08134	5.09076	5.08429	4.93696	4.91924	5.05578	4.78139	5.17657	5.17277	4.84002	5.35125	5.43926	5.46555	5.48316	5.20122	5.19728	4.72142	4.88192	5.0567
9330151L19Rik	6.13944	5.99409	5.9194	6.10631	5.93882	5.73239	5.88527	6.00066	6.06912	5.87186	5.95963	5.89121	6.07775	6.21904	6.13151	5.78204	5.99174	6.05386	5.97435	5.72739
9430015G10Rik	5.63432	5.93672	5.80339	5.41943	5.3267	5.47945	5.30235	4.70652	5.61583	5.64337	5.8017	5.52251	5.53466	5.02239	5.14668	4.8181	5.30349	5.44066	5.37378	5.3781
9430016H08Rik	6.86127	6.70774	6.65354	6.93924	6.58291	6.63596	6.85405	6.38547	6.48478	6.64963	6.12747	6.21157	6.76579	7.16993	6.6761	6.88191	6.77235	6.60075	6.79599	6.69148
9430018G01Rik	4.97148	4.76941	4.91596	4.87092	4.87706	4.72019	4.35724	4.53595	4.73136	4.33658	4.76194	4.30038	4.52877	4.71108	4.74984	4.8181	4.22278	4.19257	4.26759	4.16913
9430020K01Rik	7.19482	7.24095	7.42515	7.15104	7.85505	8.16943	7.56322	8.02057	8.28307	7.38789	8.02055	7.96632	7.54427	7.66057	7.49552	7.19802	7.31788	7.39193	7.59034	7.57306
9430038I01Rik	6.09184	6.04912	6.00024	6.25379	6.19571	6.36212	6.1794	6.28305	6.22206	6.09244	6.36818	6.17949	5.78437	5.86135	5.81459	5.69148	6.32433	6.07946	6.24404	6.53178
9430060I03Rik	4.66181	4.76941	4.00293	4.77183	4.50686	4.66346	4.85511	5.09106	4.35249	4.9417	4.98045	4.99702	4.2513	5.02239	4.74984	4.30137	5.0387	4.19257	4.55118	4.51294
9530068E07Rik	10.0021	10.153	10.2063	10.0648	10.0309	9.92894	10.0747	9.88287	10.0746	10.3013	10.2382	9.97943	10.1168	10.0541	10.0518	10.2219	10.0171	10.0506	9.93781	9.98723
9530077C05Rik	5.47036	5.50068	5.5351	5.7293	4.74568	5.04712	5.50682	5.0358	4.59904	4.87542	5.10479	5.1519	5.14123	5.2645	5.78167	5.59412	5.12073	4.86757	4.98878	4.6003
9530082P21Rik	4.62046	4.82007	4.85076	4.77183	3.98944	3.93571	4.35724	4.53595	4.35249	4.19656	3.55988	4.59621	4.1262	3.55988	4.02054	3.55988	3.55988	4.44775	4.13962	4.30336
9530091C08Rik	4.87831	4.71601	4.53575	4.9171	4.50686	4.77377	4.44863	4.18416	4.84769	4.80463	4.84002	4.30038	4.1262	4.50783	3.55988	3.9911	3.55988	3.55988	3.97119	4.16913
9830147E19Rik	4.7394	4.86832	5.09076	4.71834	4.16516	4.77377	4.60515	4.53595	4.59904	4.87542	4.98045	4.9106	4.35579	4.50783	4.02054	3.9911	4.62742	4.54881	4.46766	4.75315
9930012K11Rik	5.21149	5.41596	4.97738	5.47662	4.67279	5.36216	4.90891	4.70652	5.09209	5.2239	4.84002	5.22214	4.85285	4.2361	4.02054	4.41305	5.15964	5.35512	5.08611	5.2948
9930021J03Rik	5.13697	4.82007	5.14344	4.30412	5.24083	4.91924	5.14391	4.53595	4.5248	4.72848	4.58382	4.9106	4.44702	4.71108	4.46995	4.67692	5.08046	4.54881	4.69748	5.0567
9930104L06Rik	4.66181	4.59923	4.62504	4.30412	3.98944	4.53819	4.67403	4.00302	4.5248	4.55491	4.58382	4.08633	4.35579	4.71108	4.46995	4.30137	4.56119	4.44775	3.55988	3.99227
A130010J15Rik	4.25331	4.38802	4.70629	4.46653	4.50686	3.93571	3.55988	4.43612	4.35249	3.55988	4.2155	4.08633	3.9616	3.55988	3.55988	3.55988	4.22278	4.00904	4.26759	3.99227
A230046K03Rik	7.32118	7.39346	7.42515	7.00435	7.36573	7.23492	7.55613	7.0976	7.05479	7.16998	7.31275	7.22579	6.72825	6.80814	6.90005	6.82845	6.64247	6.6351	7.28424	7.08423
A230072C01Rik	4.25331	4.38802	4.53575	4.20616	4.29855	4.46801	3.96235	4.62525	3.95991	4.33658	4.58382	4.30038	4.1262	4.50783	4.89913	4.8181	4.22278	4.44775	4.26759	3.99227
A330009N23Rik	4.62046	4.59923	4.18403	4.5366	4.67279	4.72019	4.73818	4.85102	4.59904	4.55491	4.47942	4.46202	4.2513	4.50783	4.57336	4.41305	4.41084	4.33175	4.13962	4.51294
A330069E16Rik	4.66181	4.53461	4.18403	4.30412	4.40983	4.0899	4.12724	4.32157	4.24841	4.19656	4.02545	4.71269	4.44702	4.2361	4.57336	4.75006	4.32315	4.33175	4.13962	4.16913
A430005L14Rik	6.90919	7.40717	7.22232	7.24618	7.39324	7.29565	7.3905	7.30746	7.64327	7.86468	7.43198	7.68308	6.71552	6.93927	7.04075	7.31873	7.53807	7.38195	7.35436	7.28641
A430033K04Rik	4.84532	4.65946	4.18403	4.71834	4.40983	4.53819	4.44863	4.43612	4.90122	4.45326	4.67712	4.46202	4.1262	3.55988	4.20864	3.9911	4.32315	4.44775	4.26759	4.16913
A430035B10Rik	4.09905	4.20482	4.32141	3.55988	3.98944	3.55988	4.25257	3.55988	3.55988	4.01189	4.47942	4.08633	4.1262	3.55988	4.3512	4.16749	3.55988	3.55988	3.97119	3.55988
A430046D13Rik	4.18127	3.55988	3.55988	4.08902	4.29855	4.20723	4.12724	4.00302	4.12382	3.55988	4.2155	4.08633	4.52877	3.55988	4.57336	4.30137	3.55988	4.19257	4.13962	4.30336
A430093F15Rik	3.87237	3.55988	3.55988	3.55988	3.98944	3.55988	3.55988	4.00302	3.95991	3.55988	3.55988	3.55988	4.35579	4.2361	4.20864	4.59757	4.22278	4.00904	3.97119	3.99227
A430105I19Rik	7.00044	6.82551	7.16675	6.99523	6.10781	6.446	6.33967	6.30415	6.92967	6.94052	6.76859	6.83879	6.74088	6.70112	7.20501	7.05456	6.93214	6.869	6.95182	6.88838
A4galt	4.18127	4.30258	4.32141	4.30412	4.16516	3.93571	3.55988	4.18416	3.55988	3.55988	3.55988	4.08633	4.35579	4.50783	4.02054	3.9911	3.94484	3.55988	3.55988	3.99227
A530032D15Rik	4.81124	4.59923	4.53575	4.87092	4.50686	4.60302	4.44863	4.62525	4.35249	4.19656	4.02545	4.59621	4.60329	4.87836	4.74984	4.30137	4.41084	4.63919	4.62728	4.30336
A630001G21Rik	4.7014	4.53461	4.91596	4.82258	4.16516	4.39109	4.67403	4.43612	4.5248	4.45326	4.2155	4.59621	4.1262	4.2361	4.02054	4.51042	4.32315	4.33175	4.37443	4.41532
A630023A22Rik	3.87237	4.08791	4.00293	4.08902	4.16516	4.20723	3.96235	3.55988	4.35249	4.01189	4.2155	3.55988	4.35579	4.71108	4.66579	4.59757	4.32315	4.00904	4.55118	3.99227
A630066F11Rik	4.84532	4.95861	4.78115	4.66168	4.40983	4.39109	4.25257	5.09106	4.44337	4.45326	4.47942	4.59621	4.52877	4.87836	4.89913	4.41305	4.1027	4.44775	3.97119	4.30336
A730017L22Rik	4.77597	4.38802	4.62504	4.60134	4.99368	4.53819	4.79835	4.62525	4.59904	4.80463	4.47942	4.99702	4.60329	4.71108	4.20864	4.30137	4.41084	4.00904	4.13962	4.67984
A730056A06Rik	5.36908	5.60544	5.28853	5.38981	5.55323	5.39254	5.50682	5.14374	5.17657	5.2239	5.73285	5.22214	5.05322	5.02239	5.30248	5.33284	4.90297	4.33175	4.37443	4.82135
A730090N16Rik	4.77597	4.65946	4.32141	4.71834	4.59371	4.66346	4.53051	4.00302	4.66755	4.45326	4.47942	4.9106	4.52877	3.55988	4.3512	4.30137	4.22278	4.19257	4.13962	4.30336
A830080D01Rik	5.00083	4.53461	4.18403	4.38973	4.59371	4.60302	4.53051	4.00302	4.44337	4.6458	4.2155	4.46202	4.67206	4.71108	4.57336	4.67692	4.22278	4.79716	4.98878	4.51294
A830082K12Rik	4.53153	4.53461	4.70629	4.20616	4.50686	4.30534	4.35724	4.32157	4.35249	4.45326	4.76194	4.30038	4.2513	5.02239	4.02054	4.30137	4.22278	4.00904	4.26759	4.30336
A930001C03Rik	4.18127	4.08791	4.18403	4.08902	3.55988	4.0899	3.55988	4.00302	3.55988	4.19656	3.55988	4.08633	4.1262	3.55988	4.20864	4.30137	3.94484	3.55988	3.97119	4.30336
A930004D18Rik	5.05728	4.95861	5.14344	5.35947	4.50686	4.87299	4.53051	4.62525	5.09209	4.87542	5.04436	4.9106	4.52877	4.71108	4.66579	4.99884	4.80174	5.05438	5.21805	4.82135
A930005H10Rik	6.31484	6.62732	6.53462	6.45578	6.15247	6.40469	6.01923	6.28305	6.04873	6.34702	6.0738	6.27358	6.36886	6.16559	6.15695	6.3065	6.35507	6.00117	6.04151	6.20955
A930013F10Rik	5.66807	5.77047	5.28853	5.22988	5.19546	5.16182	5.40881	5.24243	5.72506	5.45124	5.36728	5.28843	5.22299	5.02239	5.14668	5.33284	5.54842	5.35512	4.98878	5.00249
A930015D03Rik	4.09905	3.93429	4.00293	3.93508	3.55988	4.20723	3.96235	4.43612	4.12382	3.55988	3.55988	4.08633	4.2513	4.50783	4.02054	3.9911	4.41084	4.00904	4.13962	3.99227
A930024E05Rik	4.77597	4.76941	4.91596	4.60134	4.67279	4.20723	4.12724	4.00302	4.84769	4.6458	4.84002	4.59621	3.9616	3.55988	4.02054	4.16749	4.48947	4.33175	4.55118	4.67984
AA415398	4.48335	4.08791	4.32141	4.38973	4.40983	4.30534	4.35724	4.32157	4.66755	4.45326	4.47942	4.08633	4.60329	3.55988	4.20864	4.30137	4.32315	4.33175	3.97119	4.41532
AA467197	4.53153	5.1563	4.62504	4.77183	4.59371	4.60302	4.73818	4.62525	4.35249	4.55491	4.67712	4.81648	4.7361	4.71108	4.66579	4.30137	4.74707	4.33175	4.69748	4.75315
AA986860	4.84532	5.08134	5.09076	5.19515	4.50686	4.87299	4.67403	4.70652	4.44337	4.55491	4.58382	4.99702	4.79618	4.2361	4.96644	4.51042	4.48947	4.44775	4.55118	4.16913
AB124611	4.53153	4.38802	4.18403	4.08902	4.40983	4.39109	4.35724	4.32157	3.95991	4.19656	4.02545	4.08633	4.2513	4.2361	4.3512	3.9911	4.1027	4.19257	4.26759	4.30336
AI314180	8.06325	8.21865	8.12241	7.79893	8.09116	7.78759	7.86795	7.95674	8.06897	8.12255	7.73116	8.26378	7.73145	7.4362	7.67809	7.82513	7.88692	7.86243	7.91936	7.9049
AI413582	8.42961	8.4038	8.54287	8.5552	8.5548	8.5751	8.29521	8.63183	9.09811	8.9337	8.88569	8.93702	8.39663	8.27964	8.23856	8.13458	8.12862	8.18789	8.0409	8.04003
AI429214	5.30405	5.22669	5.49725	5.35947	5.19546	5.08665	5.00898	4.78139	5.0008	4.72848	4.58382	4.81648	4.85285	4.87836	4.3512	4.41305	4.99531	4.44775	5.21805	4.6003
AI464131	7.34616	7.23327	7.15538	7.26143	6.4119	6.31819	6.49835	6.28305	6.1854	6.21404	6.25309	6.30357	6.60923	6.45898	6.58661	6.74426	6.37019	6.26857	6.0845	6.31235
AI506816	5.99131	6.18579	6.02614	5.81802	6.84629	6.83442	6.71981	6.73319	7.2503	7.00807	7.10633	7.11369	7.09476	7.39134	7.16875	7.32834	7.89208	7.92549	7.73507	7.62096
AI597479	6.35541	6.33944	6.4987	6.52135	6.06165	6.22591	6.16038	6.14915	6.10899	5.98666	6.51477	6.04302	5.43926	5.2645	5.48316	5.55995	5.88873	5.76687	5.90367	6.27215
AI606473	5.25867	5.32502	5.5351	5.19515	4.50686	4.60302	4.35724	4.70652	4.84769	4.45326	4.98045	5.1519	4.7361	5.36915	4.89913	4.41305	4.74707	4.54881	4.76284	4.94547
AI837181	8.5198	8.30511	8.44871	8.30712	8.33688	8.10752	8.04021	8.38289	8.34924	7.89336	8.27869	8.27123	8.73282	8.60736	8.59172	8.35201	8.91023	9.25244	8.87094	8.85492
AI839979	4.00096	3.93429	4.00293	3.93508	4.29855	4.20723	3.55988	4.18416	4.12382	3.55988	4.2155	3.55988	4.35579	4.50783	4.3512	4.59757	4.1027	4.00904	4.13962	4.30336
AI846148	4.7014	4.46467	4.70629	4.82258	4.87706	4.82459	4.85511	4.78139	4.66755	4.55491	4.76194	4.9106	5.62337	5.63866	5.30248	5.41324	5.77708	5.88917	5.87925	5.78716
AI987944	5.70097	5.72541	5.57185	5.8393	5.77479	5.61214	5.95392	5.28885	5.80137	5.56996	5.66017	5.76483	4.90657	5.14978	4.74984	5.29055	5.43199	4.99561	5.29843	5.66475
AK010878	6.72999	6.7732	6.85078	6.6556	6.77793	6.84467	6.7577	6.86536	6.92967	7.14624	7.01179	6.87867	6.76579	6.90761	6.7438	6.75864	6.96205	7.00586	6.95182	6.59786
AU019823	5.50867	5.65477	5.41795	5.53131	5.68443	5.68562	5.68265	5.57222	6.1285	5.53161	5.50121	5.35125	5.62337	5.02239	5.44041	5.3737	5.52031	4.93351	5.40978	5.49336
AU021092	7.28547	7.24095	7.53432	7.43953	7.1459	7.56573	7.14742	7.36779	7.06474	7.27218	7.28996	7.09693	7.2521	7.11568	7.37364	7.16618	7.25508	7.45992	7.25703	7.27645
AU022252	5.63432	5.89707	6.02614	6.01691	5.9893	6.10976	5.99781	5.77312	5.96397	6.2598	6.5921	6.00664	5.62337	5.46555	5.60336	5.62739	6.37019	6.37478	6.48525	6.46241
AU040320	7.70353	7.7186	7.55174	7.72953	7.45545	7.39609	7.35002	7.47219	7.73292	7.55009	7.697	7.51728	7.38583	7.32128	7.26346	7.49115	6.95215	6.89745	6.80861	6.88838
AU041133	4.18127	4.20482	3.55988	4.20616	4.16516	3.93571	4.73818	4.32157	4.35249	3.55988	4.2155	3.55988	3.9616	3.55988	3.55988	3.55988	3.94484	4.00904	4.37443	4.30336
AV039307	4.62046	4.46467	4.53575	4.46653	3.98944	4.46801	4.25257	4.70652	4.5248	4.01189	4.2155	4.30038	4.2513	3.55988	4.57336	4.41305	3.94484	4.19257	4.26759	3.99227
AV051173	4.48335	4.71601	4.00293	4.5366	4.59371	4.66346	4.60515	4.18416	4.79122	4.45326	4.84002	4.46202	4.35579	4.2361	4.46995	4.51042	4.62742	4.54881	3.97119	4.51294
AW011738	4.3773	4.38802	4.70629	4.38973	3.98944	4.66346	4.35724	4.00302	4.5248	4.33658	4.58382	4.46202	4.52877	4.50783	4.46995	4.59757	3.94484	4.44775	4.13962	4.41532
AW046200	4.25331	4.20482	4.18403	4.08902	3.98944	4.39109	4.12724	4.32157	3.95991	4.01189	4.3595	4.08633	4.2513	4.50783	4.57336	4.30137	3.55988	4.33175	4.26759	4.16913
AW146154	4.97148	5.00106	4.91596	4.82258	4.16516	4.39109	4.79835	4.43612	4.66755	4.19656	4.02545	4.59621	3.9616	4.2361	4.3512	4.16749	4.22278	4.19257	4.55118	4.41532
AW209491	5.76436	6.31005	5.86266	6.07125	6.06165	5.68562	5.56815	5.60795	5.72506	6.01389	5.69702	5.67328	5.29945	5.14978	5.25279	4.99884	5.72963	5.48131	5.5442	5.69644
AW549877	5.32612	4.59923	4.70629	4.38973	5.0476	5.16182	5.18557	4.78139	4.90122	4.9417	5.04436	3.55988	4.2513	4.71108	4.02054	4.59757	4.41084	4.33175	4.55118	4.67984
AW554918	5.05728	5.35609	5.60758	5.26361	5.09904	4.72019	5.30235	5.09106	4.95216	5.17277	5.04436	4.59621	4.60329	4.50783	4.66579	4.88186	4.22278	4.54881	4.55118	4.30336
AY074887	4.00096	3.93429	4.18403	4.30412	3.55988	4.60302	4.35724	4.53595	4.79122	4.6458	4.76194	4.71269	4.2513	4.2361	4.20864	4.59757	4.1027	4.33175	4.55118	4.16913
Aaas	6.83313	6.51663	6.56964	6.64391	6.4119	6.39064	5.97605	6.57011	6.392	6.04058	6.43291	6.27358	6.35236	6.54444	6.3669	5.9204	6.194	6.33327	6.45326	6.2924
Aacs	9.59383	9.62026	9.6219	9.71288	10.4739	10.4967	10.3878	10.4507	10.4713	10.3818	10.5099	10.4885	9.68507	9.66132	9.29848	9.52079	9.77847	9.76936	9.76933	9.87527
Aaed1	5.82484	5.70229	6.02614	5.81802	5.83175	6.02028	5.99781	6.00066	6.10899	5.93049	6.25309	5.96926	6.03658	5.86135	6.10558	5.83913	6.22776	5.52069	5.85437	6.16617
Aagab	7.0622	7.17828	7.04867	7.18346	6.97383	7.06194	7.18478	6.85127	7.28468	7.33645	7.2072	7.37203	7.13338	6.54444	7.04075	6.89496	7.41438	7.23433	7.22929	7.41894
Aak1	6.72232	6.67384	6.93328	6.74575	6.83288	6.56304	6.78241	6.92036	6.79241	6.77949	6.92541	6.87867	6.74088	6.41421	6.45086	6.95849	6.703	6.93908	6.92893	6.73605
Aamdc	7.55321	7.44753	7.53432	7.59787	7.48983	7.43706	7.36635	7.36779	7.03469	7.13422	7.23134	6.83879	7.22557	7.4362	7.2169	7.46527	6.99133	6.95269	7.13272	7.09562
Aamp	9.60313	9.60997	9.61573	9.78943	9.8484	9.81107	9.73946	9.85344	9.79077	9.75648	9.90318	9.96346	9.94291	9.93075	9.88978	9.81582	9.92358	9.92456	9.94348	9.90288
Aar2	6.25166	6.60347	6.4987	6.3728	6.25811	6.51223	6.84236	6.65402	6.83966	6.77949	6.51477	6.57238	6.82621	6.87522	6.94375	7.1336	7.02002	6.89745	7.26616	7.08423
Aars	10.3442	10.2317	10.1232	10.2615	10.3064	10.2435	9.49537	10.3188	10.2174	9.77774	10.2323	10.2924	10.3806	10.1677	10.404	9.97343	10.1193	10.2079	10.0326	10.2232
Aars2	7.00674	7.28621	6.99854	7.04025	6.89869	6.55051	6.98727	7.06144	7.26759	7.1221	7.17021	6.992	6.90667	6.7377	6.97215	6.95849	6.95215	7.15436	6.71783	6.93994
Aarsd1	8.76812	8.71232	8.55583	8.75609	8.68615	8.57204	8.1524	8.47226	8.32066	8.23878	8.29018	8.48476	8.78195	8.46364	8.77475	8.46045	8.60039	8.62312	8.375	8.67435
Aasdh	5.59967	5.52769	5.45823	5.5578	5.09904	5.04712	5.1007	5.14374	5.55754	5.36532	5.41355	5.35125	5.29945	5.02239	5.20093	5.15389	5.15964	4.33175	4.93669	4.6003
Aasdhppt	4.87831	5.04192	4.97738	4.38973	4.59371	5.00613	5.05578	4.91623	5.1351	4.9417	5.16218	4.59621	4.35579	4.50783	4.89913	4.75006	4.74707	4.99561	4.82412	5.00249
Aatf	6.34538	6.28002	6.2826	6.35847	6.46544	6.43237	6.61345	6.57011	7.15125	7.15816	7.17021	7.21031	6.43295	6.45898	6.77646	6.16051	6.95215	6.68509	6.69078	6.93994
Abca2	8.18134	7.97887	7.96918	8.11146	7.79458	8.05599	7.50548	7.86928	7.85769	7.6876	7.97856	7.91016	7.85161	7.69784	8.07922	7.91692	7.81279	7.82617	7.63321	7.71954
Abca3	6.99412	6.91506	7.16675	7.02241	7.10201	6.98084	6.89986	7.30746	6.74352	6.89839	6.78508	7.02785	7.19853	7.11568	7.10619	7.21886	6.97187	7.10656	6.85797	6.91439
Abca4	4.31807	4.53461	4.32141	4.66168	4.29855	4.46801	4.53051	4.53595	4.5248	4.19656	4.3595	4.46202	4.44702	4.87836	4.66579	4.67692	4.32315	3.55988	3.97119	4.16913
Abca5	6.60204	6.62732	6.94658	6.73479	6.50002	6.40469	6.48328	6.48085	6.0892	6.48755	6.17911	6.49704	6.30165	6.45898	6.56801	6.55906	6.42907	6.52942	6.24404	6.44452
Abca7	7.85353	7.86458	8.00116	7.92363	7.80142	7.74479	7.52741	7.76126	7.78174	7.828	7.85245	7.85171	7.93556	7.83792	8.17934	7.81152	7.98661	7.99245	7.70191	7.81864
Abca8b	4.31807	4.46467	3.55988	4.46653	4.29855	3.93571	4.60515	4.18416	4.24841	4.19656	4.3595	4.46202	3.55988	4.50783	4.02054	4.51042	3.94484	4.00904	3.55988	4.16913
Abcb10	6.72999	6.86601	6.7327	6.88095	7.02179	6.85484	6.99782	7.03681	7.37516	7.28309	7.03945	7.25626	7.30373	6.87522	7.08038	7.32834	7.682	7.59556	7.44547	7.86573
Abcb1a	4.94132	4.95861	5.19382	5.04481	4.87706	4.66346	4.9601	5.0358	4.59904	4.80463	4.58382	4.46202	4.85285	4.71108	4.96644	4.75006	5.15964	4.63919	5.03851	5.20529
Abcb1b	7.857	7.79344	7.7381	7.81963	7.73859	7.57187	7.87366	7.81268	8.02913	8.2499	8.04109	8.30789	7.69977	7.56292	7.77741	7.92957	8.24584	8.21055	8.08267	8.297
Abcb6	7.08617	6.90538	7.0363	7.16735	6.97383	6.84467	6.58555	6.82267	6.94053	6.54369	6.91049	6.73384	7.06509	6.7377	7.10619	7.01929	6.9016	7.14256	7.21992	6.84844
Abcb7	4.62046	4.46467	4.43594	4.46653	4.50686	4.0899	4.79835	4.32157	4.35249	4.45326	4.58382	4.08633	4.1262	3.55988	3.55988	3.9911	3.55988	4.00904	4.46766	3.99227
Abcb8	7.37556	7.48677	7.55174	7.55527	7.53988	7.45711	7.23906	7.52607	7.55468	7.48551	7.76452	7.72713	7.41739	7.66057	7.6168	7.66785	7.02945	7.42147	7.05045	7.20475
Abcb9	4.81124	5.08134	5.19382	4.77183	4.74568	4.77377	4.60515	4.53595	4.59904	4.45326	4.58382	4.30038	4.44702	4.50783	5.0298	4.30137	4.41084	4.00904	4.46766	4.41532
Abcc1	8.78821	8.6733	8.68337	8.72632	8.84007	8.69211	8.76881	8.76061	8.9083	9.05585	9.24521	9.04944	8.55698	8.63637	8.66689	8.54086	8.7969	8.58463	8.57464	8.64385
Abcc10	5.79495	5.50068	5.80339	5.81802	5.71525	5.42219	5.37434	5.49761	5.9195	5.67856	5.66017	5.80831	5.26183	5.02239	4.89913	5.20122	4.95013	5.11021	5.13178	5.20529
Abcc4	5.50867	5.60544	5.41795	5.50426	5.24083	5.16182	5.37434	5.49761	5.64402	5.60719	5.98909	5.62496	5.26183	5.36915	5.3502	5.8109	5.49155	5.55888	5.29843	5.41772
Abcc5	8.03597	8.09745	8.19607	7.92363	8.04001	7.90881	7.9727	7.86928	7.68238	7.86468	7.75625	7.66054	8.01487	8.0686	8.20332	8.13458	7.85033	7.91862	7.63321	7.68992
Abcd1	6.20787	6.10199	6.40462	6.32936	6.19571	6.22591	5.83746	6.07693	6.00702	5.7462	5.9295	5.85041	6.21276	6.32007	6.47108	6.02161	5.75357	5.76687	5.6064	5.2948
Abcd3	7.38523	7.14587	7.24395	7.50498	7.53988	7.4964	7.59816	7.44446	7.57562	7.43753	7.47298	7.06281	6.84967	7.11568	6.77646	6.94601	6.87038	6.85456	7.36288	7.48087
Abcd4	7.07424	7.07015	6.99854	7.19146	6.81934	6.79267	6.42128	6.99904	7.17895	6.38864	6.53451	6.97373	6.95068	6.97023	7.29742	7.20848	6.6911	6.6351	6.3526	6.66096
Abce1	6.01715	6.11917	5.86266	5.86024	6.10781	5.98276	6.61345	6.34541	6.04873	6.09244	6.43291	6.27358	6.01551	5.99139	5.20093	5.69148	6.15939	5.79852	6.56217	6.59786
Abcf1	8.62716	8.93833	8.65955	8.69312	8.96399	8.84902	9.15535	8.88568	9.35901	9.55851	9.36393	9.19731	9.13846	8.98354	9.53858	9.635	9.38341	9.36769	9.31768	9.27361
Abcf2	5.85407	6.01268	5.83336	6.03527	6.13032	6.16075	6.43704	6.10143	6.25776	6.34702	6.32329	6.4174	6.23101	5.99139	6.20645	6.71504	6.41459	6.52942	6.42051	6.58163
Abcf3	7.3804	7.40717	7.43457	7.34254	7.59615	7.68378	7.37444	7.61988	7.30156	7.18171	7.35727	7.34395	7.60029	7.39134	7.92184	7.72705	7.60244	7.8188	7.87248	7.75572
Abcg2	4.87831	4.71601	4.53575	4.82258	4.40983	4.0899	4.35724	4.32157	4.5248	5.00411	4.47942	4.30038	4.52877	4.71108	4.46995	4.51042	4.62742	4.19257	4.82412	4.16913
Abcg4	4.3773	4.46467	3.55988	4.30412	4.67279	4.53819	4.12724	4.62525	5.0008	4.45326	4.67712	4.30038	4.2513	4.2361	4.3512	3.9911	3.55988	3.55988	3.97119	3.55988
Abhd1	5.99131	5.89707	5.80339	6.22236	6.29819	6.09233	6.01923	6.10143	6.62688	6.409	6.7519	6.44446	6.53847	6.10997	6.15695	6.24582	7.23894	6.8833	7.00746	6.91439
Abhd10	4.43213	4.30258	4.62504	4.38973	4.29855	4.20723	4.12724	4.43612	4.44337	4.01189	4.47942	4.59621	4.2513	4.2361	4.3512	4.41305	4.32315	4.19257	4.46766	3.99227
Abhd11	7.39004	7.29362	7.46247	7.54286	7.52339	7.43031	6.95512	7.49938	7.46774	7.28309	7.44234	7.43988	7.67391	7.16993	7.15646	7.22917	7.63356	7.47877	7.54616	7.35421
Abhd12	7.74534	7.92761	7.903	7.99811	8.10781	7.92805	8.00426	8.03918	7.83475	8.31489	8.02743	7.74866	7.93556	7.88712	8.09212	8.10145	8.10664	8.02479	7.99242	7.83225
Abhd13	4.3773	4.71601	4.43594	4.38973	4.59371	3.93571	4.44863	4.70652	4.44337	4.19656	4.47942	4.59621	4.35579	4.2361	4.3512	3.9911	4.32315	4.33175	4.55118	4.6003
Abhd14a	7.68802	7.64541	7.72282	7.97985	7.77384	7.60218	7.35821	7.61988	7.54764	7.67112	7.56115	7.61436	7.82837	7.83792	7.95755	7.66785	7.66403	7.52482	7.55362	7.54022
Abhd14b	6.98776	7.30099	7.02382	6.98605	7.10201	6.8137	6.78241	6.89313	6.59959	6.73219	6.64741	6.36165	7.38583	7.08776	7.20501	7.39388	6.95215	7.06963	6.69078	6.73605
Abhd15	4.53153	4.59923	4.62504	4.66168	4.16516	4.0899	3.96235	4.00302	4.44337	4.19656	4.58382	4.08633	4.2513	3.55988	4.20864	3.9911	4.32315	4.19257	4.13962	3.55988
Abhd16a	8.98145	8.90745	8.88852	9.14974	9.04393	8.90584	8.86919	9.00706	8.86939	8.77736	8.82782	8.93702	8.89511	8.78196	8.84877	8.89325	8.74384	8.81265	8.74021	8.68562
Abhd17a	9.32804	9.57715	9.55466	9.60553	9.43065	9.44011	9.53004	9.5681	9.6239	9.63888	9.62392	9.73519	9.51216	9.43249	9.43873	9.60778	9.8114	9.76746	9.56755	9.54915
Abhd17b	7.18377	7.07015	7.10894	7.19146	7.10201	6.94326	7.45297	7.1212	6.76818	7.0212	6.92541	7.01004	6.92885	7.08776	6.30041	6.7002	7.06658	6.97952	7.21992	7.12925
Abhd17c	7.07424	7.2021	7.38682	7.11786	7.53166	7.42353	7.34178	7.46301	7.47519	7.44726	7.58937	7.55446	7.4017	7.2726	7.2169	6.98313	7.55118	7.67118	7.79916	7.78403
Abhd2	4.3773	4.30258	4.00293	4.20616	4.50686	4.46801	4.35724	4.32157	4.73136	4.80463	4.58382	4.46202	4.60329	4.71108	4.46995	4.59757	4.95013	5.21434	5.17571	4.88525
Abhd3	4.3773	4.46467	4.53575	4.30412	4.40983	4.20723	4.60515	4.53595	4.35249	3.55988	4.02545	4.30038	4.35579	3.55988	4.57336	4.41305	4.32315	3.55988	4.26759	4.16913
Abhd4	9.01748	8.91224	8.96174	9.00401	8.93632	8.91067	8.69027	8.72278	8.34113	8.41708	8.50735	8.286	8.94178	8.59756	8.9584	8.9563	8.47572	8.70514	8.60359	8.58486
Abhd5	6.58519	6.18579	6.68574	6.35847	6.2783	6.78204	6.84236	6.44348	6.30964	6.409	6.49475	6.17949	6.62297	6.36794	6.30041	6.38346	6.5921	6.29048	6.53191	6.70649
Abhd8	9.08989	9.15202	9.25973	9.27836	8.94868	8.85405	8.87488	8.93612	8.56644	8.51249	8.47755	8.38539	9.12662	9.19325	9.0959	9.03435	8.65587	8.721	8.47241	8.56465
Abi1	7.39961	7.16217	7.18924	7.19146	7.58824	7.59013	7.82735	7.34796	7.17895	7.0851	7.2072	6.93647	6.93981	7.2726	6.65865	6.89496	7.00096	6.52942	7.2386	7.02588
Abi2	5.21149	5.19202	5.33321	5.19515	5.0476	5.19765	5.70976	5.0358	5.1351	4.9417	5.26913	5.468	4.95768	5.02239	4.89913	5.05293	4.95013	4.86757	5.13178	5.20529
Abi3bp	4.43213	4.08791	4.32141	4.30412	4.16516	4.20723	4.25257	3.55988	4.12382	3.55988	4.02545	4.30038	3.9616	4.2361	4.46995	3.9911	3.94484	3.55988	3.97119	3.99227
Abl1	8.30322	8.2644	8.38717	8.22429	8.2345	8.06035	8.16175	8.35842	8.11251	8.46557	8.30723	8.08942	7.84584	7.32128	8.00609	8.29944	8.1022	8.08738	8.34101	7.97405
Abl2	7.3511	7.49321	7.25464	7.34254	8.1188	7.71738	7.96203	7.94363	7.82313	7.83541	7.94986	7.73794	8.58494	9.06402	8.69673	8.69674	8.30105	8.31357	8.16758	7.98018
Ablim1	8.42028	8.36933	8.4159	8.54283	8.29389	8.37605	8.18945	8.4212	8.31239	8.17602	8.27869	8.06391	8.20717	8.38602	8.46364	8.25996	8.14596	8.03117	7.86052	8.31164
Ablim3	5.08447	5.00106	5.14344	5.15937	5.24083	5.29904	4.9601	4.62525	4.84769	4.87542	4.98045	5.1519	5.33593	4.50783	5.14668	5.33284	4.8536	4.99561	4.82412	4.94547
Abr	7.35603	7.70758	7.32733	7.47916	7.39324	7.403	7.49809	7.578	7.61659	7.85742	7.81315	7.68308	7.38583	7.34502	7.11893	7.53326	7.77423	7.4881	7.87248	7.71954
Abracl	7.67627	7.72407	7.93647	7.90439	8.07995	8.27081	8.85198	8.39256	8.75817	8.73448	8.53656	8.61329	8.37677	8.53729	8.51721	8.68562	8.52292	8.57593	8.70391	8.85492
Abtb1	6.22994	6.62732	6.53462	6.48238	5.58731	5.47945	5.1007	5.49761	5.61583	5.60719	5.66017	5.62496	5.26183	4.87836	5.0298	5.20122	5.52031	5.91806	5.21805	5.52953
Abtb2	7.13867	7.21777	7.23317	7.17543	7.35644	7.28071	7.49067	7.33795	7.61659	7.78271	7.2668	7.30078	8.33209	8.19109	8.3555	8.47776	8.52953	8.23838	8.49576	8.12537
Acaa1a	7.26989	7.51235	7.33742	7.51772	7.53166	7.15516	7.74252	7.29715	7.46025	7.7517	7.54202	7.31532	7.38583	7.60278	7.81685	7.76285	7.44983	7.43118	7.50827	7.08423
Acaa1b	4.09905	4.08791	4.43594	4.46653	3.98944	4.0899	3.55988	3.55988	3.55988	3.55988	4.3595	4.08633	4.35579	3.55988	4.46995	4.41305	4.22278	3.55988	4.26759	4.16913
Acaa2	8.16465	8.41398	8.26087	8.36801	8.1935	8.11593	8.41343	8.24551	8.00878	8.33069	8.15226	8.24121	8.31131	8.21695	7.98549	8.41176	8.20919	8.11767	7.97588	7.98627
Acaca	7.78232	7.81925	7.66003	7.89468	8.31793	8.02058	7.24791	7.99538	8.30824	7.92843	8.64332	8.09782	7.72517	7.50096	7.72031	6.95849	7.46376	7.51573	7.59034	7.777
Acacb	4.81124	4.82007	5.28853	4.66168	4.40983	4.72019	4.9601	4.18416	4.35249	4.55491	4.47942	4.59621	4.44702	5.14978	4.82722	4.75006	4.48947	4.44775	3.97119	3.99227
Acad10	5.66807	5.83528	5.74133	5.53131	5.65286	5.58669	5.44234	5.60795	5.3292	5.60719	5.41355	5.62496	5.33593	5.71718	5.52451	5.45156	5.43199	5.59596	5.33669	5.52953
Acad11	6.60204	6.59139	6.56964	6.46915	6.67629	6.16075	6.74518	6.32493	6.06912	6.3041	6.45383	5.62496	6.28433	6.32007	6.53004	6.45638	5.84519	5.88917	5.5442	5.89915
Acad12	4.53153	5.26037	5.09076	4.9171	4.99368	4.77377	4.35724	4.78139	4.44337	4.33658	4.02545	4.59621	4.67206	4.50783	4.82722	4.59757	4.41084	4.33175	4.37443	4.41532
Acad8	6.11585	6.18579	5.67618	5.88086	5.85934	5.56072	5.44234	5.41829	5.64402	5.67856	5.73285	5.35125	5.53466	5.46555	5.64104	5.45156	5.52031	5.16344	5.29843	5.52953
Acadl	8.88298	8.87589	8.84343	8.8241	8.7226	8.87152	8.80206	8.83694	8.5419	8.46557	8.35173	8.65938	8.578	8.73803	8.3555	8.38449	8.27371	8.29779	8.46454	8.3019
Acadm	7.74908	7.63963	7.66803	7.73499	7.26005	7.38217	7.61872	7.39703	6.71843	7.21631	6.91049	7.13026	6.99336	7.2726	7.20501	7.33789	6.667	6.70137	7.16239	7.02588
Acads	7.66839	7.59247	7.66803	7.76732	7.29939	7.22714	6.78241	7.22283	7.06474	7.20487	7.32401	7.27126	7.24331	7.08776	7.24037	7.30905	7.2061	7.31005	7.14268	7.18358
Acadsb	8.33836	8.44411	8.44406	8.33968	8.37862	8.58118	8.47847	8.47226	8.25313	8.53083	8.35173	8.55351	8.32381	8.0686	8.24435	8.48205	7.98661	8.12962	8.38337	8.24712
Acadvl	9.05414	9.12129	9.19771	9.13951	9.02363	8.97212	8.94691	8.94272	9.06652	9.0206	8.97724	9.05376	9.33224	8.92988	9.21848	9.20501	9.16933	9.40987	9.04191	9.05065
Acap2	8.07521	8.04158	8.15119	8.02507	8.25954	8.28579	8.34531	8.12297	7.91896	8.0733	8.29018	7.88123	7.42518	7.45812	7.74506	7.645	7.83436	7.67118	7.89611	7.79102
Acap3	7.92469	8.00158	8.00748	8.04277	8.04001	7.96112	7.84489	8.033	7.89143	7.85742	7.97856	7.67186	8.19361	8.09674	8.12388	8.08459	8.29329	8.26027	7.93084	8.23181
Acat1	4.09905	4.30258	4.18403	4.30412	3.98944	3.93571	3.96235	3.55988	3.55988	3.55988	3.55988	3.55988	3.9616	4.2361	4.46995	3.9911	3.55988	4.00904	4.13962	3.55988
Acat2	8.11049	7.90851	8.20159	7.72953	8.66382	8.79772	8.84329	8.50829	9.56079	9.46866	9.75797	9.60295	7.94099	8.05432	7.97855	8.05605	8.62531	8.15321	8.75318	8.52754
Acbd3	6.94902	6.74085	6.68574	6.88095	6.93676	7.07068	7.15685	6.83704	6.87409	6.69975	6.81749	6.68957	7.40957	7.58299	7.04075	7.24956	7.16395	7.03171	7.35436	7.07275
Acbd4	7.18931	7.20996	7.13235	7.35681	6.10781	6.14396	6.14109	6.26162	6.10899	5.49207	6.22887	6.04302	6.65004	6.27048	6.87015	6.80094	6.14175	6.12925	5.90367	6.00246
Acbd5	5.91067	5.89707	5.64233	5.50426	5.48219	5.58669	5.53786	5.45858	5.39884	5.11928	5.41355	5.07712	5.50366	6.21904	5.71325	5.29055	5.49155	5.31	5.57568	5.59892
Acbd6	9.29013	9.20181	9.35915	9.37393	9.23011	9.17063	9.19683	8.98486	9.05171	9.08096	9.11905	9.0364	9.54631	9.48657	9.49074	9.61756	9.16509	9.4317	9.07328	9.15702
Accs	4.57713	4.71601	4.18403	4.71834	4.16516	4.0899	3.96235	4.32157	4.24841	4.01189	4.3595	3.55988	3.55988	4.2361	4.02054	4.16749	3.94484	4.00904	4.13962	3.99227
Acd	8.82581	9.02277	8.9487	8.98814	8.91443	8.9605	8.94691	8.95907	8.80605	8.89175	8.78386	8.58967	9.20749	9.00594	9.02375	9.19459	8.90515	9.25789	9.00713	8.82805
Acer3	4.66181	4.65946	4.32141	4.30412	4.81351	4.20723	5.05578	4.62525	4.84769	4.33658	4.3595	4.59621	4.60329	4.2361	3.55988	4.59757	4.80174	4.54881	4.82412	4.41532
Ache	4.57713	4.65946	4.00293	4.46653	4.29855	4.46801	4.53051	4.18416	4.35249	4.45326	4.47942	4.30038	4.44702	4.71108	4.20864	3.9911	4.48947	4.19257	4.55118	4.30336
Acin1	7.85006	7.98344	7.66003	7.79371	7.99297	8.2132	7.43761	7.93702	7.82895	7.78271	7.96428	7.90058	7.96249	7.919	7.99926	7.98515	8.14596	8.24937	7.8545	8.17958
Ackr3	9.3867	9.41776	9.34678	9.39815	8.48859	8.53179	8.73478	8.6359	8.92194	8.961	9.14455	8.95561	9.62579	9.69387	9.77663	9.75685	9.49911	9.27141	9.67367	9.63301
Acly	9.71799	9.58917	9.55895	9.7225	10.1706	10.1938	9.77031	10.1876	10.8357	10.1889	10.7705	10.7948	9.57794	9.68001	9.44377	9.04889	9.59836	9.72289	9.89018	10.0855
Aco1	7.94439	7.88915	7.99482	7.91405	8.27436	8.41063	8.26949	8.17997	8.54543	8.47508	8.60707	8.51642	7.92465	7.4362	7.82461	7.71979	8.36537	8.07508	8.22929	8.30677
Aco2	9.98484	9.89542	10.0164	9.95716	10.0497	9.99416	9.9468	10.1554	10.077	10.0889	9.97243	10.0197	9.86673	9.96163	9.93695	9.9946	10.0916	9.99794	10.0563	10.0869
Acot13	8.42729	8.52463	8.47624	8.35745	8.30355	8.3043	8.61402	8.2294	8.27458	8.28817	8.18339	8.34363	8.1845	8.55766	7.77741	8.19864	7.76302	8.04386	7.70191	7.67488
Acot2	7.59125	7.80898	7.36727	7.44621	7.05673	7.522	7.03928	7.4351	6.86271	6.91258	6.73502	6.81841	7.90812	7.83792	8.13639	7.8783	7.13805	7.67118	6.83351	7.09562
Acot7	8.78094	8.58295	8.69122	8.72905	8.97006	8.99734	8.81692	8.91616	9.07632	9.23427	9.27726	9.2167	9.03337	8.83297	9.16155	9.04889	9.18617	9.4953	9.22297	9.27857
Acot8	6.69124	6.69653	6.65354	6.85088	6.61473	6.58777	6.79461	6.73319	6.67992	6.79492	6.78508	6.8982	6.66338	6.62497	6.79252	6.86873	6.55309	6.35418	6.28118	6.18803
Acot9	8.62513	8.53399	8.65152	8.60663	8.64495	8.88141	9.05113	8.77176	8.52411	8.6656	8.5886	8.41256	8.71712	8.96079	8.49311	8.50755	8.46195	8.58029	8.91201	8.71525
Acox1	8.14777	8.18731	8.43941	8.16495	8.31315	8.53179	8.45964	8.35347	8.24011	8.50786	8.46747	8.56567	8.85263	8.95312	8.69673	9.06041	8.71511	8.74447	8.86796	8.59287
Acox3	7.04395	7.01732	7.04867	7.01341	6.53377	6.63596	6.58555	6.67021	6.59959	6.23711	6.55397	6.38981	6.77808	6.54444	6.60497	6.94601	6.32433	6.73337	6.57705	6.33202
Acp1	4.7394	4.82007	4.43594	4.20616	4.16516	3.55988	4.67403	4.18416	4.24841	4.45326	4.2155	4.71269	4.60329	4.2361	4.57336	4.41305	4.68914	4.33175	4.46766	4.82135
Acp2	7.02547	6.7299	6.99854	6.89083	6.80567	6.65945	6.46803	6.71771	6.35964	6.44883	6.36818	6.36165	6.55291	6.16559	6.51066	6.34552	6.3087	6.10458	6.24404	6.2924
Acp6	7.05615	7.1043	6.95975	7.07527	6.91149	6.97154	6.65428	7.14442	7.10384	6.92662	6.88016	6.91746	6.95068	7.16993	6.7438	6.80094	7.14674	7.04446	6.98546	7.09562
Acrbp	5.13697	4.82007	4.97738	5.04481	4.81351	4.96356	4.79835	4.78139	4.84769	4.9417	4.98045	4.99702	5.09807	5.2645	4.89913	5.10453	5.0387	5.21434	4.98878	4.94547
Acsbg1	4.62046	4.20482	4.62504	4.82258	4.74568	4.66346	4.35724	4.70652	5.55754	5.32	5.26913	5.62496	4.1262	3.55988	4.46995	4.51042	4.8536	5.31	5.29843	5.1084
Acsf2	4.94132	4.59923	4.97738	4.87092	4.99368	4.30534	4.79835	5.0358	4.66755	3.55988	4.84002	4.59621	4.90657	4.71108	4.82722	4.59757	4.90297	4.54881	4.46766	4.51294
Acsf3	6.17409	6.31005	6.19481	6.12351	6.06165	6.14396	5.68265	6.07693	5.82585	5.71282	5.9295	5.62496	6.62297	6.16559	6.20645	6.16051	5.43199	5.632	5.37378	5.15786
Acsl1	6.5157	6.62732	6.77815	6.66719	6.76385	6.69395	6.68086	6.92036	6.58575	6.71606	7.21932	6.97373	6.46392	7.00054	6.15695	6.72972	6.85982	6.85456	6.69078	6.91439
Acsl3	7.36093	7.48677	7.35739	7.10945	7.95051	8.00255	8.26949	7.74622	8.3573	8.18184	8.17722	8.13094	7.05506	7.2726	6.51066	6.92072	7.31788	7.13066	7.74812	7.92409
Acsl4	6.38507	6.23372	6.56964	6.1902	6.74963	6.89482	7.28276	6.63763	7.05479	6.92662	6.88016	6.81841	6.55291	7.22219	6.34509	6.71504	6.73811	6.99275	7.27523	7.1621
Acsl5	7.44652	7.37265	7.42515	7.37794	7.48131	7.48342	7.6787	7.62811	7.93522	8.1104	7.70562	8.05531	7.55139	7.83792	7.31961	7.69034	8.13297	7.8188	8.13322	8.13088
Acsm4	4.18127	4.53461	4.18403	4.38973	4.16516	3.55988	4.44863	4.43612	4.35249	4.01189	4.02545	4.46202	4.1262	4.50783	4.20864	4.30137	4.32315	4.00904	4.26759	4.16913
Acss2	6.59364	6.3539	6.44302	6.40101	6.53377	6.2099	6.65428	6.46229	6.71843	6.69975	6.71793	6.79774	6.26678	5.79124	6.13151	6.34552	5.75357	5.73444	5.97435	6.05128
Acta1	4.7394	4.38802	4.70629	4.5366	5.93882	6.03865	5.81289	6.1255	6.10899	6.06676	5.89868	6.11296	8.24273	7.98072	8.26158	8.21937	8.38375	8.23286	8.28847	8.09748
Acta2	5.68462	5.91704	5.86266	5.50426	6.61473	6.7165	6.88855	6.80814	6.79241	7.13422	6.84917	6.75546	9.07583	9.15368	8.92997	9.13861	9.10879	9.09712	9.11155	9.12978
Actb	13.8723	13.7789	13.9506	13.9075	14.4116	14.1285	13.9608	14.5689	14.5369	14.4958	14.6943	14.7488	14.6256	14.5561	14.7867	14.5444	14.5933	14.8722	14.5958	14.6081
Actg1	6.27305	6.23372	6.62058	6.22236	7.02179	7.07068	7.31679	7.10945	7.05479	7.25009	7.45262	7.24111	7.07505	7.29715	7.08038	7.34737	7.15537	7.20061	7.27523	7.19421
Actg2	4.94132	4.86832	4.97738	4.9171	5.6205	5.70922	5.53786	5.74171	5.96397	5.45124	5.50121	5.468	6.17553	6.05198	6.38837	6.06951	6.03083	6.02778	6.01949	6.02709
Actl6a	7.48747	7.48677	7.5078	7.37093	7.66539	7.78231	7.62551	7.73102	7.78174	7.97613	7.86018	7.95711	7.26952	7.41395	7.28619	7.47395	7.84503	7.63806	7.9479	7.94929
Actn1	9.93658	9.90025	9.75515	9.94312	10.58	10.5612	10.3403	10.5512	11.2862	11.2203	11.2084	11.2761	11.2594	11.3684	11.4515	11.2435	11.7179	11.6765	11.4191	11.5297
Actn3	4.7014	4.20482	4.32141	4.30412	3.98944	4.77377	4.25257	4.62525	4.5248	4.19656	4.47942	4.46202	4.67206	4.71108	4.20864	4.41305	4.99531	4.44775	4.55118	4.6003
Actn4	10.246	10.4185	10.1633	10.3051	10.7712	10.9271	10.8033	10.9467	11.406	11.5172	11.339	11.2311	11.2392	11.2151	11.4345	11.5224	12.0935	11.8799	11.825	11.7032
Actr1a	9.3662	9.47071	9.40521	9.47173	9.44816	9.52612	8.88055	9.66098	9.12431	8.80399	9.28302	9.17369	9.6721	9.36479	9.8043	9.40355	9.44242	9.69307	9.50376	9.6174
Actr1b	8.85034	8.76893	8.75629	8.81127	8.74758	8.62305	8.36972	8.82984	8.68643	8.58011	8.79196	8.75799	9.06595	8.92205	8.96892	8.89968	9.05708	9.174	9.09127	9.14619
Actr2	8.07818	8.11837	8.33296	8.07322	8.19868	8.37255	8.46342	8.30819	8.33298	8.23319	8.07469	8.286	8.01487	8.32789	8.0129	8.09023	8.37642	8.28717	8.36235	8.42363
Actr3	9.44307	9.25937	9.37385	9.35814	9.92544	9.98158	10.1528	9.84114	10.2008	10.0062	10.0919	10.2384	10.042	10.1939	9.88978	9.95039	10.193	10.3775	10.5406	10.245
Actr3b	5.00083	4.82007	5.57185	5.04481	4.99368	5.00613	5.00898	4.97766	5.1351	5.56996	5.10479	5.07712	5.00649	5.14978	4.82722	4.88186	4.90297	4.72142	4.76284	4.6003
Actr5	5.70097	5.44484	5.57185	5.60917	5.71525	5.86347	5.37434	5.41829	5.61583	5.2239	5.62224	5.57476	5.53466	5.02239	5.78167	4.99884	5.65506	5.85963	5.72246	5.78716
Actr6	4.18127	3.93429	4.43594	4.20616	3.55988	4.0899	3.55988	4.18416	4.24841	4.19656	4.3595	4.46202	4.1262	4.50783	4.02054	4.16749	3.55988	3.55988	3.97119	4.16913
Actr8	6.82601	6.91506	6.93328	6.97681	6.66115	6.57546	6.83057	6.7485	6.55764	7.1221	6.94018	6.97373	6.53847	6.54444	6.82409	6.40205	7.15537	6.78004	7.01833	6.64545
Acvr1	7.05615	7.05276	6.83655	7.05787	7.21959	7.12197	7.08945	7.03681	6.962	7.0212	7.06658	7.13026	7.7563	7.71611	7.85523	7.91692	8.07076	8.12962	8.24317	8.26728
Acvr2a	5.36908	4.95861	4.78115	5.00388	5.0476	5.00613	5.1007	5.24243	4.79122	4.72848	4.76194	4.30038	4.90657	4.50783	4.66579	4.94195	4.32315	4.00904	4.82412	4.88525
Acvr2b	6.04251	6.01268	6.19481	6.14049	5.80358	5.58669	5.47499	5.24243	5.80137	5.84155	6.0738	5.71986	5.62337	6.16559	5.56455	5.3737	6.22776	6.61803	6.10549	5.75761
Acy1	6.61868	6.51663	6.62058	6.58397	6.42998	6.76053	5.95392	6.23985	6.45453	5.95887	6.70063	6.49704	6.55291	6.41421	6.25423	6.04577	6.03083	6.49234	6.3526	6.59786
Acy3	7.63641	7.42075	7.45323	7.47916	7.48131	7.29565	7.02903	7.36779	6.83966	6.66654	6.83342	6.8982	7.31215	7.16993	7.29742	7.0776	6.78359	6.95269	6.74437	6.87519
Acyp1	7.54461	7.79864	7.66003	7.52405	7.44673	7.07935	7.60505	7.40664	7.25897	7.45692	7.18265	7.35806	7.39379	7.41395	7.45604	7.60608	7.37065	7.06963	6.87005	7.31586
Acyp2	7.21124	6.98098	7.0363	7.15104	6.85957	6.95275	6.98727	6.87932	7.12299	7.27218	6.78508	7.24111	6.98281	6.58528	6.60497	6.93342	7.12052	6.71746	7.05045	6.80733
Ada	6.25166	6.31005	6.3037	5.99829	6.31781	6.33299	6.08153	6.17239	5.72506	5.9015	6.1009	6.11296	6.58135	6.50237	6.3669	6.22498	6.6791	6.5476	6.59178	6.95254
Adam10	6.95555	6.7299	6.89263	6.57167	6.63038	6.99927	7.28276	6.92036	6.95131	6.63252	6.71793	6.24293	6.19427	6.62497	5.84671	6.63922	6.26071	6.26857	6.64921	6.70649
Adam11	5.02941	5.04192	4.97738	4.82258	4.50686	4.77377	4.25257	4.78139	5.04738	4.9417	4.3595	4.59621	5.18282	5.02239	4.96644	4.67692	4.22278	4.54881	4.62728	4.30336
Adam12	3.87237	3.93429	3.55988	3.93508	3.55988	3.93571	3.55988	3.55988	4.35249	4.01189	4.3595	4.08633	3.55988	4.2361	4.02054	3.9911	4.95013	5.05438	4.69748	4.82135
Adam15	10.5351	10.4344	10.7628	10.5656	10.5458	10.5573	10.2491	10.5598	10.4356	10.5074	10.6264	10.6526	10.653	10.5493	10.6547	10.6273	10.5011	10.6767	10.4843	10.4504
Adam17	7.71122	7.61624	7.6839	7.63924	7.85505	7.75561	7.71733	7.86928	7.92982	7.98947	7.80516	7.78036	7.51541	7.54256	7.29742	7.42107	7.38538	7.17767	7.22929	7.37301
Adam19	5.28158	5.50068	5.49725	5.6341	6.39359	6.31819	6.57139	6.23985	6.70571	6.56192	6.91049	6.83879	6.30165	7.00054	6.32293	6.13832	6.63005	7.18918	7.21049	7.27645
Adam1a	4.09905	4.08791	4.32141	4.38973	3.98944	4.39109	4.35724	4.62525	4.84769	4.19656	4.2155	4.46202	4.60329	4.87836	5.08975	4.59757	4.22278	4.63919	4.26759	4.51294
Adam8	4.48335	4.38802	4.32141	4.20616	3.98944	3.93571	4.35724	4.32157	4.59904	4.33658	4.67712	4.46202	4.67206	4.50783	4.3512	4.94195	4.48947	4.19257	3.97119	4.6003
Adam9	9.35032	8.98914	9.16426	9.07872	9.16275	9.13801	9.31667	8.98486	9.17075	9.22304	9.24226	9.14968	8.93094	9.11299	8.52198	8.85736	8.9698	8.69313	8.99353	8.97
Adamts1	7.31107	7.32287	7.54306	7.24618	7.58824	7.30306	7.53464	7.34796	7.93522	7.97613	8.14596	7.79077	7.79279	7.95019	8.02641	8.21422	6.6911	6.76466	6.78326	6.97741
Adamts10	6.81165	6.62732	6.79298	6.92008	6.94922	7.16334	6.74518	7.23369	7.2328	6.91258	7.145	7.01004	6.49422	6.10997	6.6231	6.47403	6.48556	6.89745	6.51653	6.54859
Adamts13	4.3773	4.53461	4.18403	4.71834	4.40983	4.20723	3.55988	4.43612	4.44337	4.45326	3.55988	4.30038	4.1262	4.2361	4.82722	4.51042	4.32315	4.33175	4.26759	4.41532
Adamts14	4.25331	4.46467	4.43594	4.20616	4.16516	4.20723	4.53051	4.32157	4.90122	4.80463	4.3595	4.08633	4.1262	3.55988	4.74984	4.51042	4.32315	4.44775	4.26759	4.6003
Adamts2	7.93129	7.7131	7.6996	7.87504	7.68033	7.81886	7.46817	7.84126	7.61659	7.55009	7.73116	7.37203	7.46347	7.85451	7.79332	7.73429	7.37065	7.32054	7.50827	7.50661
Adamts4	4.48335	4.20482	4.32141	4.30412	4.16516	3.93571	4.60515	4.43612	4.24841	4.45326	4.2155	4.08633	3.9616	4.50783	3.55988	4.16749	4.1027	4.33175	4.46766	4.30336
Adamts6	4.00096	4.53461	4.18403	4.46653	3.98944	4.20723	3.96235	3.55988	4.35249	3.55988	4.2155	4.30038	4.35579	3.55988	4.20864	4.30137	3.94484	3.55988	3.97119	4.51294
Adamts7	6.72232	6.71887	6.80765	6.88095	6.50002	6.47287	5.97605	6.26162	6.20385	6.11764	6.47444	6.30357	6.82621	6.62497	6.7438	6.40205	6.39994	6.5476	6.29939	6.765
Adamtsl4	8.95099	8.92416	9.04068	9.01076	9.00303	9.04431	8.29945	8.84753	9.12902	8.71456	8.93036	8.60742	9.08075	9.06402	9.26189	8.8374	9.04559	9.15662	9.03926	9.2074
Adamtsl5	8.87958	8.80031	9.16144	8.9465	9.1142	8.99734	8.60034	8.82628	8.97526	8.73843	8.96656	8.94635	9.16878	9.13348	9.27325	9.05466	8.96249	8.83103	8.65635	8.9168
Adar	6.45192	6.59139	6.48038	6.74575	6.58291	6.63596	6.68086	6.28305	6.65365	6.86959	6.78508	6.52261	6.71552	6.84208	6.87015	6.81476	6.95215	6.93908	7.2386	7.07275
Adarb1	7.07424	7.11271	7.23317	7.1994	6.66115	6.80323	7.0083	6.89313	7.18807	7.23892	7.25508	7.28609	7.77466	7.76959	7.87778	7.74864	8.0753	7.92549	7.90778	7.94929
Adat1	4.81124	4.65946	4.62504	4.9171	4.29855	4.82459	4.44863	4.18416	4.84769	4.6458	4.91257	4.71269	4.1262	4.50783	4.57336	4.30137	4.32315	5.05438	4.37443	4.6003
Adat2	6.83313	7.13766	6.89263	7.12623	6.85957	6.59998	6.95512	6.38547	7.05479	6.81017	6.66538	6.59661	6.86126	6.77336	6.94375	7.10026	6.85982	6.5476	6.75745	6.7506
Adat3	5.61711	5.58005	5.41795	5.65856	5.51821	5.6371	5.65497	5.80378	5.49645	5.95887	5.58316	5.67328	6.24901	6.21904	6.53004	6.13832	6.53984	6.511	6.48525	6.37055
Adck1	6.54217	6.36822	6.40462	6.23817	6.23762	6.446	6.32276	6.32493	6.55764	6.66654	6.64741	6.75546	6.05732	5.86135	5.81459	6.24582	5.6804	5.85963	5.77682	5.81606
Adck2	4.00096	3.93429	3.55988	4.30412	4.40983	3.93571	4.12724	4.43612	4.12382	4.33658	4.2155	4.46202	3.55988	3.55988	4.02054	3.9911	3.94484	3.55988	3.55988	3.99227
Adck4	5.54585	5.67875	5.33321	5.7293	5.36746	5.58669	5.05578	5.28885	5.17657	4.87542	5.26913	5.80831	5.85802	5.55505	5.84671	5.3737	5.52031	5.55888	5.37378	5.59892
Adck5	7.26989	7.17024	7.33742	7.25383	6.70609	6.99009	6.74518	6.51724	7.16054	6.92662	6.95479	6.93647	6.97218	6.70112	7.06729	7.01929	7.02945	7.0571	6.74437	6.95254
Adcy3	4.09905	3.55988	3.55988	3.93508	3.98944	3.93571	3.96235	4.00302	3.55988	3.55988	3.55988	3.55988	4.2513	3.55988	4.20864	3.9911	3.55988	4.00904	3.55988	3.55988
Adcy6	8.1421	7.93707	8.09897	8.1969	8.24958	8.13674	7.77949	8.17997	7.85199	7.76729	8.06803	8.02037	8.32796	8.16476	8.46859	8.15625	8.46541	8.59757	8.3453	8.38726
Adcy7	5.16234	5.22669	5.03552	4.60134	4.81351	4.87299	4.90891	5.28885	4.90122	5.36532	5.36728	5.468	4.90657	5.02239	4.89913	5.24673	4.90297	4.99561	4.93669	5.15786
Add1	9.86876	9.74639	9.87885	10.0353	9.77918	9.65991	9.66588	9.85693	9.55905	9.60684	9.61026	9.50229	9.8921	9.62803	9.93516	9.88549	9.46156	9.45321	9.30012	9.35112
Add3	8.42961	8.47362	8.49431	8.5146	7.91308	7.77701	7.92404	7.99538	7.7267	8.06702	8.10752	7.97547	7.87448	7.52191	7.83233	7.77693	7.78535	7.40184	7.7285	7.80489
Adgra1	3.55988	4.20482	4.00293	3.55988	3.55988	3.55988	3.55988	3.55988	3.95991	4.01189	3.55988	3.55988	3.55988	4.2361	3.55988	4.16749	4.48947	4.19257	4.13962	4.41532
Adgra2	7.00044	6.99927	7.10894	7.0666	7.23996	6.88493	7.23906	7.15589	7.22396	7.45692	7.48305	7.22579	7.1142	6.90761	7.14406	6.97086	7.682	7.34131	7.53112	7.54022
Adgra3	9.33675	9.37847	9.47961	9.31699	9.26759	9.30525	9.2104	9.24705	9.33474	9.35236	9.25695	9.27334	9.27765	9.18673	9.29848	9.32929	8.94528	8.9965	8.97704	8.82805
Adgrd1	4.97148	4.59923	4.62504	4.60134	4.81351	4.46801	4.44863	4.32157	4.12382	4.19656	4.76194	4.46202	4.67206	4.50783	4.74984	4.8181	4.41084	4.44775	4.37443	4.30336
Adgre5	6.28361	6.36822	6.3037	6.05338	7.11311	6.8241	6.91109	6.94708	7.29315	7.53194	7.31275	7.30078	6.58135	6.58528	6.82409	6.77288	6.74961	6.70137	6.62079	6.6763
Adgrg1	5.65131	5.47307	5.86266	5.68257	5.74536	5.39254	4.9601	5.33354	4.90122	5.06317	5.21687	5.07712	6.47915	6.62497	6.6761	5.62739	7.12052	7.17767	7.27523	7.20475
Adgrl1	7.66443	7.81925	7.85479	7.83495	7.84183	7.85954	7.68521	7.62811	7.77573	7.80553	7.95709	7.72713	7.93012	7.99575	7.94337	8.01512	8.2658	8.08738	8.02492	8.18489
Adgrl2	6.21895	6.28002	6.23941	6.17383	6.31781	6.4595	6.32276	6.44348	6.91873	6.85497	7.01179	6.62044	6.09787	6.16559	6.10558	6.22498	6.64247	6.29048	6.78326	6.87519
Adh1	4.25331	4.38802	4.32141	4.08902	3.55988	3.93571	3.96235	3.55988	3.55988	4.01189	3.55988	3.55988	4.1262	4.2361	3.55988	4.30137	3.94484	3.55988	4.13962	3.55988
Adh5	8.87275	8.88079	8.93885	9.09786	8.84339	9.05527	9.11504	8.70737	8.82361	9.16553	8.91562	8.92293	8.54635	8.63637	8.60976	8.90289	8.62531	8.38004	8.55254	8.57681
Adh7	6.96205	7.18626	6.98573	7.03136	6.59891	6.70527	7.44531	6.79347	6.828	6.44883	6.17911	6.73384	6.6766	6.58528	6.3669	6.49145	6.3087	6.00117	6.40384	6.2516
Adi1	8.31587	8.30875	8.13975	8.22041	8.18306	8.25947	8.01462	8.2294	8.13145	7.86468	8.24958	8.12273	8.09976	8.0399	8.00609	7.76991	7.7798	8.04386	7.90778	8.06904
Adipor1	5.00083	5.19202	5.28853	5.47662	5.3267	5.19765	4.90891	5.0358	5.29283	5.2239	5.10479	5.28843	6.13725	5.63866	5.67765	5.69148	6.15939	5.88917	5.80318	5.97737
Adipor2	7.85006	7.81925	7.72282	7.74585	8.21926	8.1326	7.82145	8.20764	8.23136	8.15842	8.21386	8.41928	8.1845	8.43089	8.41829	8.3043	8.6129	8.7599	8.61074	8.65536
Adk	8.69066	8.64188	8.4988	8.3958	8.41027	8.36551	8.19857	8.30307	8.35328	7.95588	8.59324	8.49115	8.21167	8.21695	7.89262	7.73429	8.01048	8.09957	8.49576	8.42363
Adm	8.26199	8.34469	8.38717	8.37501	7.95665	8.09481	8.30368	8.2294	7.82313	7.94222	8.01363	8.02919	8.65913	8.76455	8.75867	8.76174	7.74604	7.86958	8.13818	7.94929
Adnp2	5.48966	5.50068	5.28853	5.35947	5.3267	5.66159	5.76234	5.33354	4.95216	5.84155	5.45815	5.468	5.73289	5.36915	5.48316	5.52485	5.49155	5.16344	5.5442	5.25089
Ado	6.50676	6.59139	6.65354	6.49549	6.98597	6.68254	6.89986	6.96025	7.10384	6.88407	6.96926	6.62044	6.77808	7.11568	6.30041	6.38346	7.39268	7.35158	7.48504	7.56492
Adora2b	5.82484	5.29313	5.83336	5.8393	7.38413	7.4964	7.47571	7.4351	7.16054	7.03421	7.06658	6.81841	7.09476	6.80814	6.88518	7.01929	6.53984	6.39508	6.6632	7.04951
Adpgk	7.8148	7.92761	7.86873	7.78321	8.15129	8.06035	7.7916	7.83417	8.69282	8.38718	8.63883	8.67629	8.01487	8.08274	8.07922	8.01512	8.13297	7.82617	7.76105	8.01638
Adprh	8.55436	8.51204	8.61483	8.49868	8.61034	8.71165	8.44056	8.67208	8.15477	8.41708	8.75931	8.43924	8.51763	8.22971	8.37673	8.18289	7.94756	8.30307	8.40821	8.36872
Adprhl2	5.89674	6.15289	6.55224	6.07125	5.80358	6.07467	5.44234	6.00066	5.72506	5.49207	6.12747	5.71986	5.56492	5.63866	5.81459	5.24673	6.15939	6.15348	5.77682	5.92573
Adprm	5.9516	5.8562	5.64233	5.65856	5.65286	5.70922	5.59775	5.37665	5.49645	5.67856	5.36728	5.35125	5.26183	5.14978	4.96644	5.20122	4.99531	5.11021	5.21805	5.20529
Adra1b	8.19236	8.03278	8.11074	8.22429	7.73144	7.57798	7.74875	7.5609	7.54764	7.67938	7.58937	7.46615	8.20267	8.0399	8.38723	8.3426	7.62739	7.62966	7.28424	7.35421
Adrb2	5.13697	5.26037	5.64233	5.08429	5.0476	4.91924	5.1007	4.97766	5.04738	4.80463	5.04436	4.81648	4.90657	5.14978	5.39613	4.99884	4.48947	4.93351	5.08611	5.0567
Adrbk1	8.32341	8.39011	8.35291	8.43315	8.36484	8.64644	8.34531	8.6996	8.60079	8.65728	8.80801	8.84531	8.94448	9.00594	8.99316	8.7758	9.20282	9.35505	8.89748	9.07941
Adrm1	6.78985	7.06148	6.89263	6.86097	7.26998	7.73389	6.68086	7.24447	7.05479	7.31535	6.41167	7.24111	7.88578	7.4797	7.93623	7.99721	8.12425	8.18216	7.87843	7.88545
Adss	7.76024	7.52498	7.46247	7.41248	7.83518	7.87945	8.16175	7.79818	7.58941	7.67112	7.68834	7.52978	7.94099	7.82114	7.6168	7.97298	7.62739	7.40184	7.97588	7.65202
Adssl1	4.00096	4.20482	4.32141	4.08902	3.98944	3.93571	3.96235	4.00302	3.55988	3.55988	4.3595	4.08633	4.2513	4.2361	4.3512	4.30137	4.1027	4.44775	4.13962	4.16913
Aebp1	12.3871	12.3236	12.506	12.4359	12.6036	12.4713	12.0365	12.4554	12.9286	12.6745	12.7948	12.6901	12.7124	12.7115	12.9687	12.759	12.8472	12.9585	12.5754	12.6503
Aebp2	4.81124	4.86832	4.78115	4.66168	5.09904	5.04712	4.85511	5.28885	5.17657	5.17277	5.10479	4.99702	5.88169	5.46555	5.74791	5.75254	6.03083	5.91806	5.97435	5.87203
Aen	4.00096	3.55988	3.55988	4.08902	3.98944	4.0899	4.35724	4.00302	4.24841	4.6458	4.2155	3.55988	3.9616	5.14978	4.20864	4.30137	4.32315	4.54881	4.69748	4.6003
Aes	11.7373	11.8412	11.7744	12.0227	11.6444	11.6294	11.335	11.7892	11.6377	11.4573	11.5979	11.6124	11.8853	11.631	11.8847	11.6407	11.7312	11.7986	11.4522	11.5066
Afap1	8.24622	8.15932	8.30251	8.02507	8.12971	8.0384	8.13351	7.99538	7.66296	7.61188	7.7227	7.75931	7.76245	7.75198	7.40509	7.645	7.32554	7.27809	7.1126	7.21522
Afap1l2	4.18127	4.30258	4.53575	4.38973	3.55988	3.55988	3.96235	3.55988	3.95991	4.01189	4.02545	4.08633	3.55988	3.55988	3.55988	3.9911	4.32315	4.00904	3.97119	3.99227
Aff1	7.93129	7.83957	7.84071	7.90439	8.94252	8.68366	8.69992	8.79382	8.58371	8.68211	8.62077	8.6537	9.55163	9.50765	9.71967	9.62727	8.96493	8.91958	8.62493	8.79721
Aff3	4.18127	4.20482	4.00293	3.93508	3.98944	4.20723	4.12724	3.55988	3.55988	3.55988	3.55988	4.08633	4.2513	3.55988	4.57336	4.16749	3.55988	3.55988	4.13962	3.55988
Aff4	7.73783	7.79864	7.6996	7.64505	7.91939	7.72291	7.91299	7.69231	7.34292	7.40795	7.36818	7.42657	8.4957	8.6554	8.36083	8.38907	8.11106	7.91171	8.14805	8.0517
Afg3l1	6.13944	6.01268	6.101	5.94086	5.83175	5.77755	5.78786	5.67656	6.02804	6.14238	6.25309	5.71986	5.85802	5.55505	5.96795	5.86678	5.86714	6.00117	5.80318	5.78716
Afg3l2	7.8708	7.77245	7.79763	7.87504	8.15129	8.0161	8.17567	8.19663	8.45067	8.53538	8.4055	8.18714	8.04541	8.12433	8.07272	7.90416	8.31261	8.17642	8.21059	8.22667
Afmid	5.54585	5.63034	5.67618	5.41943	5.80358	5.5342	5.00898	5.09106	5.49645	4.72848	5.36728	5.28843	5.80938	5.92795	6.3669	5.83913	5.99174	5.632	5.5442	5.33717
Aftph	6.61039	6.74085	6.65354	6.52135	6.72075	6.76053	7.13792	6.83704	6.34317	6.57991	6.45383	6.62044	6.70266	6.80814	6.82409	6.89496	6.61751	6.73337	6.56217	6.62976
Aga	7.68802	7.74578	7.7381	7.80932	7.79458	7.42353	7.89627	7.93702	7.71418	7.60322	7.91317	7.76987	7.36169	7.64156	7.3842	7.62956	7.39268	7.51573	7.49282	7.59721
Agap1	6.66747	6.93421	6.63715	7.04909	6.77793	6.83442	6.79461	6.76365	6.67992	6.6152	6.34592	6.17949	6.40128	6.54444	6.65865	7.03115	6.38515	6.29048	6.16659	6.35142
Agap3	8.23294	8.30145	8.31781	8.25875	8.59075	8.75533	8.79907	8.72661	8.32066	8.40718	8.30157	8.32229	8.79097	8.66482	8.52198	8.80692	8.81597	9.16533	8.74671	8.84825
Agbl3	5.34779	5.70229	5.57185	5.5578	5.28454	5.08665	5.30235	4.91623	5.04738	4.9417	4.98045	4.99702	5.05322	4.87836	5.25279	4.94195	5.08046	4.79716	5.03851	4.6003
Agbl5	5.11102	5.08134	5.03552	4.77183	5.24083	5.23242	4.85511	4.70652	4.59904	4.33658	4.3595	4.46202	5.26183	5.55505	5.39613	5.05293	5.12073	4.79716	4.46766	4.67984
Ager	4.77597	4.65946	5.14344	4.77183	4.50686	4.53819	4.53051	4.43612	4.73136	4.19656	4.3595	4.46202	4.79618	4.50783	4.66579	4.8181	4.90297	4.93351	4.46766	4.67984
Agfg1	7.97982	7.95114	7.91648	7.93316	8.06297	7.97968	8.2433	8.13455	8.08363	7.92148	7.9997	8.18714	8.514	8.48507	8.22105	8.3426	8.78865	8.63154	8.83479	8.86487
Agfg2	6.82601	7.02627	7.04867	6.9104	7.50671	7.33234	7.35821	7.3177	7.88027	7.86468	8.02743	7.87145	6.74088	6.16559	6.77646	6.75864	7.31788	7.2454	7.52354	7.23592
Aggf1	6.67544	6.70774	6.83655	6.64391	6.72075	6.90464	7.0696	7.04918	6.71843	6.95429	6.68311	6.73384	7.26084	7.41395	7.45604	7.21886	6.80579	6.91147	7.061	7.04951
Agk	5.45075	5.63034	4.85076	5.53131	5.28454	5.56072	6.16038	5.49761	5.84989	6.09244	5.89868	6.04302	5.14123	5.2645	5.30248	5.29055	5.33691	5.52069	5.6944	5.52953
Ago1	7.37556	7.45414	7.23317	7.59186	7.16735	7.2882	6.93327	7.17856	7.36717	7.45692	7.28996	7.31532	7.26952	7.03021	7.24037	6.94601	7.39268	7.23433	7.36288	7.06118
Ago2	4.25331	4.38802	4.32141	3.93508	4.59371	4.53819	4.53051	4.53595	4.5248	4.80463	4.76194	4.46202	3.9616	3.55988	4.74984	4.30137	4.56119	4.72142	4.46766	4.41532
Ago3	4.66181	4.38802	4.53575	4.82258	4.40983	4.77377	4.25257	4.00302	4.59904	4.9417	4.84002	4.46202	4.67206	4.2361	4.96644	4.41305	4.90297	4.54881	4.62728	4.75315
Agpat1	7.87765	7.988	8.02625	8.06025	8.01079	7.73935	7.79762	7.84832	8.20925	8.1406	8.08791	8.2028	7.93556	8.12433	7.81685	7.75577	7.85033	8.09349	7.76747	7.88545
Agpat3	7.09801	6.88583	7.3965	7.23849	7.3282	7.4964	7.29988	7.32786	7.76969	7.83541	7.71418	7.52978	7.43292	7.52191	7.36299	7.56609	7.51819	7.66297	7.47721	7.5485
Agpat4	7.17263	7.26376	7.18924	7.19146	7.6196	7.39609	7.45297	7.33795	7.33474	7.22766	7.01179	7.34395	7.60029	7.64156	7.72031	7.65265	7.50477	7.42147	7.57577	7.62096
Agpat5	4.09905	4.20482	4.00293	4.30412	3.98944	4.66346	4.25257	4.53595	4.44337	4.80463	4.02545	4.30038	4.2513	4.71108	4.74984	4.59757	4.41084	4.54881	4.69748	4.6003
Agpat6	8.58392	8.6361	8.65152	8.65052	9.00303	8.94408	8.98688	9.00391	9.02161	9.03352	9.05998	9.26219	9.16878	8.99851	9.10864	9.08319	9.23352	9.40005	9.19947	9.23578
Agpat9	5.59967	5.67875	5.41795	5.60917	5.14826	5.73239	5.62667	5.70954	5.80137	5.98666	5.69702	5.62496	6.44852	6.70112	6.10558	6.40205	6.04996	6.29048	6.10549	6.46241
Agps	4.66181	4.71601	4.70629	4.66168	4.59371	4.53819	4.25257	4.85102	4.66755	4.33658	4.47942	4.30038	4.44702	4.87836	4.57336	4.41305	4.62742	4.54881	4.26759	4.67984
Agrn	7.55749	7.61033	7.64389	7.74585	7.54806	7.33956	7.63227	7.60328	7.51909	8.03521	7.51284	7.82156	7.32053	7.6223	7.45604	7.645	7.83436	7.58691	7.26616	7.65968
Agt	5.21149	5.11943	5.37631	5.50426	5.36746	5.04712	5.18557	5.24243	5.55754	5.36532	5.21687	5.468	5.22299	5.14978	5.25279	4.59757	5.4011	5.48131	5.33669	5.49336
Agtpbp1	6.18544	6.29512	6.34496	6.23817	6.10781	6.16075	6.1794	6.00066	5.98567	6.46833	6.01792	5.85041	5.85802	6.05198	5.90871	5.99702	6.14175	5.97404	6.33509	6.2516
Agtrap	6.76023	6.91506	6.74801	6.9104	6.92418	6.47287	6.25294	6.60428	6.22206	5.84155	6.25309	6.21157	6.52387	6.58528	6.43034	6.54246	5.72963	5.76687	6.06317	5.69644
Ahctf1	6.2941	6.21793	6.4987	6.26924	7.04518	6.74965	6.95512	6.85127	7.02453	7.00807	6.86475	6.77676	7.32053	7.24761	7.13155	7.32834	6.78359	6.71746	6.74437	6.7506
Ahcy	5.63432	5.67875	5.70916	5.65856	5.24083	5.50712	5.83746	5.67656	5.55754	5.49207	5.50121	5.62496	5.47187	5.55505	5.30248	5.78204	5.57592	5.55888	5.47879	5.5647
Ahcyl1	7.23285	7.41398	7.09709	7.13455	7.5723	7.30306	7.73626	7.46301	7.35105	7.07255	7.19498	7.16282	7.35355	7.83792	6.98614	7.37546	7.53807	7.06963	7.60477	7.42795
Ahcyl2	6.73761	6.71887	6.76316	6.83047	7.03353	6.76053	6.87714	6.76365	6.64033	7.00807	7.13223	6.97373	6.84967	6.62497	6.95802	6.98313	7.02002	7.08205	6.98546	7.03775
Ahdc1	7.03166	7.00833	7.13235	6.89083	7.09083	7.14694	6.65428	6.99904	6.42362	6.44883	6.25309	5.9308	6.49422	5.79124	6.23055	5.89386	5.65506	5.97404	5.33669	5.66475
Ahi1	5.39001	5.72541	5.64233	5.32835	5.51821	5.36216	5.18557	5.45858	5.25533	5.56996	5.3192	5.468	5.83392	5.71718	5.71325	5.55995	5.36943	5.44066	5.33669	5.00249
Ahnak	11.9067	11.7943	11.9441	11.7758	12.1743	11.9864	11.9451	11.9577	12.1628	12.108	12.1336	12.1453	11.8534	11.9969	11.9036	11.8226	11.9463	12.0036	12.171	12.0573
Ahsa1	6.90245	7.01732	6.94658	6.88095	7.51507	7.25034	7.48321	7.35791	7.74528	7.73594	7.7227	7.88123	7.97312	7.64156	8.26727	8.14546	8.26183	8.42915	7.9479	7.84574
Ahsa2	4.31807	4.38802	4.43594	4.38973	4.29855	4.66346	4.73818	4.00302	4.59904	4.6458	4.3595	4.30038	4.52877	4.71108	4.74984	4.8181	4.80174	4.54881	4.46766	4.67984
Aida	6.81885	7.27877	7.0363	6.86097	6.85957	7.17956	7.49067	7.01174	7.14189	7.40795	7.27843	6.83879	6.72825	6.93927	6.58661	7.16618	6.92204	6.52942	6.54712	6.66096
Aif1	4.48335	4.20482	4.32141	4.20616	3.98944	4.39109	4.12724	4.18416	4.24841	4.33658	4.02545	4.08633	3.9616	4.71108	4.02054	4.67692	4.1027	4.00904	4.46766	4.16913
Aif1l	5.02941	5.19202	5.33321	5.38981	5.24083	5.36216	5.1007	5.53546	5.1351	5.56996	5.3192	5.35125	5.62337	5.99139	5.71325	5.45156	5.60285	5.39863	5.51192	5.49336
Aifm1	6.05501	6.18579	6.32448	6.17383	6.4119	6.22591	6.23492	5.97425	6.4079	6.63252	6.47444	6.27358	6.31876	5.55505	6.20645	6.24582	6.37019	5.97404	6.22508	6.05128
Aifm2	7.39483	7.27877	7.57746	7.53662	7.23996	7.10508	6.85405	7.03681	6.828	6.73219	6.53451	6.52261	7.32053	7.14306	7.40509	7.10026	7.42867	7.40184	7.30209	7.38231
Aig1	5.16234	5.1563	5.03552	5.12245	5.24083	5.12485	4.9601	4.85102	5.0008	4.72848	5.21687	5.28843	5.14123	5.2645	4.82722	5.10453	4.74707	5.21434	4.93669	5.00249
Aim1	4.00096	4.08791	4.00293	4.38973	4.40983	3.93571	4.25257	4.43612	4.35249	4.19656	3.55988	3.55988	3.9616	3.55988	4.20864	4.16749	3.55988	4.19257	3.97119	3.55988
Aimp1	9.3879	9.50284	9.47507	9.54794	9.14674	9.3144	9.2283	9.31724	9.37496	9.33421	9.29445	9.32785	9.51216	9.42142	9.30679	9.34114	9.148	9.27678	9.26432	9.05065
Aimp2	8.04208	8.22252	8.07513	8.13639	8.719	8.71165	8.65431	8.84753	9.30382	9.22866	9.19118	9.22821	8.83237	8.79917	8.92638	8.86723	9.45115	9.45321	9.16834	9.35583
Aip	8.76074	8.76628	8.56013	8.90362	8.76866	8.90826	8.23447	8.8993	8.80605	8.31489	8.65667	8.79975	8.73282	8.87415	8.86387	8.3426	8.71511	8.74834	8.72052	8.74069
Aipl1	4.18127	4.08791	4.18403	4.08902	3.98944	3.93571	4.12724	4.00302	3.95991	4.01189	4.02545	4.08633	4.2513	3.55988	4.20864	3.55988	4.1027	3.55988	4.37443	3.99227
Airn	5.86844	6.24933	5.86266	5.96028	5.36746	5.47945	5.59775	5.28885	5.75099	6.04058	5.54284	5.85041	5.65163	6.10997	5.60336	5.55995	5.65506	5.66705	5.5442	5.1084
Ajuba	5.47036	5.8562	5.97383	5.90116	4.99368	5.39254	5.93143	5.19413	5.61583	5.56996	5.9295	6.00664	6.24901	6.16559	7.18094	7.60608	6.29289	6.65196	5.9512	5.75761
Ak1	8.60674	8.75832	8.6873	8.74533	8.52621	8.47738	8.54427	8.60296	8.27458	8.56684	8.19565	8.35068	9.10507	8.92205	9.04379	9.14132	9.04097	9.08492	8.84087	8.91041
Ak2	8.99408	9.00493	8.93224	9.09363	9.28231	9.28491	9.28923	9.34488	9.41795	9.41045	9.32265	9.30991	9.62747	9.44347	9.62976	9.67302	9.92232	10.0028	9.90623	9.85046
Ak3	9.08252	9.1601	9.08604	9.33323	9.20457	9.16457	9.07851	9.3147	8.99604	9.08716	9.11905	9.07516	9.26906	9.32378	9.17977	9.01671	9.15443	9.14785	8.86498	9.02722
Ak4	6.96852	6.84591	6.79298	6.82015	7.83518	8.12429	8.02491	7.88994	8.17316	8.26094	8.01363	8.27123	7.5081	7.52191	7.33058	7.31873	8.57822	8.36497	8.93781	8.56872
Ak5	5.05728	5.04192	5.14344	5.15937	5.0476	4.87299	4.9601	5.14374	5.0008	5.00411	4.91257	5.35125	5.29945	4.87836	5.14668	5.20122	4.80174	4.79716	4.76284	5.1084
Ak6	6.94246	6.92466	7.21138	7.05787	7.25004	7.35391	7.36635	7.3177	7.32652	7.6628	7.43198	7.31532	7.31215	7.2726	6.7438	7.46527	7.38538	7.39193	7.32846	7.53189
Ak8	4.3773	4.20482	4.00293	4.20616	4.16516	3.93571	4.12724	4.32157	4.24841	3.55988	4.02545	4.08633	4.2513	4.2361	4.02054	3.55988	3.94484	4.00904	4.13962	4.16913
Akap1	7.25413	7.63963	7.35739	7.65661	8.60254	8.50324	8.3079	8.40695	8.15939	8.18764	8.23777	8.2028	8.25584	8.02533	8.23274	8.13458	8.28549	8.48131	8.1031	8.25724
Akap10	6.1277	6.13613	6.17195	6.03527	5.9893	5.9636	6.35638	6.10143	6.06912	6.34702	6.04615	6.57238	5.53466	5.2645	5.81459	5.75254	6.194	6.07946	5.87925	6.00246
Akap11	6.0674	5.81403	5.89133	5.8393	5.40689	5.47945	5.97605	5.70954	5.96397	5.7462	5.73285	5.9308	5.29945	5.46555	5.81459	5.52485	5.52031	5.66705	5.90367	5.63226
Akap12	5.13697	5.19202	5.19382	5.41943	5.14826	5.00613	5.37434	4.97766	4.35249	4.87542	4.58382	4.46202	5.18282	6.32007	5.84671	5.59412	4.8536	5.26312	5.13178	4.82135
Akap13	8.07818	7.98344	8.0509	7.89954	8.21414	8.09054	8.20311	8.24016	7.78773	7.98281	8.03427	7.9936	8.34032	8.29186	8.64518	8.4648	8.22151	8.08124	8.5301	8.31648
Akap17b	4.25331	4.20482	4.18403	4.20616	4.16516	4.20723	4.12724	4.00302	3.95991	4.01189	4.3595	3.55988	3.55988	4.2361	3.55988	3.55988	3.55988	4.19257	3.55988	3.55988
Akap6	4.87831	4.71601	4.53575	4.82258	4.29855	4.53819	4.44863	4.43612	4.12382	4.33658	4.2155	4.30038	4.7361	4.71108	4.74984	4.88186	4.22278	4.00904	4.26759	4.30336
Akap7	4.94132	5.1563	4.70629	4.82258	4.67279	4.91924	4.9601	4.85102	4.44337	4.33658	4.58382	4.71269	4.2513	4.50783	4.20864	4.41305	4.1027	4.33175	4.26759	4.30336
Akap8	6.1039	6.3539	6.38502	5.92116	5.91285	5.9636	6.38921	6.30415	6.22206	6.48755	6.1009	5.96926	5.65163	6.10997	5.87807	6.16051	6.04996	5.94634	6.40384	6.09841
Akap8l	7.3511	7.40033	7.47166	7.49213	7.5803	7.38217	6.91109	7.33795	6.98315	6.91258	7.06658	7.21031	7.70616	7.54256	7.76939	7.85196	7.37065	7.52482	6.95182	7.04951
Akap9	7.49641	7.7131	7.56036	7.50498	7.58824	7.56573	7.63227	7.51723	7.30156	7.40795	7.49305	7.37203	7.07505	6.80814	7.08038	7.31873	7.22261	7.17767	7.33715	7.34472
Akirin1	6.92259	6.93421	6.7327	6.64391	6.91149	7.11355	7.26544	7.06144	6.71843	6.68324	6.88016	6.73384	7.471	7.1963	7.57136	7.6373	7.01052	7.33096	7.25703	7.20475
Akirin2	8.16745	7.93707	8.057	8.01614	8.36022	8.50324	8.23889	8.51273	8.3573	8.01579	8.14596	8.26378	8.06541	7.95019	8.25586	7.89774	8.45153	8.39	8.55625	8.55649
Akna	5.18717	5.00106	5.37631	5.26361	4.67279	4.72019	5.00898	4.70652	5.36452	4.6458	5.04436	4.59621	4.67206	5.14978	4.66579	4.88186	4.99531	4.44775	4.82412	4.82135
Aknad1	3.87237	3.55988	3.55988	4.08902	4.29855	4.0899	4.35724	3.55988	4.12382	4.01189	4.2155	4.30038	4.79618	4.50783	4.46995	4.30137	4.32315	3.55988	4.37443	4.30336
Akr1a1	11.9558	12.0046	11.9777	12.0082	11.9169	11.9912	12.149	11.9186	11.7444	11.9909	11.9981	11.9923	11.9391	11.8292	11.8463	11.9011	11.9282	11.7723	11.9354	11.8973
Akr1b10	6.47961	6.45113	6.71722	6.64391	6.55034	6.28811	6.69396	6.53509	6.65365	6.54369	6.30029	6.21157	6.49422	6.45898	6.40951	6.38346	6.41459	6.70137	6.36989	6.33202
Akr1b7	4.43213	4.53461	4.32141	4.77183	4.50686	4.39109	4.44863	4.32157	4.24841	4.55491	4.02545	3.55988	4.7361	4.50783	4.20864	4.16749	4.32315	4.33175	4.26759	4.6003
Akr1b8	8.43194	8.49296	8.39681	8.50826	8.53033	8.69211	8.74414	8.57351	8.74288	8.84121	8.6611	8.64227	8.54635	8.62677	8.36083	8.57342	8.6858	8.57157	8.59281	8.54415
Akr1c12	4.62046	4.20482	4.18403	3.93508	3.98944	4.46801	4.35724	3.55988	4.24841	4.01189	4.02545	4.71269	4.35579	4.50783	4.02054	3.9911	4.41084	4.00904	4.55118	3.99227
Akr1c13	4.7014	4.46467	4.18403	4.38973	4.40983	4.53819	4.44863	4.18416	4.35249	4.33658	4.2155	4.81648	4.1262	4.50783	4.3512	4.16749	4.41084	4.19257	4.37443	4.16913
Akr1c14	5.76436	5.70229	5.77272	5.68257	5.09904	5.12485	5.53786	4.91623	4.59904	4.72848	5.04436	5.22214	5.05322	5.14978	5.08975	5.15389	4.62742	4.63919	4.55118	4.30336
Akr1e1	6.37526	6.39641	6.21729	6.40101	6.17426	5.9636	6.04032	5.86306	5.98567	5.95887	5.73285	6.24293	6.33566	5.86135	5.81459	5.83913	5.57592	5.35512	5.63641	5.0567
Akr7a5	8.45498	8.38667	8.48982	8.45643	8.56689	8.36198	8.30368	8.58621	8.33298	8.50786	8.44711	8.34363	8.70762	8.56774	8.81029	8.53674	8.63455	8.55396	8.46454	8.46348
Akt1	11.2041	11.1488	11.1499	11.369	11.1579	11.135	10.8003	11.2979	11.057	10.7854	11.0042	11.1517	11.0208	11.0327	11.1763	10.9589	11.2102	11.3514	11.0711	11.272
Akt1s1	8.26199	8.33042	8.22884	8.2663	8.1935	8.26326	7.9727	8.37315	8.10295	7.99609	8.27292	8.30063	8.46217	8.39737	8.52198	8.40273	8.59093	8.67696	8.42453	8.39186
Akt2	6.31484	6.26476	6.89263	6.46915	6.2783	6.39064	6.16038	6.49916	6.35964	6.21404	6.41167	6.30357	6.59536	6.87522	6.60497	6.34552	6.15939	6.39508	6.22508	6.09841
Akt3	6.57669	6.66235	6.44302	6.42867	6.517	6.40469	6.46803	6.77864	6.06912	5.93049	6.22887	6.44446	6.43295	6.66356	6.30041	6.38346	6.79473	6.7491	6.82111	6.73605
Aktip	7.05006	6.97175	7.21138	7.08389	6.72075	6.8241	6.8067	6.73319	6.58575	6.2598	6.7519	6.33292	6.71552	7.00054	6.87015	6.59167	6.64247	6.45425	6.69078	6.46241
Alad	3.87237	4.30258	4.18403	4.08902	3.98944	4.0899	3.55988	3.55988	4.66755	4.55491	4.2155	4.08633	3.9616	3.55988	4.46995	4.16749	4.32315	4.54881	4.69748	4.30336
Alas1	7.32118	7.37962	7.28625	7.53035	7.5803	7.39609	7.56322	7.51723	7.60984	7.42774	7.41103	7.28609	7.24331	7.4362	7.08038	7.2895	7.55769	7.52482	7.26616	7.17288
Alcam	4.09905	4.20482	3.55988	3.93508	3.55988	4.0899	3.96235	4.00302	4.12382	3.55988	4.2155	3.55988	3.9616	4.2361	3.55988	4.30137	4.48947	4.63919	4.26759	4.30336
Aldh16a1	6.92259	6.89564	6.80765	6.93924	6.81934	6.65945	6.8067	7.07359	7.0143	6.73219	6.94018	6.81841	6.96147	6.87522	6.83961	7.00734	6.94218	7.14256	7.03982	6.96503
Aldh18a1	7.1614	7.24095	6.83655	7.32088	7.16735	7.27318	6.86564	7.08564	7.16978	6.63252	7.31275	6.992	7.26952	7.32128	7.45604	6.88191	6.74961	7.14256	7.07147	6.93994
Aldh1l2	7.97664	7.99707	7.86178	7.88979	7.70976	7.97043	7.87366	7.578	7.95663	7.62906	7.92796	7.91967	7.71886	7.78698	7.63458	7.74148	7.65799	7.54284	7.52354	7.64432
Aldh2	5.28158	5.29313	5.14344	5.32835	5.24083	4.96356	4.79835	5.09106	4.90122	5.36532	5.10479	5.07712	5.40577	4.87836	5.20093	5.45156	5.33691	5.31	4.55118	5.15786
Aldh3a1	9.3417	9.33629	9.41709	9.37567	9.5429	9.46826	9.31038	9.28387	9.34692	9.4639	9.58953	9.47357	9.42597	9.34736	9.24179	9.27345	9.26159	9.17111	9.10651	9.07084
Aldh3a2	7.46941	7.21777	7.66803	7.01341	7.4023	6.8241	7.23906	7.01174	7.12299	7.43753	7.36818	7.32971	7.24331	6.93927	6.80839	7.1554	6.84918	6.78004	6.73116	6.90144
Aldh3b1	6.98138	7.01732	7.0363	7.14282	7.02179	7.17956	7.24791	6.83704	6.9077	7.07255	7.11934	6.71188	7.17097	6.87522	6.82409	7.34737	6.79473	6.93908	6.67706	6.77925
Aldh4a1	6.11585	5.99409	6.19481	6.26924	6.06165	6.4595	5.97605	5.77312	6.32651	6.38864	6.36818	5.71986	5.9278	5.71718	5.84671	6.06951	5.43199	5.26312	5.80318	5.59892
Aldh6a1	6.61039	6.52937	6.46183	6.26924	6.01385	6.28811	6.58555	6.26162	5.94192	6.23711	5.86714	5.85041	5.83392	6.27048	6.07915	5.86678	5.70525	5.85963	6.18637	6.12137
Aldh9a1	7.92799	7.92286	8.16255	7.83495	8.05154	8.00255	7.79762	7.93702	8.06405	7.85012	8.3572	7.95711	7.77466	7.80416	7.64339	7.403	7.71147	7.4881	7.92511	7.91772
Aldoa	11.6309	11.3898	11.3681	11.7265	11.6707	11.657	11.6749	11.8727	11.5211	11.9646	11.8949	11.7643	11.6589	11.5709	11.6962	11.4393	11.978	11.925	11.9503	11.9884
Alg1	8.26981	8.49616	8.14548	8.35037	8.36484	8.15726	8.17105	8.27196	8.08848	8.06702	8.14596	8.09782	8.1845	8.25489	8.3285	8.26994	7.59613	7.72735	7.76105	7.48087
Alg10b	6.11585	6.18579	5.86266	5.97942	5.9643	6.16075	6.33967	6.14915	6.37591	6.3041	6.3901	6.21157	6.17553	6.36794	5.84671	6.36462	6.42907	6.10458	6.06317	6.20955
Alg11	5.63432	5.65477	5.70916	5.35947	5.74536	5.58669	5.68265	5.83375	5.6716	5.71282	5.69702	5.76483	5.50366	5.71718	5.14668	5.29055	5.52031	5.66705	5.77682	5.49336
Alg12	5.30405	5.44484	5.41795	5.60917	5.09904	4.96356	5.50682	5.45858	5.82585	5.9015	5.69702	5.80831	5.29945	5.36915	5.39613	5.55995	5.0387	5.48131	5.25892	5.0567
Alg13	5.63432	5.32502	5.60758	5.22988	5.44511	5.79956	5.83746	5.60795	5.80137	5.81053	5.66017	5.67328	5.22299	5.2645	5.20093	5.10453	5.46213	5.59596	5.40978	5.5647
Alg14	7.61606	7.69089	7.46247	7.57368	7.5803	7.59617	7.69814	7.70014	7.68238	7.89336	7.61704	7.67186	7.45589	7.22219	6.95802	7.3847	7.39268	7.38195	7.65417	7.27645
Alg2	7.4603	7.57437	7.08513	7.28402	7.18847	7.33956	7.48321	7.42568	7.38311	7.65444	7.2668	7.51728	7.35355	7.16993	6.95802	7.21886	7.09381	6.71746	7.14268	6.95254
Alg3	7.2803	7.2562	7.41566	7.05787	7.44673	7.31778	7.0083	7.29715	7.87466	7.56802	7.81315	7.80111	7.45589	7.4362	7.24037	7.06613	7.38538	7.5782	7.45347	7.11813
Alg5	8.24357	8.11837	8.13399	8.3361	8.32269	8.23266	8.37375	8.18554	8.45444	8.34632	8.40021	8.37851	7.88578	8.0399	7.80905	8.17229	8.36537	8.28183	8.27052	8.23693
Alg6	5.65131	5.70229	5.80339	5.60917	4.67279	5.56072	5.26468	5.09106	5.09209	5.45124	5.86714	5.411	5.56492	5.71718	5.14668	5.8109	5.46213	5.39863	4.88192	5.25089
Alg8	5.32612	5.26037	5.19382	4.66168	5.24083	5.23242	5.22579	4.85102	5.25533	5.36532	5.26913	5.411	4.79618	5.36915	4.89913	4.94195	4.74707	4.99561	5.03851	4.75315
Alg9	7.12139	6.91506	7.36727	7.269	7.20929	7.25034	7.21218	7.42568	7.37516	7.49492	7.49305	7.37203	7.08494	7.45812	7.05408	7.22917	7.12931	7.27809	7.15257	7.21522
Alk	3.87237	4.20482	4.18403	4.30412	4.40983	4.20723	4.35724	4.32157	4.12382	4.01189	3.55988	3.55988	3.9616	4.50783	4.02054	4.16749	3.94484	4.00904	3.97119	3.99227
Alkbh1	5.41059	5.55414	5.45823	5.60917	6.25811	6.10976	6.16038	6.42441	5.8967	6.21404	6.15354	5.67328	6.88415	6.84208	6.76023	6.99529	6.44341	6.47342	6.40384	6.40803
Alkbh2	5.54585	5.97524	5.80339	5.94086	5.88636	5.61214	5.37434	5.9473	6.1854	5.56996	6.1009	6.04302	5.43926	5.79124	5.74791	5.45156	5.80018	5.94634	5.5442	5.75761
Alkbh3	8.44351	8.44079	8.57294	8.32891	8.37862	8.24421	8.4672	8.22399	8.01899	8.26094	8.03427	8.04665	8.51763	8.13794	8.38199	8.66689	8.28158	8.01838	8.04619	8.12537
Alkbh4	5.80998	5.67875	5.83336	5.92116	6.01385	6.22591	5.62667	6.26162	6.30964	6.01389	6.1009	6.11296	6.4172	6.05198	6.38837	5.94643	5.82288	6.4348	6.01949	5.72739
Alkbh5	6.31484	6.542	6.48038	6.44229	6.39359	6.4186	6.6408	6.34541	6.88538	6.56192	6.95479	6.44446	6.43295	6.27048	6.40951	6.3065	6.92204	6.68509	6.97433	6.83487
Alkbh6	7.39004	7.3586	7.15538	7.43281	7.28965	7.22714	7.42207	7.36779	7.38311	7.37775	7.37901	7.31532	7.57954	7.39134	7.45604	7.36616	7.60244	7.29947	7.38816	7.58921
Alkbh7	7.96382	8.059	7.97564	8.03836	7.72425	7.83425	7.85647	7.76872	8.02913	7.89336	7.97856	7.67186	7.897	7.66057	7.79332	7.8453	7.44281	7.58691	7.21049	7.43691
Alkbh8	4.53153	4.30258	4.00293	4.20616	4.50686	3.93571	4.12724	4.53595	4.44337	4.33658	4.58382	4.9106	4.44702	4.71108	4.3512	4.67692	4.74707	4.44775	4.46766	4.30336
Alms1	4.09905	4.08791	4.53575	4.46653	4.29855	3.55988	3.55988	3.55988	4.35249	3.55988	4.02545	4.30038	3.9616	3.55988	4.02054	3.9911	4.22278	3.55988	4.13962	3.55988
Alms1-ps2	4.48335	4.53461	4.32141	4.66168	4.16516	4.20723	4.44863	4.00302	4.24841	3.55988	4.02545	4.30038	4.2513	4.2361	4.57336	4.30137	4.22278	4.33175	4.13962	3.99227
Alox5ap	4.53153	4.46467	4.53575	4.38973	4.59371	4.30534	4.35724	4.43612	4.12382	4.45326	4.2155	4.30038	4.35579	4.2361	4.3512	3.55988	4.1027	4.54881	4.26759	4.51294
Alpk1	4.77597	4.95861	4.53575	4.66168	5.44511	5.26619	5.22579	4.97766	5.04738	4.87542	4.91257	4.71269	5.37135	5.14978	5.48316	5.75254	4.80174	4.86757	4.62728	4.67984
Als2	6.81165	6.50378	6.87882	6.67868	6.94922	6.62407	7.12836	6.96025	7.28468	7.07255	6.81749	7.32971	6.52387	6.84208	6.72718	6.65471	7.02945	6.89745	6.96312	6.91439
Alyref	8.51323	8.27934	8.40638	8.38544	8.49704	8.6201	8.2433	8.4539	8.68963	8.47981	8.63434	8.81	8.49201	8.57775	8.50761	8.31878	8.5654	8.76373	8.72382	8.83818
Alyref2	4.7014	4.59923	5.03552	4.77183	4.67279	4.53819	4.67403	4.32157	4.84769	4.6458	4.84002	4.9106	4.52877	4.2361	4.3512	4.51042	4.1027	4.54881	4.76284	4.41532
Ambra1	6.95555	6.7625	6.93328	7.02241	6.89869	7.0084	6.6408	6.7485	6.69287	6.36799	7.06658	6.77676	6.79027	6.21904	6.54915	6.36462	6.9016	6.92534	6.74437	7.21522
Amdhd2	7.57868	7.30832	7.54306	7.55527	7.30906	7.16334	6.79461	7.39703	7.27616	6.91258	7.05308	7.21031	7.60029	7.54256	7.64339	7.59022	6.98163	7.21194	6.67706	6.92722
Amer1	4.57713	4.59923	4.62504	4.38973	3.98944	3.93571	4.25257	4.43612	4.12382	4.19656	4.47942	4.46202	4.1262	4.50783	4.20864	4.16749	4.1027	4.44775	4.26759	4.51294
Amfr	8.94449	8.87589	8.97467	8.8817	9.15743	9.22599	8.91411	9.17047	9.23117	9.13589	9.23338	9.09625	9.07583	9.05689	8.86387	9.00781	9.28328	9.09712	9.39212	9.39754
Amhr2	5.9516	6.03102	6.14871	5.70614	5.74536	5.50712	5.44234	5.60795	5.6986	5.27291	5.76773	5.76483	5.75888	5.02239	5.67765	5.41324	5.77708	5.632	5.51192	5.5647
Amigo3	4.7014	4.71601	4.32141	4.60134	5.09904	4.77377	4.90891	4.85102	4.59904	4.33658	4.58382	3.55988	5.78437	5.46555	5.74791	6.09283	4.56119	4.72142	4.69748	4.94547
Ammecr1	4.53153	4.76941	4.62504	4.77183	4.67279	4.72019	4.53051	4.78139	5.1351	5.11928	4.84002	4.59621	5.14123	5.36915	5.08975	5.33284	5.62922	5.26312	4.93669	4.6003
Ammecr1l	6.69124	6.7299	6.58682	6.54673	6.92418	6.98084	6.7577	6.65402	6.48478	6.23711	6.47444	6.59661	6.98281	7.14306	7.10619	7.16618	6.26071	6.49234	6.60636	6.46241
Amn1	5.43083	5.41596	5.41795	5.50426	5.24083	5.45115	5.26468	5.41829	4.95216	5.49207	5.36728	4.99702	4.95768	5.36915	5.08975	4.99884	4.95013	4.44775	4.82412	5.00249
Amot	4.7014	4.53461	5.03552	4.71834	4.87706	4.82459	4.73818	4.91623	4.59904	4.55491	4.91257	4.59621	4.44702	5.02239	4.66579	4.51042	4.90297	4.63919	4.62728	4.94547
Amotl1	8.91656	8.82085	8.73746	8.83935	8.85984	8.93462	8.7222	8.98166	9.24643	8.76579	9.15714	9.00552	8.76372	8.93767	8.83733	8.58942	8.65284	8.99324	8.94065	8.97613
Amotl2	8.3799	8.39011	8.66355	8.40266	8.12427	8.02058	8.44823	8.05145	8.26604	8.47508	8.32408	8.32944	9.62411	9.91112	10.11	10.0375	8.61601	8.6399	8.73695	8.88782
Ampd2	7.28547	7.6044	7.37708	7.52405	7.85505	7.8137	7.76727	7.89676	8.11251	7.97613	8.21987	8.07246	7.69977	7.80416	7.82461	7.68288	8.26976	8.07508	8.14312	8.12537
Ampd3	6.4045	6.28002	6.17195	6.17383	6.39359	6.22591	6.10167	6.34541	5.75099	6.19057	6.32329	5.89121	5.80938	5.92795	6.02469	5.97196	5.43199	5.39863	5.72246	5.49336
Amz1	4.18127	4.08791	3.55988	4.46653	3.98944	3.55988	3.55988	3.55988	3.95991	3.55988	4.02545	4.08633	3.55988	3.55988	3.55988	3.55988	3.55988	3.55988	3.55988	3.55988
Amz2	6.61039	6.63909	6.51677	6.48238	6.44782	6.4595	6.40533	6.36559	6.37591	6.46833	6.34592	6.59661	6.59536	6.58528	6.69333	6.88191	6.21099	6.07946	6.3526	6.00246
Anapc1	6.61868	6.43765	6.70157	6.35847	6.15247	6.30323	6.62719	6.5873	6.73103	6.7639	6.80138	6.6669	6.40128	6.27048	6.15695	6.18234	6.08742	6.20068	6.42051	6.20955
Anapc11	4.31807	4.59923	4.62504	4.38973	4.40983	4.20723	4.12724	4.32157	4.24841	4.19656	4.2155	4.46202	4.85285	4.50783	4.82722	4.51042	4.80174	4.00904	4.13962	4.6003
Anapc13	9.188	9.21351	9.16144	9.15787	9.11967	9.19065	9.34974	9.23636	9.43327	9.53373	9.1665	9.36308	9.33841	9.21905	9.19478	9.40581	9.20074	9.19685	8.9149	8.97307
Anapc15	6.42366	6.36822	5.9194	6.29963	6.59891	6.67104	6.62719	6.76365	6.57176	6.57991	6.80138	6.95522	6.92885	6.66356	6.90005	6.75864	6.78359	6.71746	6.85797	6.88838
Anapc16	8.88468	8.96857	8.81497	8.96747	8.77908	8.72544	8.73791	8.74182	8.66712	8.6531	8.64332	8.72587	9.10266	8.77328	8.92277	8.90289	8.99869	9.05396	9.0313	9.11874
Anapc2	9.47833	9.54202	9.49538	9.35637	9.50156	9.39252	9.23052	9.31215	9.11246	9.17138	9.12867	9.0794	9.41823	9.28768	9.44125	9.42821	9.1154	9.21655	9.09891	9.05065
Anapc4	7.92138	7.87937	7.88939	7.91405	7.88758	7.76635	8.16641	7.84126	8.36931	8.29892	8.02743	7.88123	7.76857	7.60278	7.64339	7.82513	7.9426	7.96604	8.09802	7.69739
Anapc5	10.5933	10.6135	10.6252	10.6254	10.516	10.5496	10.3123	10.6441	10.3675	10.4228	10.5196	10.6152	10.4591	10.2387	10.4746	10.4591	10.5303	10.6271	10.3858	10.5768
Anapc7	7.61606	7.68528	7.71512	7.59787	7.59615	7.44378	7.28276	7.60328	7.78174	7.21631	7.38976	7.71625	7.75013	7.56292	7.9073	7.52494	7.80734	8.18216	7.63321	7.91772
Ang	6.05501	6.04912	6.00024	6.14049	5.85934	6.02028	5.95392	6.1255	6.16669	5.67856	6.1009	6.11296	5.97237	5.79124	5.64104	5.78204	5.72963	6.00117	5.82902	5.72739
Ang2	4.31807	4.53461	4.00293	4.20616	3.98944	3.93571	4.35724	4.43612	4.5248	4.19656	4.58382	4.30038	4.1262	4.2361	4.02054	3.55988	4.48947	4.33175	4.13962	4.41532
Angel1	5.25867	5.29313	5.33321	5.6341	5.36746	5.12485	4.67403	4.97766	4.79122	4.87542	4.91257	4.71269	4.90657	5.36915	5.20093	4.67692	4.90297	4.19257	4.69748	4.88525
Angel2	7.3511	7.22554	7.40611	7.39186	7.26998	7.38217	6.94424	7.25516	7.22396	6.85497	7.2668	7.07997	7.04496	7.4797	7.34147	7.0429	7.14674	6.95269	7.08186	7.20475
Angptl2	10.7712	10.6634	10.8004	10.7286	10.6545	10.5961	10.509	10.5371	10.5445	10.6058	10.6455	10.6498	10.9264	10.8672	10.8793	10.9072	10.6996	10.8325	10.7564	10.863
Angptl4	5.02941	5.26037	4.53575	4.87092	6.50002	6.57546	6.62719	6.87932	7.81729	8.01579	8.21987	8.22597	4.95768	5.63866	5.48316	5.33284	6.42907	6.33327	6.33509	6.16617
Angptl6	6.39482	6.71887	6.40462	6.32936	6.4119	6.12697	5.50682	5.97425	5.94192	5.7462	5.89868	5.57476	6.19427	6.27048	6.47108	6.16051	5.97176	6.00117	6.06317	5.89915
Ank	9.87731	9.72203	9.79028	9.73613	10.6345	10.5901	10.6308	10.5598	11.3973	11.4154	11.446	11.3682	9.7559	9.93854	9.84291	9.82091	10.7732	10.5326	10.7572	10.8811
Ank2	6.11585	6.21793	6.42395	5.88086	6.01385	6.09233	5.99781	6.02656	5.98567	5.87186	5.83482	5.80831	5.95027	5.86135	5.78167	5.83913	5.36943	5.52069	5.6944	5.59892
Ankef1	4.53153	4.82007	4.32141	4.77183	4.16516	4.46801	3.96235	4.00302	4.24841	3.55988	3.55988	4.30038	4.35579	4.50783	4.66579	4.16749	4.32315	4.33175	4.13962	4.30336
Ankfy1	6.73761	6.82551	6.70157	6.871	6.77793	6.39064	7.09928	6.79347	6.91873	7.20487	6.98358	6.81841	6.62297	6.16559	6.65865	6.97086	6.48556	6.37478	6.40384	6.49753
Ankhd1	5.32612	5.19202	4.91596	5.15937	5.24083	5.50712	5.65497	5.33354	5.2166	5.45124	5.45815	4.99702	5.14123	4.87836	5.0298	4.75006	5.23375	5.21434	5.40978	5.63226
Ankib1	8.91323	8.80289	8.89533	8.7641	8.96094	9.07694	9.17162	9.05957	8.94083	9.14782	9.06999	9.07516	8.64924	8.75576	8.76271	8.7758	9.06393	8.96689	9.28009	9.20218
Ankle1	4.7394	4.71601	4.43594	4.30412	4.50686	4.0899	4.44863	4.18416	4.12382	4.01189	4.3595	4.30038	4.2513	3.55988	4.3512	4.59757	4.32315	4.54881	3.55988	3.55988
Ankle2	5.66807	5.91704	5.49725	5.47662	5.6205	5.68562	5.76234	5.91981	5.80137	5.40903	5.36728	5.35125	5.50366	5.36915	5.30248	5.55995	5.4011	5.11021	5.6064	5.5647
Ankmy2	6.13944	6.33944	6.26117	5.75204	6.10781	5.90442	5.76234	6.17239	6.0892	6.01389	6.17911	6.17949	5.59448	5.55505	5.48316	5.45156	5.65506	5.70118	5.57568	5.81606
Ankra2	6.91591	6.99927	6.9728	6.95815	6.69127	6.33299	6.65428	6.40508	6.54336	6.48755	6.45383	6.49704	6.30165	6.62497	6.40951	6.52567	6.26071	6.02778	6.16659	6.05128
Ankrd1	4.43213	4.91443	4.18403	4.60134	5.24083	5.00613	5.37434	5.14374	5.0008	5.36532	5.26913	4.81648	8.15214	8.01062	8.26158	8.68189	4.8536	4.93351	4.46766	4.88525
Ankrd10	6.93587	6.93421	7.01124	6.78874	6.77793	6.63596	7.0083	6.80814	6.88538	7.00807	7.06658	6.95522	7.30373	7.39134	7.35227	7.29931	7.81279	7.75849	7.74161	7.64432
Ankrd11	4.31807	3.93429	4.32141	4.60134	4.29855	4.20723	4.44863	4.00302	4.59904	4.87542	4.47942	4.30038	4.44702	4.2361	4.66579	4.41305	4.32315	4.54881	4.69748	4.30336
Ankrd12	7.06823	7.2486	7.17804	7.33536	7.07955	7.39609	7.39846	7.08564	6.97262	7.15816	6.86475	7.16282	6.96147	6.80814	6.98614	7.01929	6.79473	6.89745	6.79599	6.87519
Ankrd13a	8.75519	8.92179	8.87824	8.82154	8.93942	8.90099	8.57957	8.8925	8.76727	8.66145	8.79196	8.79459	9.09782	8.84959	9.00002	8.84074	9.01999	9.08185	8.72382	8.92633
Ankrd13b	7.69579	7.96044	7.8049	7.87504	7.90675	7.81886	7.59124	7.70792	8.10295	8.17018	7.87552	7.91016	8.12857	8.02533	8.19736	8.02693	8.32027	8.4906	8.00333	8.15814
Ankrd13c	6.1967	6.21793	6.65354	6.34399	6.44782	6.53787	6.52803	6.62105	6.62688	6.42905	6.57316	6.6669	6.60923	6.77336	6.30041	6.4204	6.89127	6.7491	6.56217	6.73605
Ankrd13d	5.02941	5.32502	5.19382	5.29641	4.50686	4.66346	4.9601	4.97766	4.79122	4.6458	5.04436	5.07712	5.18282	5.2645	5.3502	4.88186	5.0387	5.16344	5.03851	4.75315
Ankrd16	6.91591	7.03515	6.90631	6.75662	6.98597	6.98084	6.96592	6.80814	6.962	7.00807	7.02569	7.09693	6.84967	7.1963	6.64099	6.40205	6.96205	6.96617	7.19145	7.03775
Ankrd17	6.73761	6.71887	6.40462	6.5341	6.97383	6.68254	7.15685	6.68622	6.45453	6.54369	6.41167	6.49704	7.12382	7.14306	6.77646	7.17687	6.97187	7.03171	7.28424	6.73605
Ankrd23	4.48335	4.38802	4.43594	4.66168	4.59371	4.20723	3.96235	4.32157	4.5248	4.33658	4.3595	4.59621	3.9616	3.55988	4.20864	3.9911	4.22278	4.19257	3.97119	4.41532
Ankrd24	6.38507	6.08459	6.34496	6.38698	6.10781	6.12697	5.76234	6.05198	6.02804	6.06676	6.34592	6.11296	6.07775	6.05198	5.71325	6.16051	5.62922	5.85963	5.82902	5.89915
Ankrd26	4.3773	4.20482	4.43594	4.20616	4.40983	3.93571	4.35724	4.43612	4.44337	4.19656	4.3595	4.08633	4.35579	4.50783	4.46995	4.16749	4.48947	3.55988	4.46766	3.99227
Ankrd27	6.84727	7.02627	7.01124	7.02241	7.22981	7.05316	7.12836	7.10945	7.28468	7.46651	7.28996	7.27126	6.92885	6.84208	6.97215	6.88191	6.88086	6.92534	6.98546	7.34472
Ankrd28	5.54585	5.70229	5.67618	5.53131	5.88636	5.50712	5.83746	5.97425	5.8967	5.84155	5.98909	5.67328	5.56492	6.32007	5.67765	5.94643	5.54842	5.73444	5.77682	5.87203
Ankrd32	4.97148	5.04192	4.43594	4.71834	4.59371	4.82459	4.85511	4.85102	4.66755	4.80463	4.84002	4.81648	4.95768	4.71108	4.66579	4.75006	4.56119	4.33175	4.55118	4.67984
Ankrd37	5.92445	5.65477	5.74133	5.92116	5.55323	5.70922	5.78786	5.53546	5.94192	5.77876	6.0738	6.17949	6.24901	6.16559	6.40951	5.52485	6.84918	6.73337	6.71783	6.765
Ankrd39	5.77974	6.13613	6.05156	5.86024	5.91285	5.75517	6.58555	5.91981	6.27527	6.32572	5.66017	5.85041	5.80938	5.71718	5.60336	6.13832	6.14175	5.76687	6.0845	5.3781
Ankrd40	8.00817	8.19521	8.13975	8.22429	7.71702	7.88438	7.91852	7.86928	7.76363	7.69577	7.73116	7.91967	8.26451	8.21695	8.29543	8.20385	7.78535	8.03753	7.87248	7.88545
Ankrd42	4.31807	4.46467	4.32141	4.20616	3.55988	4.53819	4.35724	3.55988	4.12382	4.01189	4.2155	3.55988	4.67206	4.2361	4.3512	4.16749	4.1027	3.55988	4.46766	4.16913
Ankrd44	5.28158	5.32502	5.24212	5.19515	5.55323	4.77377	5.30235	5.33354	5.04738	4.87542	5.10479	4.81648	5.26183	5.2645	4.89913	5.24673	4.48947	4.63919	5.13178	5.0567
Ankrd46	7.43261	7.68528	7.71512	7.56143	7.65786	7.32508	7.23906	7.5609	7.11345	6.57991	7.03945	7.04544	6.6766	7.32128	6.6761	6.6077	6.39994	6.5476	6.48525	6.40803
Ankrd49	4.66181	4.65946	4.53575	4.46653	4.74568	4.60302	5.00898	4.62525	4.90122	4.6458	4.3595	5.1519	4.67206	4.87836	4.74984	4.16749	4.74707	4.79716	4.76284	4.67984
Ankrd50	6.00429	5.8562	5.9194	5.81802	6.21683	6.02028	6.06108	5.97425	6.04873	6.11764	6.22887	6.07844	6.60923	6.45898	6.64099	6.38346	6.32433	6.17728	6.20586	6.37055
Ankrd52	4.43213	4.95861	4.70629	4.9171	5.24083	5.33101	4.90891	5.19413	5.3292	5.2239	5.04436	5.28843	4.35579	5.14978	5.0298	4.75006	5.33691	5.59596	5.33669	5.2948
Ankrd54	7.11558	7.22554	7.40611	7.10945	7.31866	7.04432	6.66763	7.10945	7.38311	6.77949	7.0932	7.38586	6.86126	6.77336	7.09334	6.6077	7.17248	7.28882	7.00746	7.21522
Ankrd55	4.62046	4.71601	4.78115	4.60134	4.67279	4.91924	4.60515	5.19413	4.79122	4.33658	4.98045	4.99702	4.60329	4.50783	4.02054	4.67692	4.48947	4.79716	4.82412	4.75315
Anks1	6.45192	6.28002	6.23941	6.31458	6.35622	6.33299	5.97605	6.07693	6.54336	6.21404	6.57316	6.54771	6.24901	6.41421	6.30041	6.45638	6.64247	6.65196	6.59178	6.44452
Anks3	7.94113	7.85961	7.96918	7.82475	7.7877	7.54715	7.83322	7.69231	8.20925	8.07955	7.99269	7.91967	7.57255	7.96554	7.51486	7.79778	8.07076	8.10563	7.73507	7.86573
Ankzf1	6.96205	6.99016	6.87882	7.21517	6.517	6.27282	6.30563	6.40508	6.64033	6.88407	6.94018	6.91746	5.75888	5.55505	6.20645	6.18234	6.61751	6.56554	6.64921	6.6139
Anln	6.5334	6.52937	6.4987	6.48238	6.2783	6.49923	6.38921	6.23985	6.00702	5.7462	6.1009	6.21157	5.73289	5.71718	5.74791	5.9204	5.60285	5.632	5.77682	5.66475
Ano1	4.31807	4.46467	4.18403	4.30412	4.29855	4.53819	4.35724	4.53595	4.5248	4.55491	4.58382	4.30038	4.67206	4.87836	4.46995	5.20122	5.0387	5.16344	5.17571	4.82135
Ano10	8.23294	8.42073	8.35785	8.2961	8.22436	8.20139	8.05535	8.25615	8.23136	8.08577	8.08791	8.43924	8.41232	8.24236	8.41829	8.46045	8.30492	8.25483	8.06715	8.15273
Ano6	9.3843	9.29651	9.27808	9.44541	9.82514	9.74087	9.60385	9.81083	9.81582	9.717	9.79265	9.55502	9.80571	9.83812	9.93338	9.7901	10.1038	10.1535	9.96593	10.0784
Ano8	8.34824	8.334	8.50772	8.60067	8.44123	8.19347	8.17105	8.34353	8.41637	8.53083	8.51226	8.51642	8.26018	8.1106	8.3285	8.36602	7.81821	7.82617	7.82402	7.82546
Anp32a	7.19482	7.28621	7.22232	7.38492	7.07955	6.76053	7.16622	6.90681	6.79241	6.88407	6.76859	6.6669	7.10451	6.77336	6.53004	7.05456	7.08479	6.95269	6.77042	6.95254
Anp32b	8.84163	8.84111	8.79324	9.24249	9.03236	9.30157	9.36194	9.16202	9.40829	9.715	9.47613	9.43767	9.04347	8.6554	9.08627	9.27592	9.20074	9.08798	9.48056	9.17845
Anp32e	6.59364	6.50378	6.48038	6.40101	6.31781	6.34763	6.57139	6.60428	6.48478	6.3041	6.76859	6.36165	5.88169	6.05198	6.65865	6.54246	6.44341	6.5476	6.84579	6.87519
Antxr1	9.26037	9.09202	9.08901	9.12921	8.80311	8.98822	8.57957	8.85104	8.10774	7.93534	8.3572	8.22597	8.87827	9.01333	8.78273	8.4906	8.24181	8.16486	8.14312	8.1473
Antxr2	7.80046	7.93707	8.02625	7.80932	7.72425	7.8137	7.70457	7.97619	7.7267	7.31535	7.86018	8.06391	7.88578	7.88712	7.70357	7.62178	7.48442	7.42147	7.7086	7.55674
Anxa1	10.7439	10.346	10.0998	9.88678	10.6972	10.3943	10.8011	9.35233	10.0337	10.0208	10.6927	10.6626	10.3299	10.6919	9.69243	10.3005	10.2002	10.0999	11.1351	9.95966
Anxa2	12.5924	12.625	12.5611	12.6262	12.7555	12.7244	12.712	12.838	12.9497	12.9345	12.944	12.9379	12.8749	12.8587	12.7515	12.8339	13.1804	13.2605	13.1142	13.1824
Anxa3	8.9655	8.83355	8.78593	8.60663	8.70084	8.9698	9.2283	8.8334	9.05913	9.11173	9.01575	8.8151	9.28405	9.39339	9.4956	9.38991	9.22743	9.16243	9.54349	9.2126
Anxa4	8.81517	8.80289	9.10379	8.86441	8.83342	8.93462	8.93878	8.75312	8.59739	8.59326	8.67867	8.80488	8.4809	8.79059	7.93623	8.22963	8.29329	8.25483	8.57464	8.41914
Anxa5	10.4211	10.5481	10.5752	10.4528	10.9072	10.7307	11.028	10.883	11.1572	11.3652	11.2046	11.2742	11.0208	10.8026	11.068	11.2161	11.6588	11.4343	11.7994	11.5483
Anxa6	9.28628	9.11715	9.19495	9.22905	9.30171	9.17063	8.93606	9.21745	8.85239	8.83014	9.10288	8.96939	9.22978	9.24438	9.31231	9.28822	9.12635	9.29278	9.10398	9.18904
Anxa7	8.46183	8.48332	8.75255	8.71809	8.88579	8.80553	8.73478	8.66412	8.94083	8.78502	8.83958	8.88464	8.67222	8.27964	8.46364	8.24992	8.44804	8.30833	8.21997	8.30677
Anxa8	10.5281	10.524	10.5441	10.6807	10.803	10.7948	10.8018	10.7132	10.5603	10.9166	10.8138	10.9088	10.995	10.8026	10.9456	10.9535	11.4629	11.4775	11.5376	11.4696
Anxa9	5.28158	5.47307	5.14344	5.35947	5.14826	5.56072	5.18557	5.14374	5.39884	5.40903	5.66017	5.411	5.00649	4.71108	4.89913	5.20122	5.23375	5.11021	4.88192	4.82135
Aoc2	5.05728	5.08134	5.14344	5.15937	5.24083	5.26619	4.9601	5.19413	5.25533	5.45124	4.91257	4.81648	5.40577	5.36915	5.56455	5.55995	4.68914	5.11021	4.76284	5.2948
Aox1	4.7014	4.86832	5.03552	4.9171	5.14826	4.91924	4.60515	4.43612	4.44337	5.11928	4.76194	5.22214	4.35579	4.87836	4.46995	4.67692	4.32315	4.44775	4.26759	4.41532
Ap1ar	6.01715	6.11917	5.86266	5.70614	6.03796	5.98276	6.23492	6.14915	6.32651	6.54369	5.95963	6.33292	5.73289	5.86135	5.81459	5.72237	5.90997	5.55888	6.28118	6.12137
Ap1b1	8.5415	8.50253	8.71452	8.58869	8.51793	8.59627	8.34941	8.61953	8.37726	8.62776	8.61165	8.68188	8.80292	8.44189	8.63641	8.726	8.34675	8.50899	8.22464	8.13638
Ap1g1	7.0622	7.01732	6.93328	6.73479	6.80567	7.0084	6.7577	6.77864	6.81623	6.85497	6.83342	6.4174	6.95068	7.2726	6.98614	6.97086	7.02002	7.14256	7.30209	7.27645
Ap1m1	8.72518	8.6591	8.65554	8.73177	8.84007	8.72544	8.39373	8.74936	8.62435	8.35664	8.75931	8.64799	8.67222	8.59756	8.6187	8.48633	8.21331	8.25483	8.09292	8.22152
Ap1s1	9.76019	9.81837	9.87885	9.82814	9.92856	10.019	9.93596	9.99177	10.1	10.1744	10.2098	10.1403	10.2083	9.9806	10.2124	10.0932	10.0804	10.2191	9.91347	10.0423
Ap1s2	6.71462	6.51663	6.53462	6.34399	6.59891	6.80323	6.8067	6.62105	6.30964	6.57991	6.25309	6.04302	6.15653	6.27048	5.64104	5.99702	6.03083	5.97404	6.29939	6.23074
Ap2a1	7.26465	7.51868	7.76071	7.75125	7.65029	7.47033	7.34178	7.46301	7.66296	7.6628	7.697	7.41313	7.59341	7.6223	7.88522	7.83861	7.66403	7.99898	7.40477	7.54022
Ap2a2	8.73085	8.76363	8.78226	8.95586	8.64874	8.72818	8.43672	8.72278	8.37329	8.58011	8.50735	8.64799	9.10266	8.8983	9.02711	8.97469	8.93535	9.174	8.91779	9.02722
Ap2b1	8.56287	8.68175	8.56868	8.80869	8.74049	8.80033	8.93333	8.75312	8.81193	8.97781	8.94857	9.0794	8.86977	8.4744	8.91554	9.05466	8.76922	8.97021	8.74346	8.72621
Ap2m1	8.72897	8.6591	8.86788	8.65914	8.79628	8.63771	8.66749	8.63997	8.65736	8.5757	8.54137	8.50384	8.83819	8.53729	8.7946	8.92197	8.73814	8.84557	8.63548	8.79721
Ap2s1	9.52695	9.63193	9.58235	9.75099	9.59296	9.78498	9.64273	9.7331	9.8318	9.80999	9.7703	9.71625	9.87947	9.69387	9.59398	9.71007	9.78539	9.85803	9.66341	9.66181
Ap3b1	8.41088	8.42073	8.39199	8.50507	8.48435	8.52549	8.50808	8.35842	8.45444	8.47981	8.42124	8.51014	8.28171	8.16476	8.21516	7.99119	8.11987	8.18789	8.29292	8.11984
Ap3b2	5.45075	5.44484	5.37631	5.38981	5.36746	5.75517	5.33888	5.41829	5.0008	5.06317	5.10479	5.07712	5.53466	4.50783	5.67765	5.55995	5.30349	5.21434	5.51192	5.33717
Ap3d1	9.81994	9.90146	9.90944	9.93605	10.0668	10.0964	9.92503	9.99177	10.0672	10.0078	10.0368	10.0241	9.9802	9.85877	9.928	10.0125	9.69858	9.59327	9.71403	9.83873
Ap3m1	4.66181	4.71601	4.53575	4.71834	4.59371	5.00613	4.53051	4.43612	4.90122	5.06317	4.91257	4.71269	4.79618	4.2361	4.3512	4.51042	4.48947	4.63919	4.82412	4.88525
Ap3m2	5.21149	5.44484	5.5351	5.47662	5.14826	5.26619	5.14391	5.19413	5.04738	5.06317	4.84002	5.22214	4.44702	5.02239	5.08975	5.24673	4.62742	4.86757	4.13962	4.82135
Ap3s1	6.25166	5.99409	6.2826	6.32936	6.01385	6.40469	6.19816	6.40508	5.72506	5.67856	5.89868	6.4174	5.95027	6.21904	5.81459	5.72237	5.80018	5.97404	6.31735	6.18803
Ap3s2	5.68462	5.87679	6.05156	5.8393	5.3267	5.39254	5.40881	5.24243	5.52736	5.40903	5.66017	5.468	5.85802	5.79124	5.84671	5.8109	5.6804	5.31	5.25892	5.81606
Ap4b1	6.00429	6.15289	5.74133	6.03527	5.80358	5.79956	5.97605	5.77312	5.96397	6.14238	5.58316	6.04302	5.65163	5.36915	5.67765	5.59412	5.12073	5.52069	5.44476	5.52953
Ap4e1	5.77974	5.79243	5.97383	5.90116	5.68443	5.86347	5.88527	5.60795	5.25533	6.01389	5.83482	5.52251	5.75888	5.79124	5.71325	5.65983	5.88873	5.79852	5.87925	5.72739
Ap4m1	5.89674	5.97524	5.77272	6.03527	5.6205	5.33101	5.30235	4.97766	5.09209	5.11928	5.45815	5.1519	5.62337	5.79124	6.10558	5.9204	5.4011	5.35512	5.33669	5.2948
Ap4s1	6.39482	6.4908	6.14871	6.3728	6.39359	6.10976	6.62719	6.55271	6.4079	6.2598	6.30029	6.44446	6.11771	6.36794	6.49101	6.4204	6.61751	6.22369	6.60636	6.7506
Ap5b1	5.34779	5.47307	5.60758	5.5578	5.24083	4.96356	4.60515	4.32157	4.84769	5.17277	5.16218	5.468	4.52877	4.2361	4.66579	4.8181	5.26913	5.48131	5.5442	5.52953
Ap5m1	4.91028	4.76941	4.70629	4.77183	4.93696	5.04712	4.90891	5.24243	4.59904	4.72848	4.47942	4.9106	4.60329	4.87836	4.02054	4.88186	4.90297	4.86757	4.69748	4.75315
Ap5s1	6.85428	6.91506	7.04867	6.93924	6.74963	6.7165	6.62719	6.65402	6.81623	6.73219	6.62922	6.68957	5.90494	6.10997	5.84671	6.3065	6.48556	6.29048	6.51653	6.38941
Ap5z1	6.43315	6.20195	6.2826	6.3728	6.08493	6.25736	5.97605	6.00066	6.62688	6.59767	6.55397	6.49704	5.95027	5.99139	6.20645	6.16051	5.6804	5.44066	5.57568	5.69644
Apaf1	5.89674	5.91704	5.41795	5.70614	5.51821	5.86347	5.93143	5.77312	5.6716	5.77876	5.66017	5.1519	6.01551	6.05198	5.74791	6.3065	6.15939	6.00117	6.06317	5.69644
Apba1	6.90245	6.9531	7.13235	6.9104	6.76385	6.69395	6.42128	6.49916	6.32651	6.14238	6.15354	6.14663	6.83799	6.58528	6.60497	6.67004	6.08742	6.37478	6.26274	6.18803
Apba3	7.90472	7.84963	7.96918	7.86014	7.85505	7.97043	7.6787	8.2294	8.07387	7.85012	8.10102	8.10617	8.13804	7.98072	8.29543	8.02104	8.32788	8.50441	7.97033	8.1031
Apbb1	7.10389	6.97175	7.14391	7.12623	6.29819	5.8425	5.93143	6.07693	6.06912	5.67856	6.04615	6.14663	6.58135	6.70112	6.54915	6.50866	5.95148	6.12925	5.6944	5.52953
Apbb1ip	7.0622	6.96246	6.89263	6.96751	6.63038	6.72764	6.79461	6.77864	7.07461	7.14624	7.11934	7.06281	7.01423	6.66356	7.02729	6.74426	6.83845	6.93908	6.78326	6.62976
Apbb2	7.50086	7.49321	7.73048	7.37093	7.79458	7.57798	7.74252	7.39703	7.70787	7.8719	7.80516	7.37203	7.71886	7.71611	7.68663	7.93585	8.44104	8.17642	8.37919	8.07477
Apbb3	6.75273	6.66235	6.38502	6.6556	6.13032	6.22591	5.97605	6.05198	6.35964	6.34702	6.47444	6.44446	6.17553	5.86135	6.25423	6.18234	6.33979	6.37478	6.0845	6.2924
Apc	4.43213	4.20482	4.32141	4.30412	4.50686	4.20723	4.25257	4.43612	4.5248	4.01189	4.67712	4.08633	4.2513	4.2361	3.55988	4.16749	4.1027	4.19257	4.13962	4.41532
Apc2	4.43213	4.59923	4.62504	4.66168	4.29855	4.46801	4.73818	4.62525	4.35249	4.33658	4.3595	4.08633	4.35579	4.50783	4.02054	4.16749	4.22278	4.33175	4.46766	4.16913
Apeh	6.85428	6.90538	7.09709	6.77812	6.76385	6.99009	7.0696	6.93378	6.81623	7.47605	7.145	6.91746	6.95068	6.62497	7.14406	7.05456	6.7265	6.66863	6.96312	6.56521
Apex1	8.3083	8.15122	8.01376	8.33968	8.10781	8.17346	7.82735	8.17437	8.40085	8.02229	8.31848	8.46543	7.83422	8.02533	7.68663	7.59817	8.12862	8.22731	8.27503	8.22152
Apex2	6.05501	5.91704	5.9194	6.01691	6.89869	7.23492	6.79461	7.07359	7.12299	6.91258	7.05308	6.77676	7.21661	7.52191	7.25196	7.16618	7.60872	7.44082	7.37136	7.32555
Aph1a	6.98138	7.00833	6.90631	7.08389	7.17795	7.11355	6.58555	7.0976	6.99361	7.05988	7.07996	6.8982	7.1894	7.05927	7.30856	7.17687	7.31018	7.5782	7.26616	7.36364
Aph1b	4.7394	4.82007	4.70629	4.38973	4.50686	4.66346	5.00898	4.43612	4.59904	4.55491	4.2155	4.59621	4.85285	5.2645	4.57336	4.8181	4.22278	4.19257	4.62728	4.6003
Api5	6.5334	6.33944	6.14871	6.25379	6.61473	6.65945	6.55709	6.80814	6.71843	6.14238	6.22887	6.54771	6.50913	6.90761	6.23055	6.57546	6.84918	6.95269	6.95182	7.02588
Apip	7.25413	7.09584	7.33742	7.26143	7.12413	7.03542	7.19398	6.98623	6.85123	7.05988	6.53451	6.93647	7.2076	7.1963	6.85496	7.08898	6.57922	6.93908	6.70437	6.6763
Apitd1	4.94132	4.91443	5.28853	5.15937	4.67279	4.91924	5.18557	5.0358	5.25533	5.00411	5.10479	4.71269	4.95768	5.14978	4.66579	4.88186	4.99531	5.05438	4.98878	5.15786
Aplf	4.48335	4.30258	4.18403	4.08902	4.40983	4.30534	4.25257	4.32157	4.44337	4.19656	4.3595	4.30038	3.9616	3.55988	4.20864	3.9911	4.22278	4.33175	4.13962	4.51294
Apln	4.84532	4.95861	4.97738	5.04481	5.0476	5.16182	5.26468	5.24243	5.49645	5.77876	5.83482	5.62496	4.85285	5.02239	4.66579	4.8181	4.90297	4.86757	5.6064	5.20529
Aplp2	9.17557	9.14185	9.21959	9.18	9.30892	9.21039	9.08344	9.17328	9.29546	9.23147	9.20033	9.49595	9.14551	9.48657	9.25331	9.2409	9.34831	9.12718	9.29347	9.28846
Apmap	6.35541	6.38238	6.3037	6.20638	6.15247	6.40469	6.48328	6.21773	6.37591	6.14238	6.51477	6.30357	6.19427	6.36794	6.10558	6.24582	5.97176	6.10458	6.22508	6.07505
Apoa1bp	9.61953	9.26688	9.46366	9.57247	9.47831	9.5371	9.46551	9.41294	9.25292	9.24541	9.16961	9.3561	9.42404	9.19325	9.33688	9.09725	9.10879	9.13607	9.38589	9.43585
Apobec1	5.43083	5.52769	5.64233	5.68257	4.99368	4.72019	4.90891	4.91623	5.09209	5.06317	5.04436	5.52251	5.18282	5.63866	5.25279	5.15389	5.15964	4.72142	5.25892	5.2948
Apobec3	7.16702	7.16217	7.13235	7.0666	6.72075	6.8241	6.87714	6.83704	6.828	6.74814	6.91049	6.95522	6.6766	6.70112	6.56801	6.9079	6.52647	6.91147	6.16659	6.64545
Apobr	5.50867	5.35609	5.5351	5.32835	5.36746	5.6371	5.53786	5.64271	5.39884	5.45124	5.04436	5.1519	6.59536	6.66356	6.82409	6.94601	6.76103	6.83997	6.51653	6.62976
Apod	5.08447	4.91443	5.03552	4.9171	5.09904	5.00613	5.14391	5.0358	5.09209	5.00411	4.98045	5.35125	4.90657	4.50783	5.0298	5.05293	4.99531	5.11021	4.26759	4.82135
Apoe	5.02941	5.04192	5.09076	4.60134	5.91285	6.00165	5.53786	5.57222	5.98567	5.11928	5.69702	5.28843	6.01551	6.16559	6.27751	6.16051	5.95148	5.91806	5.6064	5.72739
Apoh	4.3773	5.11943	4.70629	5.08429	4.99368	4.82459	5.00898	4.97766	5.29283	5.00411	5.26913	5.07712	4.90657	4.50783	4.57336	4.59757	4.99531	5.11021	4.55118	5.0567
Apol10b	4.48335	3.93429	4.00293	4.30412	3.98944	4.20723	3.55988	4.18416	3.55988	3.55988	4.02545	3.55988	3.55988	4.2361	3.55988	3.9911	3.94484	3.55988	3.97119	3.99227
Apol6	5.82484	5.77047	5.89133	5.99829	5.71525	5.8841	5.70976	5.89174	5.8735	6.11764	6.0738	5.96926	5.95027	6.50237	6.02469	6.26634	5.65506	5.48131	5.72246	5.66475
Apol7a	3.87237	4.08791	4.62504	3.93508	4.16516	4.0899	4.12724	3.55988	4.12382	4.01189	3.55988	4.08633	3.55988	4.2361	4.20864	4.30137	3.94484	3.55988	4.13962	3.99227
Apol9a	4.94132	4.65946	5.28853	4.82258	4.29855	3.93571	4.35724	4.62525	4.35249	4.33658	4.2155	4.08633	4.67206	4.71108	4.20864	4.59757	3.55988	4.33175	3.97119	4.16913
Apol9b	4.62046	4.82007	5.09076	4.9171	4.50686	4.20723	4.12724	4.32157	4.24841	4.01189	4.3595	4.46202	4.67206	4.71108	4.66579	4.8181	4.32315	4.19257	4.26759	4.16913
Apoo	4.18127	4.20482	4.53575	4.5366	3.98944	4.60302	4.44863	4.32157	4.5248	4.01189	3.55988	4.08633	4.2513	4.2361	4.02054	4.30137	4.22278	4.19257	4.37443	3.99227
Apool	4.31807	4.20482	4.32141	4.08902	3.98944	4.30534	4.25257	4.43612	4.12382	4.33658	4.02545	4.30038	4.35579	3.55988	4.20864	3.9911	4.1027	4.00904	3.97119	3.55988
Apopt1	7.38523	7.38656	7.58594	7.53662	7.4023	7.07935	7.35002	7.55227	6.95131	6.99482	7.07996	7.30078	7.08494	6.70112	7.22868	6.98313	7.07572	6.85456	6.8939	6.91439
App	9.96252	9.80038	9.83524	9.77629	9.7878	9.78629	9.73477	9.68673	9.63554	9.6452	9.70755	9.65788	9.56747	9.68465	9.43115	9.58602	9.67044	9.50448	9.78677	9.77688
Appbp2	7.15575	7.34441	6.95975	7.01341	7.73859	7.66094	8.28241	7.77614	7.15125	7.86468	7.28996	7.34395	7.93556	8.6171	8.44868	8.55315	7.85033	7.95265	8.06193	7.96172
Appbp2os	4.18127	4.71601	4.18403	4.46653	3.98944	4.39109	3.96235	3.55988	4.12382	4.45326	4.3595	4.08633	3.9616	4.50783	4.20864	4.41305	4.22278	4.00904	3.97119	4.16913
Appl1	5.48966	5.52769	5.60758	5.32835	6.06165	5.8212	5.65497	5.83375	5.52736	5.60719	5.76773	5.28843	5.53466	5.79124	5.56455	5.3737	5.65506	5.44066	5.85437	5.81606
Appl2	8.0959	8.23789	8.32288	8.27755	8.13514	7.92326	7.82735	7.86928	7.76363	7.63757	7.73116	7.9936	7.69977	7.83792	7.63458	7.403	6.92204	7.16606	7.26616	7.25633
Aprt	10.184	10.184	10.1042	10.307	10.4962	10.4983	10.1446	10.425	10.1782	10.142	10.5944	10.5138	10.4072	10.2512	9.8043	10.1697	10.5311	10.5952	10.5424	10.6495
Aptx	4.09905	4.76941	4.62504	4.20616	3.98944	4.20723	3.55988	4.32157	4.12382	4.80463	4.02545	4.30038	4.44702	3.55988	3.55988	4.16749	4.1027	4.19257	3.97119	4.30336
Aqp1	9.77399	9.82601	9.81024	9.82559	10.1693	10.108	9.97754	10.093	10.3912	10.3956	10.3506	10.3689	10.3756	10.1274	10.4832	10.5384	11.1567	11.1605	10.9762	11.0306
Aqp11	5.41059	5.55414	5.28853	5.44835	4.74568	5.08665	5.14391	5.33354	4.95216	5.17277	4.76194	4.46202	4.52877	5.02239	4.89913	4.67692	4.62742	4.33175	4.62728	4.6003
Aqp5	5.45075	5.58005	5.49725	5.44835	4.99368	5.42219	5.05578	5.53546	5.2166	5.27291	5.26913	4.99702	5.37135	4.50783	5.44041	4.88186	6.06882	6.5476	6.12616	6.09841
Aqr	6.65946	7.11271	6.90631	6.70139	6.89869	6.98084	7.12836	6.87932	7.43754	7.34689	7.11934	7.27126	6.31876	6.41421	6.6761	6.81476	6.96205	6.82522	7.26616	7.17288
Araf	7.17821	7.23327	7.27579	7.34969	7.21959	7.12197	7.16622	7.30746	6.94053	7.1221	7.11934	7.01004	7.16167	6.97023	7.26346	7.17687	7.07572	6.869	7.22929	7.03775
Arap1	7.33622	7.2021	7.31717	7.41248	7.27985	7.13866	6.77011	7.33795	6.70571	6.3041	6.53451	6.57238	6.80235	7.22219	6.92933	6.89496	6.27689	6.31204	6.22508	6.35142
Arc	4.84532	4.76941	4.70629	4.87092	7.3282	7.07935	7.23016	7.23369	5.61583	5.64337	5.21687	5.28843	8.06044	8.13794	8.09853	7.67538	6.03083	5.66705	5.87925	5.45611
Arcn1	9.55386	9.58468	9.58446	9.58458	9.57115	9.52296	9.91678	9.61632	9.59013	9.81561	9.5279	9.66071	9.63917	9.45436	9.4956	9.88224	9.82355	9.68905	9.82105	9.84209
Arel1	6.30451	6.43765	6.4987	6.14049	6.58291	6.55051	6.78241	6.7485	6.7559	6.6152	7.0932	6.471	6.38516	6.36794	6.40951	6.63922	6.73811	6.49234	6.63507	6.91439
Arf1	10.0037	9.92891	9.72871	9.90016	10.356	10.062	10.3495	10.0676	10.1297	10.3576	10.2113	10.2924	10.3656	10.161	10.3621	10.333	10.6722	10.5213	10.6399	10.6077
Arf2	9.75371	9.74236	9.76634	9.69483	9.37679	9.43341	9.53185	9.25237	8.89729	8.961	8.94857	9.0709	9.52123	9.52842	9.52202	9.52495	9.17777	9.19685	9.16591	9.35348
Arf3	9.3819	9.86855	9.81563	9.75099	10.1128	9.93725	9.89874	10.093	9.87029	9.7739	9.88628	9.90492	10.0939	10.036	9.85052	9.95503	9.90717	10.244	10.0445	10.0217
Arf4	9.96413	9.91942	9.91112	9.89895	10.0525	10.1205	10.2986	10.1209	10.0549	10.078	10.1992	10.1504	10.1024	10.2974	9.81987	9.93639	10.3534	10.0862	10.3941	10.3107
Arf5	9.95608	9.7874	10.159	10.0969	9.9533	9.91577	9.76879	10.0107	9.75312	9.83418	10.0231	9.94498	10.1417	10.0576	10.0303	10.0346	10.1269	10.3712	10.114	10.1573
Arf6	5.58198	5.47307	5.60758	5.58374	6.06165	6.00165	5.93143	6.00066	6.43916	6.19057	5.95963	6.11296	5.62337	5.99139	5.39613	5.3737	5.84519	5.632	6.04151	6.05128
Arfgap1	7.58707	7.66833	7.61934	7.77793	7.61183	7.75561	7.50548	7.67653	7.51909	7.40795	7.52263	7.57872	8.04036	8.0399	8.41829	8.15087	8.63761	8.70912	8.63197	8.66678
Arfgap2	7.1614	7.42075	7.32733	7.34254	7.4113	7.02647	6.49835	7.07359	7.35913	6.89839	7.2668	7.34395	7.6542	7.4362	7.44599	7.20848	7.02002	7.62966	7.42119	7.36364
Arfgap3	9.89173	10.0216	9.95904	9.88555	9.82514	9.64113	9.85047	9.79998	9.47458	9.5652	9.39878	9.57318	9.69311	9.5387	9.65819	9.78664	9.44767	9.40251	9.38589	9.48826
Arfgef1	7.55321	7.56829	7.30694	7.24618	7.68774	7.65517	8.09007	7.6116	7.2328	7.67112	7.6442	7.32971	7.7377	7.69784	7.68663	7.71248	7.90233	7.65472	7.96475	7.94929
Arfgef2	6.72232	6.63909	6.66973	6.85088	6.55034	6.37645	6.49835	6.92036	6.51438	6.94052	6.64741	6.4174	6.49422	6.41421	6.6761	6.6852	7.00096	6.89745	7.21992	7.24616
Arfip1	6.55088	6.50378	6.36513	6.42867	6.63038	6.86495	7.34178	7.08564	6.73103	6.77949	6.80138	6.4174	6.28433	6.66356	6.02469	6.18234	6.78359	6.6351	7.413	7.04951
Arfip2	6.16264	5.8562	6.12507	5.96028	6.10781	5.92444	5.59775	5.70954	5.58702	5.64337	5.41355	5.80831	6.30165	6.10997	6.15695	6.43851	6.24433	6.15348	5.9512	6.27215
Arfrp1	7.03782	6.98098	7.36727	6.89083	7.13505	7.13866	6.92222	7.26578	7.42989	6.88407	6.99775	7.35806	7.44062	7.11568	7.33058	7.0429	7.2061	7.16606	6.97433	7.26643
Arglu1	6.98776	7.02627	7.22232	7.13455	7.34709	7.36811	7.48321	7.34796	7.62999	7.5769	7.53236	7.39956	7.10451	7.54256	7.2169	7.6373	7.31788	7.38195	7.77387	7.59721
Arhgap1	8.15342	8.29044	8.27139	8.10305	8.49282	8.54118	8.44823	8.4539	8.42789	8.39721	8.20781	8.52267	8.4201	8.57775	8.32304	8.32358	8.11987	8.14735	8.09292	8.17958
Arhgap10	8.1758	8.37975	7.86178	8.5552	8.47155	8.25567	8.04528	8.30819	8.07876	8.08577	7.86787	7.88123	8.81477	8.45281	8.96542	8.71874	8.37275	8.24389	8.27052	8.13638
Arhgap11a	5.65131	5.67875	5.24212	5.50426	5.28454	5.33101	5.50682	5.24243	5.0008	4.87542	5.41355	5.57476	4.90657	5.02239	4.89913	5.15389	5.12073	5.11021	5.40978	5.0567
Arhgap12	5.16234	5.04192	4.70629	4.77183	4.50686	4.96356	4.90891	4.85102	4.84769	4.87542	4.47942	4.46202	4.7361	3.55988	4.3512	4.41305	4.48947	4.54881	4.76284	4.6003
Arhgap17	7.22209	7.31561	7.07308	7.18346	7.4113	7.60816	7.6119	7.50833	7.62999	7.81306	7.87552	7.79077	7.6608	7.24761	7.49552	7.65265	8.51627	8.41459	8.24776	8.43704
Arhgap18	4.00096	4.20482	4.53575	4.20616	4.40983	4.0899	4.25257	4.53595	4.24841	4.45326	4.3595	4.81648	4.1262	4.2361	4.66579	4.51042	4.22278	4.33175	4.55118	3.55988
Arhgap19	4.48335	4.82007	4.00293	4.66168	3.98944	4.20723	4.73818	4.43612	3.95991	4.45326	4.58382	4.08633	4.44702	3.55988	4.3512	4.51042	4.22278	4.19257	3.97119	4.16913
Arhgap21	8.49111	8.39354	8.56013	8.53349	8.35093	8.40034	8.38975	8.2294	8.2488	8.1406	8.19565	8.29333	8.34032	8.51663	8.68402	8.5326	8.19677	8.11167	8.28847	8.39644
Arhgap22	6.72999	6.68523	6.80765	7.02241	7.95665	7.71184	8.15708	7.81988	8.4731	8.32544	8.24369	8.36466	7.21661	7.11568	7.25196	7.59817	7.80188	7.71946	7.56104	7.53189
Arhgap23	8.57974	8.32683	8.33797	8.59469	8.889	8.75801	8.87772	8.73803	8.43553	8.55792	8.42124	8.38539	9.61736	9.45978	9.68607	9.65224	8.78313	8.71309	8.84391	8.65153
Arhgap24	6.76023	6.65077	6.65354	6.72374	6.56672	6.51223	7.04946	6.80814	7.61659	7.62906	7.62615	7.56664	6.62297	6.54444	6.45086	6.20383	6.52647	6.33327	6.94042	6.90144
Arhgap26	4.09905	4.20482	4.53575	4.20616	3.98944	4.0899	4.12724	4.18416	3.95991	4.01189	3.55988	3.55988	3.9616	3.55988	4.20864	3.55988	3.94484	3.55988	3.55988	3.55988
Arhgap27	4.66181	4.91443	4.18403	4.9171	4.59371	5.00613	4.60515	4.78139	4.79122	4.6458	4.47942	4.71269	4.44702	4.71108	4.57336	4.88186	4.41084	4.33175	3.97119	3.99227
Arhgap28	6.30451	6.18579	6.4987	6.31458	5.9643	5.98276	6.04032	6.00066	6.9077	7.31535	7.03945	6.87867	5.70636	5.63866	5.99662	6.20383	6.51297	6.6351	6.36989	6.62976
Arhgap29	7.45113	7.67965	7.45323	7.62754	7.44673	7.57798	7.73626	7.3177	7.39887	7.72001	7.6442	7.61436	7.6275	7.76959	7.49552	7.645	7.52485	7.14256	7.94224	7.78403
Arhgap31	7.2751	7.63963	7.45323	7.44621	7.35644	7.38914	7.34178	7.39703	7.50461	7.728	7.829	8.1713	7.56553	7.39134	7.47591	7.47395	7.96233	8.09957	7.91936	7.98018
Arhgap32	4.84532	4.65946	4.70629	4.30412	4.74568	4.77377	4.60515	4.43612	4.59904	4.80463	4.76194	4.71269	4.60329	4.71108	4.82722	4.67692	5.08046	4.99561	4.76284	3.99227
Arhgap33	5.76436	5.81403	5.74133	5.58374	5.19546	5.08665	5.33888	5.86306	5.52736	5.32	5.16218	5.411	5.83392	5.55505	5.52451	5.99702	5.54842	5.16344	4.98878	5.00249
Arhgap35	8.5671	8.60681	8.59404	8.59169	9.10318	9.01541	9.00516	9.17047	8.85808	9.06846	8.82388	8.88948	8.87544	8.93767	8.96542	8.99586	8.86125	9.10922	8.89748	8.91041
Arhgap39	5.30405	5.52769	5.60758	5.47662	4.74568	5.08665	4.44863	5.53546	5.64402	5.06317	5.36728	5.468	4.95768	4.50783	5.30248	5.10453	5.15964	5.16344	5.6064	5.15786
Arhgap4	4.09905	4.20482	4.32141	3.93508	3.98944	4.0899	4.25257	3.55988	4.12382	4.01189	4.2155	4.08633	3.55988	4.2361	3.55988	4.16749	4.32315	3.55988	4.26759	4.41532
Arhgap42	3.87237	3.93429	4.00293	4.20616	3.55988	4.0899	4.44863	4.18416	4.12382	4.01189	3.55988	4.08633	4.1262	3.55988	4.20864	3.55988	4.1027	4.00904	4.37443	4.41532
Arhgap5	4.25331	4.38802	4.70629	4.46653	4.40983	4.30534	3.55988	4.18416	4.12382	4.33658	4.2155	3.55988	4.2513	4.50783	4.20864	4.30137	4.48947	4.19257	4.55118	4.16913
Arhgdia	11.6369	11.665	11.5256	11.6754	11.8547	11.8696	11.3121	11.903	11.739	11.4105	11.8631	11.8512	12.0003	11.8815	12.0374	11.5639	11.9774	12.1476	12.0079	11.969
Arhgdib	9.73596	9.75308	9.78112	9.81663	9.93168	9.86935	9.79903	9.86216	9.94165	9.91839	10.0638	10.1178	9.67698	9.76123	9.67755	9.62145	9.70005	9.72878	9.69903	9.58167
Arhgdig	4.18127	4.08791	4.00293	3.55988	3.55988	3.93571	3.55988	3.55988	3.95991	4.19656	4.02545	3.55988	4.1262	4.2361	4.02054	3.9911	3.55988	4.33175	3.97119	4.51294
Arhgef1	8.16185	8.14308	8.16819	8.26253	8.15129	8.12429	7.77949	8.14031	7.64986	7.44726	7.89823	8.17924	8.03022	7.83792	7.89262	7.78391	7.87657	8.17642	7.84239	8.00442
Arhgef10	7.86736	7.81413	7.6839	7.88979	7.44673	7.56573	7.59124	7.52607	7.18807	7.33645	7.31275	7.17883	7.50076	7.71611	7.42569	7.6373	7.2061	6.8833	7.10243	7.30611
Arhgef10l	8.0175	7.94647	7.96918	8.04716	8.13514	7.87945	7.87366	8.16875	7.35913	7.58573	7.27843	7.46615	7.8914	7.78698	8.0129	7.79087	7.49123	7.70355	7.07147	7.49808
Arhgef11	7.09801	7.20996	7.24395	7.0666	7.26005	7.0084	6.99782	7.18976	7.36717	7.19334	7.2668	7.32971	6.76579	6.97023	6.83961	6.92072	6.91185	7.11866	6.85797	6.93994
Arhgef12	8.31839	8.4308	8.62307	8.45643	8.49704	8.45105	8.48964	8.52597	8.49153	8.52169	8.60248	8.56567	8.44702	8.89029	8.40801	8.5243	8.44104	8.4531	8.47632	8.48085
Arhgef17	5.25867	5.29313	5.60758	5.38981	5.24083	5.68562	5.37434	5.28885	5.3292	5.27291	5.16218	5.468	5.85802	5.36915	5.96795	5.78204	5.19728	5.39863	4.88192	5.41772
Arhgef18	7.46941	7.48677	7.55174	7.39877	7.42024	7.28071	7.48321	7.23369	7.4826	7.58573	7.6352	7.74866	7.14287	6.70112	6.98614	7.1554	7.73461	7.51573	7.67482	7.59721
Arhgef19	6.25166	5.93672	6.14871	6.05338	5.85934	5.26619	5.18557	5.53546	5.36452	5.40903	5.36728	5.89121	5.56492	5.99139	5.78167	5.86678	5.99174	6.10458	5.85437	5.84434
Arhgef2	9.13051	9.26688	9.12423	9.21354	8.52208	8.46098	8.10954	8.40695	8.52411	8.41214	8.56518	8.48476	8.92001	8.70189	9.07333	8.82731	8.52953	8.62312	7.98693	8.33092
Arhgef25	8.72518	8.99593	8.63939	8.73721	8.6713	8.47412	8.74103	8.54344	8.60756	8.71456	8.31848	8.38539	8.54635	8.49567	8.67975	8.84074	8.23373	8.30307	8.13322	8.13088
Arhgef28	4.3773	4.38802	4.32141	4.60134	3.55988	4.0899	4.35724	4.00302	4.12382	4.19656	4.2155	4.08633	4.35579	4.2361	4.20864	4.51042	4.22278	4.19257	3.97119	4.30336
Arhgef39	4.87831	4.86832	4.43594	4.38973	5.19546	5.08665	4.73818	5.24243	5.09209	5.00411	4.84002	4.81648	7.71886	7.67932	7.93623	7.6373	6.63005	6.65196	6.78326	6.6139
Arhgef40	7.93785	7.78299	8.03245	7.88979	8.34158	8.12429	8.07529	8.14031	8.82361	8.67388	8.86666	8.715	8.20267	8.13794	8.13015	8.11811	9.03168	9.01591	8.81636	9.03017
Arhgef5	6.1039	6.04912	5.67618	5.79639	6.21683	6.02028	6.01923	5.91981	6.1285	6.11764	6.12747	6.17949	6.47915	5.99139	6.34509	6.49145	6.65479	6.45425	6.46934	6.88838
Arhgef7	7.08617	7.21777	7.23317	7.25383	7.72425	7.63186	7.52013	7.62811	7.58941	7.87909	8.01363	7.83168	7.6542	7.67932	7.72031	7.32834	8.21742	8.3395	8.13818	7.91133
Arhgef9	5.02941	4.91443	5.24212	4.5366	4.67279	4.77377	4.85511	5.0358	4.90122	4.45326	4.58382	4.81648	5.05322	4.2361	4.89913	4.8181	4.32315	4.93351	5.03851	4.82135
Arid1a	7.22748	6.94369	7.14391	7.04025	6.91149	6.8241	6.77011	6.82267	6.89658	7.0212	6.45383	6.30357	7.01423	7.14306	7.11893	7.14454	6.94218	6.89745	6.70437	6.35142
Arid2	5.23531	5.19202	4.70629	4.82258	4.99368	5.16182	5.26468	4.62525	5.0008	5.27291	4.84002	5.1519	5.05322	5.63866	4.89913	5.48874	5.23375	4.86757	5.6944	5.00249
Arid3a	5.70097	5.63034	5.45823	5.60917	5.55323	5.39254	5.59775	5.24243	5.84989	5.81053	5.54284	5.57476	6.76579	6.45898	6.53004	6.7002	6.48556	6.58326	6.3526	6.42639
Arid3b	4.3773	4.53461	4.18403	4.60134	4.50686	4.53819	4.90891	4.32157	4.73136	4.45326	4.58382	4.81648	3.9616	4.2361	4.02054	4.75006	4.22278	4.79716	4.69748	4.41532
Arid4a	5.7488	5.52769	5.80339	5.81802	5.74536	5.94416	5.97605	5.64271	5.49645	5.71282	5.83482	5.22214	4.85285	5.46555	4.89913	5.33284	5.26913	5.35512	5.21805	5.00249
Arid4b	6.11585	5.60544	6.00024	5.94086	5.83175	5.98276	6.04032	5.60795	5.9195	5.64337	5.3192	5.52251	5.65163	5.86135	5.60336	5.83913	5.4011	5.31	5.44476	5.87203
Arid5b	4.31807	4.38802	4.78115	3.93508	4.16516	3.93571	3.55988	4.62525	4.44337	4.55491	4.47942	4.30038	4.95768	4.87836	4.89913	4.99884	4.41084	4.63919	4.37443	4.41532
Arih1	4.09905	3.93429	4.00293	4.20616	4.29855	4.20723	3.96235	3.55988	4.24841	4.45326	4.3595	4.59621	4.1262	4.87836	4.66579	4.51042	4.1027	4.44775	4.26759	4.16913
Arih2	6.36537	6.63909	6.48038	6.57167	6.77793	6.62407	6.62719	6.62105	6.74352	6.68324	6.55397	6.52261	7.6608	7.78698	7.50522	7.645	7.7798	7.77381	7.69519	7.56492
Arl1	6.01715	6.33944	5.89133	5.81802	6.10781	6.00165	6.46803	6.17239	6.1854	6.01389	6.15354	6.04302	6.19427	6.16559	6.51066	6.4204	6.48556	6.4348	6.59178	6.42639
Arl11	4.25331	4.08791	4.18403	3.55988	4.16516	4.39109	4.44863	4.32157	4.5248	4.6458	4.2155	4.71269	4.1262	3.55988	4.20864	3.9911	4.41084	4.19257	4.37443	4.16913
Arl13b	5.30405	5.47307	5.57185	5.32835	4.81351	5.23242	5.50682	5.37665	5.09209	5.00411	5.21687	4.99702	5.29945	5.02239	4.82722	5.10453	5.23375	4.99561	5.51192	5.41772
Arl14ep	7.40911	7.46073	7.38682	7.34254	7.26998	7.33234	7.30836	7.16727	7.19713	7.48551	7.28996	7.30078	7.1142	6.84208	6.99999	7.22917	7.58979	7.27809	7.40477	7.31586
Arl15	5.36908	5.32502	5.24212	5.38981	5.19546	4.96356	5.05578	5.19413	5.2166	5.32	5.50121	5.22214	5.22299	5.46555	5.0298	5.24673	4.95013	5.05438	4.76284	4.88525
Arl16	6.79715	6.55451	6.66973	6.67868	6.39359	6.25736	6.7577	6.40508	6.35964	6.64963	6.62922	6.6669	6.38516	5.79124	6.30041	6.6077	6.42907	6.15348	6.29939	6.44452
Arl2	8.91157	8.90023	8.87824	8.91806	8.74404	8.60227	8.36972	8.63997	8.47681	8.33069	8.29588	8.55351	8.86977	8.60736	8.97241	8.75821	8.49614	8.66472	8.375	8.43704
Arl2bp	9.0405	9.02056	9.16989	9.24822	8.89859	8.91309	9.10781	8.95907	8.88062	8.99111	8.96298	8.84032	9.14551	9.19975	9.21848	9.13589	9.23958	9.36517	9.13899	9.13527
Arl3	9.45111	9.42113	9.34678	9.47336	9.50784	9.50389	9.48238	9.58926	9.63056	9.65359	9.58255	9.63212	9.4622	9.37056	9.54328	9.33404	9.65237	9.75018	9.48639	9.45353
Arl4a	4.43213	4.30258	4.18403	4.20616	4.16516	4.30534	4.12724	4.32157	4.12382	4.33658	4.2155	4.30038	4.1262	4.2361	4.02054	4.41305	4.22278	3.55988	4.13962	4.16913
Arl4c	4.97148	4.86832	4.97738	4.96136	5.58731	5.68562	5.56815	5.53546	5.39884	5.11928	5.66017	5.28843	5.40577	4.87836	5.3502	4.94195	4.8536	5.44066	5.37378	5.49336
Arl4d	5.11102	4.95861	5.28853	5.22988	5.36746	5.50712	5.22579	5.0358	4.79122	4.80463	4.76194	5.1519	6.43295	6.36794	6.76023	6.50866	5.33691	5.26312	4.88192	5.2948
Arl5a	4.77597	4.65946	4.70629	4.5366	4.59371	4.91924	4.67403	4.70652	4.59904	4.6458	4.58382	4.71269	4.7361	5.02239	4.82722	4.94195	4.56119	4.54881	5.13178	4.82135
Arl5b	4.09905	3.93429	4.18403	3.93508	4.16516	4.72019	4.67403	4.43612	4.24841	3.55988	4.02545	4.08633	4.44702	3.55988	3.55988	4.67692	4.56119	4.00904	4.26759	4.41532
Arl5c	4.31807	4.20482	4.00293	4.30412	4.16516	4.39109	4.44863	4.62525	4.12382	4.33658	4.2155	3.55988	4.35579	5.14978	4.3512	4.41305	4.32315	4.19257	3.55988	4.30336
Arl6	7.40911	7.36564	7.35739	7.35681	7.22981	7.2882	7.0696	7.42568	7.20613	6.73219	7.50297	7.25626	7.27815	7.00054	7.16875	6.62355	6.49933	6.83997	6.74437	7.01392
Arl6ip1	4.43213	4.46467	4.70629	4.9171	4.40983	4.39109	4.12724	4.18416	4.24841	4.45326	4.02545	4.08633	4.35579	4.87836	4.02054	4.41305	4.56119	4.00904	4.26759	4.67984
Arl6ip4	8.79906	8.94303	8.94542	8.92522	8.82003	9.00641	8.9442	9.0102	8.98048	9.03352	8.84737	8.96481	8.96855	8.77328	9.03381	9.11117	9.22743	9.21375	9.0313	9.2074
Arl6ip5	9.62766	9.79261	9.64228	9.56942	9.76876	9.75572	10.0722	9.89312	9.76376	9.97638	9.94368	9.8414	9.91979	9.87508	10.0518	10.2486	10.1016	10.0847	10.1102	10.1519
Arl6ip6	6.21895	6.29512	6.36513	6.31458	6.35622	6.22591	6.46803	6.26162	6.24002	6.06676	6.30029	6.11296	6.19427	6.41421	6.02469	6.11577	6.17681	5.97404	6.46934	6.09841
Arl8a	8.37266	8.5152	8.77119	8.49226	9.13056	8.74453	8.87772	8.79746	8.21814	8.4022	8.44711	8.74736	8.88671	8.96079	8.77075	8.92827	8.89494	8.83832	8.82253	8.97613
Arl8b	7.75653	7.79864	7.86178	7.80932	7.82177	8.12845	7.99905	8.08169	7.9244	8.11649	7.75625	7.93851	7.84584	8.02533	7.69513	8.0032	7.81821	8.06889	8.16758	8.14185
Armc1	6.04251	5.89707	5.89133	6.01691	5.88636	6.10976	5.99781	5.83375	6.04873	5.98666	6.27689	5.9308	5.47187	5.55505	5.56455	5.65983	6.06882	5.88917	6.0845	6.09841
Armc10	6.36537	6.50378	6.34496	6.31458	5.9643	6.09233	6.06108	6.1255	6.00702	6.14238	5.95963	5.57476	5.75888	5.86135	5.14668	6.04577	5.6804	5.79852	5.85437	5.72739
Armc5	6.94246	7.12108	6.89263	6.95815	6.87273	7.03542	7.28276	6.80814	7.41446	7.5945	7.2668	7.22579	7.63422	7.05927	7.85523	7.96071	7.44281	7.33096	7.49282	7.36364
Armc6	6.94246	7.12108	6.79298	7.0666	6.97383	7.01746	7.28276	7.25516	7.54764	7.50426	7.52263	7.46615	7.00383	6.90761	6.87015	6.81476	7.19777	7.0571	7.00746	7.00185
Armc7	5.48966	5.67875	5.64233	5.44835	5.9643	5.8425	5.97605	6.00066	5.61583	5.56996	5.58316	5.85041	5.53466	5.71718	5.93866	5.94643	6.03083	5.48131	5.6064	5.59892
Armc8	6.38507	6.33944	6.2826	6.17383	6.23762	6.03865	6.19816	6.17239	5.72506	5.84155	6.1009	6.17949	5.85802	5.99139	5.81459	5.78204	6.12388	6.17728	6.0845	6.00246
Armc9	4.91028	4.95861	4.97738	4.87092	4.81351	4.82459	4.9601	4.97766	4.79122	4.72848	5.04436	4.30038	5.09807	5.14978	5.08975	4.99884	5.36943	4.54881	4.82412	5.1084
Armcx1	7.22748	7.18626	7.35739	7.23076	6.93676	7.0084	7.35002	6.77864	6.78035	7.0212	6.73502	6.93647	6.24901	6.50237	6.18192	6.55906	5.93089	6.26857	6.38697	6.38941
Armcx2	7.72268	7.44753	7.85479	7.6851	7.46413	7.65517	7.90744	7.3776	6.89658	7.45692	7.17021	6.93647	7.38583	7.45812	7.66084	7.78391	6.84918	6.79527	7.54616	7.28641
Armcx3	4.09905	4.53461	4.32141	4.66168	4.50686	4.46801	4.60515	4.62525	4.12382	4.01189	4.3595	4.30038	4.1262	4.2361	4.57336	4.41305	3.94484	3.55988	4.13962	4.30336
Armcx5	5.30405	5.44484	5.49725	5.19515	5.28454	5.23242	5.44234	5.14374	4.90122	5.11928	4.84002	4.99702	5.22299	5.36915	5.44041	5.15389	5.30349	4.99561	5.33669	5.49336
Armcx6	4.31807	4.08791	4.43594	4.60134	4.29855	4.39109	4.60515	4.00302	4.24841	4.33658	4.3595	4.08633	4.60329	4.2361	4.66579	4.16749	4.22278	3.55988	4.62728	4.30336
Armt1	6.18544	5.87679	6.12507	6.12351	5.93882	5.9636	5.73631	5.57222	6.1854	5.60719	6.1009	6.00664	5.43926	5.36915	5.52451	5.62739	6.01142	6.26857	6.26274	6.2516
Arnt	7.29577	7.39346	7.20035	7.37794	7.1459	7.20355	6.92222	6.85127	7.11345	7.0851	7.07996	7.04544	7.45589	7.11568	6.77646	7.22917	7.04814	7.15436	6.85797	7.22561
Arnt2	4.77597	4.91443	4.70629	4.66168	4.29855	4.82459	4.67403	4.62525	3.95991	4.01189	4.3595	3.55988	4.35579	3.55988	4.74984	4.8181	4.56119	4.33175	4.37443	4.41532
Arntl	6.38507	6.31005	6.63715	6.40101	7.11311	6.95275	7.24791	7.13286	7.29315	7.31535	7.18265	7.52978	7.23447	7.32128	7.18094	7.19802	7.78535	7.62966	7.93655	7.98627
Arntl2	4.43213	4.71601	4.18403	4.9171	4.16516	4.39109	4.25257	4.18416	3.95991	4.55491	4.67712	4.46202	4.35579	4.2361	4.20864	3.9911	4.22278	4.00904	4.13962	4.41532
Arpc1a	8.59226	8.56173	8.53852	8.5552	8.72978	8.88633	8.55849	8.73423	8.62435	8.39721	8.42645	8.39223	8.86123	8.98354	8.86011	8.82731	8.82944	9.003	8.76284	8.9168
Arpc1b	11.6808	11.6229	11.8086	11.8062	11.9087	11.9674	11.7844	11.934	12.034	12.0008	12.0755	12.1351	11.7798	11.7205	11.9104	11.7493	11.8857	12.0301	11.7912	11.9001
Arpc2	10.4099	10.4244	10.3778	10.4635	10.88	10.878	11.0996	10.8666	10.9625	11.2607	11.0614	11.0112	10.8253	10.7812	10.8302	10.9293	11.2081	10.969	11.1251	11.0555
Arpc3	9.22732	9.44116	9.36161	9.31335	9.2552	9.29788	9.6527	9.36955	9.75159	9.88315	9.62845	9.57619	9.44706	9.359	9.19179	9.58003	9.68384	9.38023	9.49992	9.36521
Arpc4	9.01903	9.11715	9.18665	9.35461	9.25271	9.75034	8.79307	9.47338	9.37496	9.07472	9.52062	9.49595	9.36282	9.43799	9.58717	9.21019	9.62639	9.91254	9.66855	9.76984
Arpc5	8.92153	8.84111	8.94214	8.9012	9.26512	9.33972	9.51555	9.23367	9.15235	9.07472	9.07663	8.91345	9.38683	9.5387	9.16765	9.38534	9.31616	9.24698	9.56939	9.57563
Arpc5l	8.34084	8.39354	8.43941	8.27381	8.44123	8.5474	8.93606	8.31838	8.81486	8.85219	8.43165	8.5596	8.34441	8.27964	8.09212	8.36602	8.3874	7.99245	7.99242	8.13638
Arpin	6.73761	6.85599	6.68574	6.871	6.87273	6.59998	6.6408	6.62105	6.37591	6.46833	6.53451	6.79774	6.62297	6.80814	6.71036	6.74426	6.15939	6.02778	6.50098	6.42639
Arpp19	4.97148	4.76941	4.97738	4.66168	4.50686	4.46801	4.90891	4.70652	4.24841	4.72848	4.02545	4.46202	4.44702	4.87836	4.57336	4.75006	4.80174	4.54881	4.82412	4.82135
Arrb1	5.80998	5.79243	5.70916	5.86024	5.6205	5.6371	5.50682	5.64271	5.04738	5.27291	5.66017	4.71269	5.83392	5.55505	6.20645	5.75254	6.47165	6.47342	6.50098	6.2924
Arrb2	6.64329	6.85599	6.82217	6.92008	6.17426	6.31819	6.14109	6.23985	6.48478	6.28213	6.3901	6.471	6.52387	6.21904	6.43034	6.26634	6.73811	6.78004	6.50098	6.58163
Arrdc1	5.88267	5.95612	6.42395	5.94086	5.80358	5.50712	5.65497	5.77312	5.36452	4.80463	5.41355	5.71986	5.90494	5.92795	5.71325	5.78204	5.46213	5.48131	5.29843	5.5647
Arrdc2	6.13944	6.18579	6.14871	6.14049	5.9893	6.07467	5.88527	5.80378	6.25776	6.11764	6.71793	6.17949	5.33593	5.36915	5.56455	5.45156	6.10578	6.26857	6.12616	6.12137
Arrdc3	5.05728	5.1563	4.91596	5.12245	5.6205	5.5342	5.83746	5.45858	5.29283	5.67856	5.16218	5.52251	4.44702	4.50783	4.20864	3.55988	4.74707	4.19257	4.62728	4.41532
Arrdc4	6.61039	6.60347	6.68574	6.66719	6.17426	5.9636	6.40533	6.07693	5.52736	5.84155	6.22887	5.96926	6.40128	5.92795	6.58661	6.72972	6.32433	6.17728	5.97435	5.89915
Arsa	9.17696	9.22511	9.37629	9.47824	9.1224	9.11515	9.0385	9.07166	9.3449	9.27018	9.30297	9.2167	9.34251	9.44893	9.2957	9.43708	9.17988	9.16823	9.02596	8.98831
Arsb	7.52727	7.86458	7.65199	7.35681	7.51507	7.54091	7.57028	7.26578	7.60306	7.56802	7.697	7.70528	7.51541	7.56292	7.37364	7.403	7.70562	7.20061	7.53866	7.50661
Arsg	4.62046	4.08791	4.32141	4.66168	4.40983	4.46801	4.12724	4.32157	4.44337	4.45326	4.2155	4.46202	4.44702	3.55988	4.3512	4.59757	4.1027	4.44775	4.13962	4.30336
Arsj	3.55988	3.55988	3.55988	3.55988	3.55988	3.55988	3.55988	3.55988	3.55988	3.55988	3.55988	3.55988	3.55988	3.55988	5.84671	3.55988	3.94484	3.55988	3.55988	5.59892
Arsk	4.25331	3.93429	4.00293	3.55988	3.98944	4.0899	3.96235	4.00302	4.35249	4.19656	3.55988	4.30038	3.9616	3.55988	4.20864	3.9911	4.32315	3.55988	3.55988	3.99227
Arv1	5.45075	5.67875	5.33321	5.29641	5.83175	5.50712	5.1007	5.74171	5.52736	5.71282	5.9295	5.85041	5.14123	5.36915	5.64104	5.48874	5.6804	5.70118	5.82902	5.66475
Arvcf	8.55862	8.49935	8.57718	8.62435	7.80142	7.64938	7.29988	7.64443	7.4222	7.44726	7.51284	7.17883	8.20717	7.90315	8.14261	7.97908	7.04814	7.28882	6.74437	7.12925
Arxes2	5.80998	5.89707	5.60758	5.6341	5.44511	5.42219	5.90855	5.45858	5.49645	5.45124	5.21687	5.67328	5.05322	5.2645	5.39613	5.59412	5.60285	5.35512	5.63641	5.63226
As3mt	5.54585	5.32502	5.57185	5.65856	5.55323	5.29904	5.30235	5.37665	5.2166	5.40903	5.3192	4.9106	5.43926	5.71718	5.08975	5.62739	5.46213	5.35512	5.08611	5.3781
Asah1	9.49398	9.375	9.59914	9.46027	9.19682	9.37688	9.44653	9.29422	9.11246	9.31847	9.25695	9.45083	8.82945	8.98354	8.68402	8.89647	8.95268	8.88129	9.13156	9.35112
Asah2	4.18127	3.55988	4.18403	4.08902	4.16516	3.93571	4.25257	3.55988	3.95991	4.01189	4.02545	4.30038	4.1262	4.2361	3.55988	4.16749	4.1027	4.00904	4.37443	4.16913
Asap1	8.31335	8.20698	8.20708	8.20478	7.62734	7.61413	8.11917	7.64443	7.4826	8.02229	8.13962	7.98457	7.57954	7.50096	7.2169	7.76285	7.33316	7.17767	7.27523	7.58921
Asap2	6.5157	6.65077	6.38502	6.48238	6.03796	5.79956	5.90855	5.86306	6.35964	6.56192	6.15354	6.81841	5.78437	6.27048	5.78167	5.78204	6.10578	6.05386	6.36989	6.09841
Asap3	4.97148	4.65946	5.33321	5.26361	4.40983	4.39109	4.60515	4.32157	4.90122	4.55491	4.47942	4.08633	4.52877	4.71108	4.57336	4.30137	4.22278	4.00904	4.13962	4.16913
Asb1	6.0674	6.51663	6.14871	6.25379	6.48284	6.12697	6.27073	6.10143	6.0892	6.3041	6.36818	6.33292	6.36886	6.10997	6.3669	6.13832	5.62922	5.35512	5.44476	5.63226
Asb13	5.56404	5.58005	5.09076	5.68257	5.48219	4.96356	5.44234	5.24243	5.55754	5.27291	5.58316	5.411	5.29945	5.79124	5.0298	5.41324	5.60285	5.48131	5.6064	5.33717
Asb2	4.25331	4.20482	4.32141	4.46653	4.67279	4.66346	4.44863	4.43612	4.35249	4.33658	4.2155	4.81648	4.79618	4.87836	4.82722	4.51042	4.80174	4.19257	4.55118	4.6003
Asb5	3.55988	3.93429	4.00293	3.93508	3.55988	3.55988	3.55988	3.55988	3.55988	3.55988	3.55988	3.55988	4.60329	4.50783	4.02054	4.30137	4.22278	4.63919	4.37443	4.51294
Asb6	7.53597	7.6044	7.69177	7.54908	7.88758	7.71184	7.77949	7.55227	7.86903	7.55009	7.42154	7.46615	7.70616	7.98072	7.95048	7.83188	8.38009	8.39495	8.13818	8.1689
Asb7	5.54585	5.72541	5.49725	5.35947	5.3267	5.19765	5.1007	5.09106	5.25533	5.2239	5.26913	5.468	5.37135	5.02239	4.89913	5.10453	5.54842	5.11021	5.21805	5.3781
Asb8	7.65249	7.51235	7.74568	7.66807	7.59615	7.54715	7.639	7.48131	7.47519	7.5945	7.50297	7.27126	7.1142	7.29715	6.83961	6.98313	7.41438	7.53386	7.51592	7.65202
Ascc1	7.21668	7.07876	7.22232	7.40564	7.09083	7.02647	6.14109	7.16727	6.24002	6.3041	6.49475	6.85887	7.41739	7.14306	7.15646	7.20848	6.97187	6.92534	6.56217	6.88838
Ascc2	7.15008	7.18626	7.33742	7.28402	7.35644	7.11355	7.39846	7.34796	7.41446	7.6876	7.37901	7.49194	7.42518	7.36837	7.89262	7.62956	7.63356	7.4881	7.44547	7.47218
Ascc3	5.99131	5.65477	5.5351	5.86024	6.25811	6.02028	5.93143	5.80378	5.8967	5.9015	6.12747	5.22214	5.29945	5.71718	5.56455	5.75254	5.49155	5.94634	6.10549	6.23074
Asf1b	5.50867	5.95612	5.14344	5.22988	5.19546	5.58669	5.47499	5.19413	4.90122	5.36532	5.26913	5.411	5.29945	5.02239	5.44041	5.10453	5.15964	4.99561	5.17571	4.6003
Asgr1	4.18127	4.38802	4.00293	3.93508	3.55988	3.55988	4.12724	4.32157	4.12382	3.55988	4.2155	3.55988	4.2513	4.50783	4.3512	4.30137	4.48947	4.44775	4.98878	4.82135
Asgr2	3.55988	3.55988	3.55988	3.55988	3.55988	3.93571	3.55988	3.55988	4.12382	4.01189	4.02545	4.30038	3.9616	3.55988	4.20864	3.9911	4.48947	4.44775	4.46766	4.75315
Ash1l	6.75273	6.88583	6.7327	6.52135	7.07955	6.85484	7.07956	7.01174	6.83966	6.98144	6.61078	6.64386	7.01423	7.16993	6.98614	7.16618	7.10277	7.08205	6.85797	6.73605
Ash2l	6.99412	6.92466	6.94658	7.21517	7.06818	6.9337	7.07956	6.92036	6.95131	6.74814	7.33518	6.87867	7.17097	7.11568	7.11893	6.92072	7.29466	7.2454	7.10243	6.87519
Asic1	5.86844	5.72541	5.64233	5.77441	5.55323	5.6371	5.53786	5.74171	5.36452	4.80463	5.21687	4.99702	5.47187	5.79124	5.56455	5.48874	5.52031	5.70118	5.51192	5.33717
Asic3	4.25331	4.20482	4.32141	4.30412	3.55988	4.0899	3.55988	3.55988	4.12382	3.55988	3.55988	4.08633	4.60329	4.71108	4.3512	4.41305	4.32315	4.19257	4.37443	3.55988
Asl	7.36583	7.42749	7.33742	7.23076	7.42024	7.39609	7.08945	7.51723	7.42989	7.10987	7.67084	7.61436	7.59341	7.45812	7.33058	7.12258	7.47068	7.8188	7.48504	7.56492
Asna1	8.88298	8.97087	9.00962	8.96516	9.13868	9.0618	8.90301	9.04739	9.26795	9.10563	9.28874	9.3838	9.25174	9.01333	9.46868	9.11117	9.18198	9.57158	9.32204	9.17579
Asns	9.83494	9.6833	9.50432	9.81535	9.68446	9.78366	9.69673	9.80903	9.85616	9.68257	9.79265	9.91207	9.99198	10.0824	9.87308	9.7009	9.99339	10.0647	10.0835	9.92839
Asnsd1	8.72518	8.77421	8.77858	8.7345	8.62583	8.92509	9.31038	8.62364	8.63101	8.678	8.51226	8.57171	8.6426	8.58769	8.43862	8.91563	8.44455	8.05642	8.41639	8.36405
Aspg	4.18127	4.20482	3.55988	4.30412	4.16516	3.93571	3.96235	3.55988	3.55988	4.01189	3.55988	3.55988	3.9616	3.55988	3.55988	3.9911	4.1027	4.00904	3.55988	3.99227
Asph	6.2624	6.46448	6.70157	6.34399	6.29819	6.25736	6.30563	6.46229	6.49966	6.59767	6.64741	6.24293	6.23101	6.32007	6.32293	6.24582	6.60486	6.49234	6.82111	6.82117
Aspm	5.61711	5.47307	5.49725	5.60917	4.93696	4.82459	5.14391	5.14374	4.84769	4.80463	4.84002	4.71269	4.7361	4.71108	4.89913	4.75006	4.48947	4.33175	4.37443	4.67984
Aspn	3.87237	4.20482	4.70629	4.38973	3.98944	4.30534	4.35724	4.18416	4.12382	4.33658	4.02545	4.08633	4.35579	3.55988	3.55988	3.9911	4.48947	4.00904	3.97119	3.99227
Aspscr1	7.30089	7.28621	7.13235	7.49213	7.66539	7.08798	6.8067	7.20087	7.4222	7.18171	7.27843	7.02785	7.51541	7.45812	7.46601	7.12258	7.26309	7.29947	6.82111	7.29629
Asrgl1	6.09184	6.13613	6.14871	5.97942	5.6205	5.29904	5.00898	5.9473	5.72506	5.71282	5.41355	6.07844	5.97237	5.92795	5.78167	5.55995	5.52031	4.99561	5.29843	5.41772
Aste1	5.02941	5.32502	5.09076	5.32835	5.58731	5.86347	5.76234	5.60795	5.46475	6.01389	5.3192	5.468	5.73289	5.86135	6.18192	6.16051	5.70525	5.31	5.51192	5.41772
Asun	7.07424	7.14587	6.76316	7.23849	7.45545	7.51564	7.77339	7.50833	7.54055	7.77502	7.73116	7.55446	7.40957	7.78698	7.79332	8.07324	8.11106	7.77381	7.95916	8.08617
Asxl1	6.25166	6.23372	6.17195	6.15726	5.80358	6.10976	6.25294	6.30415	5.9195	5.81053	6.43291	6.21157	6.36886	6.62497	5.67765	6.36462	6.29289	6.68509	6.42051	6.44452
Asxl2	5.11102	4.82007	4.43594	4.9171	4.99368	5.04712	5.00898	4.53595	5.0008	4.9417	4.76194	4.9106	4.67206	5.63866	4.57336	4.67692	4.56119	4.86757	4.98878	4.75315
Asxl3	4.25331	4.30258	4.18403	4.08902	3.55988	3.93571	4.35724	4.00302	4.44337	4.33658	4.2155	4.08633	4.35579	4.2361	3.55988	4.16749	4.95013	4.72142	4.26759	4.94547
Atad1	5.9782	5.89707	6.23941	6.17383	5.9643	5.98276	6.46803	5.91981	5.98567	6.09244	6.12747	5.85041	5.47187	6.16559	5.56455	5.78204	6.06882	5.91806	6.3526	6.37055
Atad2	6.60204	6.61544	6.68574	6.40101	6.42998	6.27282	6.55709	6.34541	6.43916	6.23711	6.53451	6.49704	6.07775	6.32007	5.90871	6.16051	6.27689	6.15348	6.12616	6.23074
Atad2b	5.25867	5.1563	5.5351	5.26361	4.87706	5.08665	5.56815	5.19413	5.04738	4.9417	5.45815	5.1519	4.67206	5.46555	4.89913	4.67692	5.08046	4.99561	5.29843	5.33717
Atad3a	7.37556	7.41398	7.53432	7.56143	7.83518	7.81886	7.69814	7.98261	8.24011	8.44153	8.15226	8.38539	8.13331	7.64156	8.2786	8.19341	8.52292	8.33435	8.24317	8.49373
Atad3aos	4.18127	4.20482	4.32141	4.30412	3.55988	3.93571	3.96235	4.00302	3.95991	3.55988	4.02545	4.08633	3.55988	4.2361	4.02054	3.55988	3.94484	4.00904	3.55988	3.55988
Atad5	4.18127	4.38802	4.32141	4.38973	3.98944	4.20723	3.96235	4.00302	3.55988	4.01189	4.02545	4.30038	4.1262	3.55988	3.55988	3.9911	3.55988	3.55988	4.26759	4.16913
Atat1	5.61711	5.11943	5.5351	5.22988	5.44511	4.91924	5.30235	5.28885	5.55754	5.45124	5.36728	5.411	5.14123	4.71108	5.39613	5.10453	5.30349	5.11021	5.44476	5.20529
Ate1	6.22994	6.29512	6.3037	6.38698	6.03796	6.27282	6.1794	6.30415	6.02804	6.16669	6.12747	5.9308	5.90494	6.16559	5.81459	5.69148	6.08742	5.70118	5.90367	6.12137
Atf1	7.15575	6.96246	7.04867	6.92008	7.26005	7.37515	7.43761	7.14442	7.0143	6.73219	6.98358	7.16282	6.96147	7.08776	6.65865	6.6852	6.87038	6.8833	7.39649	7.19421
Atf2	5.91067	5.8562	5.70916	5.96028	6.15247	5.98276	6.12152	5.97425	5.84989	5.53161	5.69702	5.62496	5.53466	5.86135	5.48316	5.33284	5.33691	5.48131	6.01949	5.69644
Atf3	6.47044	6.4908	6.58682	6.45578	6.46544	6.7165	6.32276	6.44348	5.6716	6.3041	5.89868	5.80831	9.34659	9.48125	9.80625	9.60384	6.12388	6.17728	6.01949	5.63226
Atf4	11.2183	11.2783	11.2759	11.3264	11.2305	11.3738	11.5215	11.4455	11.6928	11.7806	11.6168	11.6449	11.8335	11.9243	11.9388	12.1123	11.7746	11.7235	11.6026	11.7455
Atf5	10.8266	10.8504	10.9648	10.9507	10.8466	10.7751	10.9276	11.0872	10.9466	11.0385	10.852	10.7098	11.0214	11.0345	11.2812	11.2956	10.861	11.1836	10.9539	10.934
Atf6	6.5157	6.87596	6.44302	6.57167	6.42998	6.53787	6.30563	6.46229	6.37591	6.57991	6.61078	6.471	6.70266	7.03021	7.09334	6.86873	6.94218	7.06963	6.78326	7.04951
Atf6b	8.60261	8.51204	8.67547	8.71534	8.82003	8.95817	8.66091	8.9295	9.01908	8.99442	9.11583	8.85029	8.88109	8.83297	8.88624	8.7151	8.50959	9.00947	8.64943	8.74069
Atf7	8.84338	8.87589	8.76376	8.93472	8.48859	8.5751	8.26082	8.65611	8.50972	8.51709	8.5886	8.61913	8.4045	8.49567	8.45867	8.29457	8.74952	8.81635	8.6598	8.48515
Atf7ip	6.86821	6.56691	6.93328	6.86097	6.19571	6.36212	6.21666	6.30415	6.43916	6.2598	6.47444	6.4174	5.62337	5.2645	5.39613	5.69148	6.42907	6.07946	6.12616	6.23074
Atg10	5.65131	5.65477	5.89133	5.68257	5.44511	5.5342	5.37434	5.09106	5.0008	5.11928	4.91257	5.28843	5.65163	5.86135	5.20093	5.05293	4.95013	4.79716	5.37378	5.15786
Atg101	7.46941	7.64541	7.64389	7.54286	7.72425	7.78759	7.99382	7.75376	7.83475	7.67112	7.70562	7.78036	8.06541	8.05432	8.36083	8.20904	8.16309	8.14735	8.07751	8.1031
Atg12	6.93587	7.00833	6.98573	6.77812	7.17795	6.65945	7.18478	6.80814	7.02453	7.22766	6.94018	6.95522	6.60923	6.80814	6.7438	6.93342	6.7265	6.83997	6.78326	6.82117
Atg13	7.76024	7.62212	7.92318	7.84003	7.28965	7.48342	7.39846	7.42568	7.26759	7.50426	7.51284	7.32971	7.59341	7.24761	7.49552	7.79778	7.24703	7.21194	7.01833	7.02588
Atg14	5.71711	5.60544	5.77272	5.79639	5.44511	5.45115	5.05578	5.60795	4.95216	5.27291	5.16218	5.35125	5.05322	5.02239	4.82722	5.33284	5.4011	5.48131	5.40978	5.3781
Atg16l1	6.6514	6.78382	6.70157	6.73479	7.25004	7.21932	7.19398	7.38735	7.31825	7.21631	7.07996	7.24111	7.52268	7.16993	7.67809	7.3847	7.65192	7.63806	7.55362	7.31586
Atg16l2	5.54585	5.89707	5.49725	5.8393	5.19546	5.23242	5.30235	5.28885	5.52736	5.71282	5.50121	5.22214	5.53466	5.55505	5.67765	5.65983	6.01142	5.79852	5.80318	5.87203
Atg2a	7.14439	7.2021	7.23317	7.20731	7.12413	7.20355	6.87714	7.03681	6.92967	6.92662	7.0932	6.97373	7.07505	7.16993	7.34147	6.81476	6.97187	6.91147	6.54712	6.73605
Atg2b	4.31807	4.46467	4.70629	4.30412	4.59371	4.30534	4.44863	4.53595	4.44337	4.19656	4.47942	4.08633	4.67206	4.50783	4.46995	4.51042	4.74707	3.55988	4.62728	4.75315
Atg3	7.84307	7.77245	7.86873	7.84508	7.80142	7.95175	8.3163	8.1113	8.06405	8.26643	8.21987	8.02037	7.59341	7.82114	7.73686	7.6373	7.81821	7.56063	7.87843	7.93675
Atg4b	6.27305	6.46448	6.48038	6.29963	7.11311	6.77133	7.02903	6.68622	6.70571	7.18171	6.61078	6.52261	7.09476	6.77336	6.92933	7.49115	6.92204	7.0571	6.78326	6.80733
Atg4c	4.97148	4.59923	4.62504	4.96136	4.50686	4.66346	4.44863	4.00302	4.44337	4.6458	4.58382	4.46202	4.1262	4.2361	4.46995	4.41305	4.56119	4.72142	4.26759	4.30336
Atg4d	4.43213	4.38802	4.32141	4.82258	4.74568	4.77377	4.9601	5.0358	4.5248	4.6458	4.3595	4.71269	4.67206	5.02239	4.82722	4.94195	4.95013	4.79716	4.62728	4.67984
Atg5	7.15008	7.34441	7.28625	7.45948	7.33767	7.38914	7.5773	7.56948	7.4826	7.30468	7.27843	7.51728	7.38583	7.54256	7.2169	7.3568	7.57704	7.52482	7.68843	7.56492
Atg7	7.22748	7.36564	7.02382	7.37093	7.30906	7.37515	7.12836	7.46301	7.41446	7.54104	7.50297	7.64913	7.29525	7.4362	7.18094	7.33789	6.97187	6.99275	6.59178	6.91439
Atg9a	8.94937	8.99593	9.06807	9.02639	8.85328	8.82872	8.6072	8.79382	8.98828	8.9337	8.96656	8.93702	9.03843	8.90626	9.35836	9.12495	8.91781	9.0757	8.96315	8.9168
Athl1	6.72999	6.61544	6.80765	6.85088	6.29819	6.51223	6.01923	6.77864	6.4079	6.28213	6.53451	6.24293	6.68969	6.66356	6.91477	6.63922	6.06882	6.58326	6.31735	6.33202
Atic	8.03597	8.21088	7.9627	7.93789	8.76167	8.09481	8.47847	8.77546	9.0933	9.36519	9.22145	9.12527	8.4809	7.95019	8.23856	8.19864	8.91781	8.56718	8.60001	8.42812
Atl1	5.13697	5.00106	5.37631	4.82258	4.50686	4.82459	4.9601	4.43612	4.24841	4.6458	4.67712	4.46202	4.95768	4.71108	4.46995	4.88186	4.32315	4.44775	4.13962	4.41532
Atl2	6.16264	6.06697	6.07651	6.12351	6.13032	6.07467	6.21666	5.9473	5.8967	5.71282	5.41355	5.89121	6.33566	6.32007	6.27751	6.50866	5.82288	6.05386	6.20586	6.20955
Atl3	6.17409	6.13613	6.19481	5.60917	6.15247	5.8841	5.97605	5.89174	5.55754	5.7462	5.45815	5.85041	5.67928	6.10997	5.52451	5.62739	5.62922	5.48131	5.77682	5.75761
Atm	5.56404	5.65477	5.41795	5.53131	5.48219	5.16182	5.18557	5.09106	5.39884	5.32	5.58316	5.22214	4.7361	4.87836	4.74984	4.8181	5.0387	4.79716	5.08611	5.15786
Atmin	6.21895	5.99409	6.48038	6.34399	6.39359	6.30323	6.54263	6.21773	6.25776	6.409	6.53451	6.33292	6.4172	6.21904	6.07915	6.09283	6.35507	6.45425	6.51653	6.2924
Atn1	8.51543	8.28305	8.38232	8.48904	8.44996	8.66087	8.21663	8.56925	8.20925	7.98281	8.06803	8.14722	8.72342	8.79917	8.7946	8.44734	8.6129	8.86354	8.52632	8.41463
Atoh8	7.62424	7.63963	7.93647	7.67377	6.2783	6.37645	5.88527	6.36559	6.61331	5.9015	6.41167	6.24293	7.38583	7.1963	7.55278	7.30905	6.4576	6.52942	6.12616	5.9518
Atox1	10.2941	10.3574	10.3471	10.4058	10.1785	10.4293	10.733	10.5107	10.6392	10.7739	10.6354	10.6166	10.4372	10.5002	10.4832	10.5811	10.6128	10.5348	10.3878	10.4114
Atp10a	7.96382	8.08899	8.07513	7.97525	8.48009	8.36198	8.52267	8.44927	8.77932	9.20602	8.90819	8.89912	8.9579	8.94542	9.11496	9.23074	9.08653	9.174	9.09636	9.05355
Atp10d	5.5274	5.11943	5.41795	5.00388	4.99368	4.96356	4.90891	5.14374	5.46475	5.53161	5.45815	5.28843	5.14123	5.36915	4.74984	5.15389	5.54842	5.70118	5.51192	5.9518
Atp11a	8.03903	7.93235	8.11659	8.04716	7.83518	8.02506	8.05535	8.00803	7.98815	8.02229	8.01363	8.21829	7.78677	8.01062	8.06619	8.10703	8.12862	7.99898	8.11321	8.1031
Atp11b	6.48872	6.31005	6.42395	5.88086	6.19571	6.16075	6.27073	5.97425	5.8735	5.95887	6.17911	5.96926	5.99411	6.62497	5.84671	6.18234	5.90997	6.37478	6.40384	6.27215
Atp13a1	7.69579	7.85463	8.04477	7.98901	8.06865	8.05161	7.86795	8.14031	8.55597	8.51709	8.37348	8.41256	8.37276	8.35143	8.52198	8.2749	8.68875	8.64822	8.20587	8.47652
Atp13a2	7.17263	7.13766	7.09709	7.38492	7.19892	6.84467	6.89986	7.0976	7.06474	7.0212	6.84917	6.83879	7.30373	7.34502	7.42569	7.24956	7.14674	7.17767	7.061	7.22561
Atp13a3	6.39482	6.50378	6.34496	6.34399	7.04518	7.09655	6.91109	7.06144	7.0143	6.56192	6.73502	6.81841	7.68042	7.58299	7.36299	7.49115	7.682	7.40184	7.87248	7.79797
Atp1a1	9.14616	9.32015	9.23578	9.1939	9.36992	9.50229	9.21938	9.51157	9.71602	9.53373	9.80069	9.76709	9.92662	9.70303	10.0844	10.1127	10.4207	10.5526	10.4814	10.4349
Atp1b3	9.70172	9.67909	9.74576	9.6652	10.0525	10.1586	10.2046	10.0201	10.276	10.3704	10.4395	10.3479	10.0344	9.99932	10.0551	10.1776	10.3655	10.37	10.6161	10.5503
Atp2a2	9.0344	8.99593	9.12133	9.16394	9.96703	9.8506	9.91264	9.75387	9.61721	9.67229	9.95453	9.71079	9.72955	9.783	9.58261	9.68424	9.69123	9.83273	10.1426	9.59567
Atp2a3	4.3773	4.30258	4.53575	4.46653	4.29855	4.0899	4.25257	4.32157	4.12382	4.55491	4.02545	4.30038	4.52877	4.71108	4.57336	4.16749	4.32315	4.44775	4.26759	4.16913
Atp2b1	6.97497	6.89564	7.26525	6.85088	7.17795	7.06194	6.89986	7.3776	7.22396	7.27218	7.34627	7.30078	6.84967	6.77336	6.64099	7.1336	7.18096	6.79527	7.01833	7.24616
Atp2b4	6.83313	6.63909	6.85078	6.79929	6.84629	6.446	6.19816	6.40508	5.75099	5.53161	5.89868	5.468	7.1894	7.24761	7.04075	7.25965	7.38538	7.17767	7.38816	7.46345
Atp2c1	5.56404	5.44484	5.5351	5.04481	5.24083	5.58669	5.76234	5.80378	5.46475	5.53161	5.26913	5.1519	5.47187	4.87836	5.52451	5.33284	5.52031	5.44066	5.74992	5.49336
Atp5a1	11.1086	11.0908	11.0955	11.0814	11.2936	11.2285	11.2582	11.2227	11.0588	11.1766	11.2537	11.2556	11.1642	11.1629	11.0664	11.1189	11.0676	11.2168	11.3551	11.1815
Atp5b	12.4915	12.558	12.4525	12.5275	12.5415	12.5253	12.7489	12.6005	12.6427	12.852	12.6922	12.6901	12.747	12.6129	12.6331	12.9049	12.7902	12.8032	12.6397	12.6447
Atp5c1	10.2361	10.5059	10.2991	10.3809	10.2326	10.1464	10.7069	10.3502	10.3012	10.6619	10.323	10.1744	10.4228	10.3124	9.97917	10.4503	10.232	9.99794	10.1127	10.2207
Atp5d	11.919	11.8562	11.9259	11.9729	12.0361	11.9746	11.9147	12.0353	11.9473	11.875	11.992	11.9725	12.2584	12.0598	12.2325	12.208	12.2064	12.3662	12.1836	12.1695
Atp5e	11.1922	11.2662	11.1647	11.2671	11.1612	11.1932	10.9627	11.1946	11.4457	11.1255	11.0572	11.1477	11.3036	11.2716	11.5144	11.1855	11.4248	11.4873	11.2899	11.2097
Atp5f1	10.8828	10.7774	10.7776	10.8338	10.7695	10.8829	10.871	10.8235	10.667	10.6251	10.6399	10.6369	10.7417	10.8814	10.4783	10.5761	10.5884	10.6562	10.766	10.7288
Atp5g1	10.0506	10.0983	10.0117	9.45368	10.1942	10.1948	9.87054	10.2407	10.2981	9.97471	10.0638	10.2795	10.1216	9.94241	10.0151	9.87084	10.3223	10.2846	10.2159	10.1024
Atp5g2	6.01715	6.08459	5.9194	6.03527	5.55323	6.40469	6.49835	5.67656	5.8967	5.98666	5.89868	6.21157	6.5672	5.71718	5.84671	6.06951	6.12388	5.44066	5.90367	6.16617
Atp5g3	11.5951	11.4741	11.644	11.5678	11.7676	11.6645	11.9417	11.7127	11.7482	11.8937	11.6281	11.7216	11.6466	11.5821	11.6132	11.5725	11.8117	11.6967	12.0697	11.8426
Atp5h	11.5594	11.7548	11.644	11.739	11.6425	11.8556	11.9649	11.9471	11.7964	11.9582	11.7462	11.7956	11.6194	11.4039	11.5856	11.6612	11.4625	11.5239	11.6458	11.4272
Atp5j	9.47833	9.302	9.31157	9.26337	9.2402	9.24909	8.40558	9.28127	9.08119	8.60629	9.28014	9.37348	9.22313	9.20621	9.1646	8.46913	9.33516	9.44846	9.24379	9.44472
Atp5j2	11.3439	11.4095	11.4496	11.3877	11.2216	11.0846	11.3902	11.3502	11.3511	11.5149	11.3958	11.5458	11.4041	11.3021	11.2841	11.1954	11.4425	11.4492	11.1969	11.3396
Atp5k	10.5571	10.6024	10.7222	10.5958	10.4426	10.5206	10.7165	10.5185	10.8818	11.1179	10.6797	10.7727	10.6009	10.8154	10.4844	10.7683	10.5532	10.6706	10.2989	10.3034
Atp5l	6.41412	6.45113	6.6038	6.34399	5.93882	6.00165	6.27073	6.17239	6.1854	6.2598	6.17911	6.54771	6.31876	6.27048	6.15695	6.3065	6.04996	6.39508	6.12616	6.38941
Atp5o	10.75	10.8118	10.7553	10.6458	10.6249	10.6699	10.4242	10.7295	10.4479	10.2986	10.6024	10.6484	10.5055	10.342	10.4066	10.2206	10.4252	10.5941	10.7064	10.5968
Atp5s	4.97148	5.08134	5.33321	4.87092	4.59371	4.91924	5.00898	4.85102	4.5248	4.87542	4.58382	4.08633	4.7361	4.71108	4.57336	4.88186	4.56119	4.63919	4.69748	4.41532
Atp5sl	6.28361	6.542	6.42395	6.64391	6.01385	5.77755	5.97605	5.9473	6.25776	6.50652	6.41167	6.24293	6.15653	5.99139	6.40951	6.34552	6.15939	5.94634	5.9512	5.75761
Atp6ap1	9.37709	9.38538	9.44289	9.3188	9.67147	9.29419	9.69673	9.46424	9.64214	9.80435	9.81067	9.70531	9.3527	9.43249	9.35034	9.62727	9.23958	9.45558	9.50759	9.53468
Atp6ap2	6.90245	6.7625	6.77815	6.9104	7.00995	7.07935	6.98727	6.87932	6.80437	6.77949	6.91049	6.75546	6.5672	6.66356	6.07915	5.9204	6.3087	6.49234	6.8939	6.79336
Atp6v0a1	8.40142	8.13489	8.34297	8.52722	8.68615	8.71442	8.04021	8.64806	8.95417	8.1406	8.99136	8.66504	8.80292	8.58769	8.9478	8.47345	8.32788	8.7599	8.37919	8.47219
Atp6v0a2	6.54217	6.50378	6.51677	6.59616	6.92418	6.9337	6.69396	7.03681	7.16054	6.86959	7.23134	7.31532	6.6766	6.54444	6.82409	6.842	7.10277	7.17767	7.02912	7.19421
Atp6v0a4	5.21149	5.08134	5.03552	5.19515	5.3267	5.00613	4.9601	5.24243	5.29283	4.9417	4.91257	5.35125	5.26183	4.87836	5.25279	4.99884	4.62742	5.48131	5.29843	5.59892
Atp6v0b	10.3862	10.4352	10.2455	10.2549	10.5181	10.4055	10.1795	10.5414	10.5551	10.5349	10.5305	10.5387	10.6439	10.5442	10.6072	10.526	10.5212	10.6938	10.6468	10.5707
Atp6v0d1	9.78494	9.6819	9.95415	9.70041	10.0497	10.0257	9.86912	9.94493	9.88569	9.99795	9.88439	10.046	9.99198	9.91507	10.065	9.97647	9.985	9.94495	9.91923	9.78912
Atp6v0e	9.60622	9.62756	9.55251	9.58759	9.63753	9.67704	9.79603	9.70041	9.59184	9.8397	9.79868	9.76446	9.59521	9.42697	9.49317	9.64842	9.36319	9.70108	9.65824	9.46883
Atp6v0e2	6.30451	6.38238	6.4987	6.17383	6.23762	6.25736	6.08153	6.21773	6.06912	6.28213	6.12747	6.30357	6.59536	6.16559	6.34509	6.4204	5.97176	6.17728	5.99711	5.87203
Atp6v1a	8.74961	8.62445	8.64749	8.58568	8.79628	8.8389	9.19456	8.77915	8.92736	9.12688	8.73433	8.89431	8.37677	8.8413	8.55959	8.69674	8.57182	8.35484	8.62846	8.54828
Atp6v1b2	8.30576	8.27562	8.53416	8.22816	8.6563	8.63186	8.58305	8.52597	8.50247	8.55344	8.61165	8.74202	8.56753	8.4198	8.55495	8.42074	8.6284	8.71309	8.71058	8.79721
Atp6v1c1	8.36781	8.44079	8.36278	8.32891	8.77561	8.80293	8.97102	8.82984	8.90555	9.06217	8.98432	9.09206	8.78195	8.93767	8.88994	8.76527	8.89494	8.7599	8.91201	8.78328
Atp6v1d	9.11179	8.74494	8.98109	9.09997	9.22504	9.22405	9.24377	9.20927	9.24426	8.96775	9.1665	9.30267	9.02319	8.96079	8.98972	8.77229	8.96737	8.9468	9.19472	9.22553
Atp6v1e1	10.2618	10.1899	10.3119	10.2233	10.4824	10.5901	10.5478	10.412	10.2578	10.6069	10.4523	10.5448	10.4121	10.4024	10.3217	10.4775	10.1794	10.4084	10.311	10.3805
Atp6v1f	9.45454	9.55127	9.41235	9.54018	9.49736	9.48295	9.51918	9.5292	9.47642	9.60034	9.331	9.43436	9.59005	9.44893	9.11496	9.54764	9.47018	9.48373	9.30232	9.32254
Atp6v1g1	10.471	10.184	10.3496	10.4007	10.2019	10.3353	10.1352	10.3699	10.1261	10.1803	10.1685	10.2155	10.1168	10.3303	9.81599	9.96579	10.6034	10.6037	10.2182	10.5657
Atp6v1g2	4.77597	4.30258	4.85076	4.66168	4.59371	4.39109	4.25257	4.53595	4.35249	4.19656	4.2155	4.46202	4.52877	4.87836	4.57336	3.55988	4.22278	4.44775	4.46766	4.16913
Atp6v1h	7.62016	7.674	7.61106	7.34969	7.94434	7.998	8.12397	8.05145	8.00878	7.96266	7.80516	7.95711	8.01487	7.88712	7.5621	7.79778	7.97694	7.97269	8.0409	7.81864
Atp7a	6.09184	5.79243	5.80339	6.23817	6.39359	6.16075	6.62719	6.44348	6.34317	6.63252	6.57316	6.64386	5.90494	5.71718	5.30248	5.78204	6.10578	5.44066	5.90367	5.41772
Atp8b2	8.60879	8.70128	8.51216	8.62141	8.67503	8.67799	8.83455	8.67208	8.45067	8.55792	8.50243	8.60153	8.76066	8.78196	8.75057	9.01078	8.7093	8.40481	8.82253	8.66298
Atp9b	6.90245	7.00833	7.10894	7.14282	7.21959	6.90464	6.6408	6.96025	6.91873	6.88407	7.10633	6.91746	7.06509	7.29715	7.18094	6.94601	6.98163	7.35158	7.02912	7.23592
Atpaf1	4.09905	4.71601	4.18403	4.38973	3.98944	4.0899	4.12724	4.00302	4.12382	4.19656	4.58382	4.30038	4.2513	4.50783	4.46995	3.9911	3.94484	4.33175	4.37443	3.99227
Atpaf2	6.98138	6.78382	6.89263	6.95815	6.99801	6.92408	6.79461	6.96025	6.81623	6.86959	7.02569	6.81841	6.96147	7.08776	7.02729	6.9079	6.83845	6.96617	7.08186	7.11813
Atpif1	11.2217	10.8328	10.7591	11.1963	10.7511	10.8335	10.9707	10.7409	10.9094	11.0757	10.8664	11.0635	10.948	10.8154	10.9313	10.7884	10.8345	10.9789	10.8085	10.7379
Atr	5.16234	4.91443	4.70629	5.00388	4.74568	5.19765	4.73818	4.97766	5.1351	5.11928	5.10479	4.59621	5.05322	3.55988	4.20864	4.41305	4.48947	4.44775	4.76284	4.88525
Atraid	9.90098	9.7887	9.9361	9.9676	9.85005	9.75303	9.82718	9.75761	9.54501	9.74475	9.7182	9.87595	9.86102	9.82978	9.60301	9.75153	9.56335	9.64196	9.66341	9.68819
Atrip	6.7825	6.7625	6.79298	6.80976	6.87273	6.88493	6.8067	6.93378	6.85123	6.95429	6.94018	6.54771	6.76579	6.70112	6.80839	6.82845	6.63005	6.79527	6.69078	6.88838
Atrn	7.1614	7.05276	7.22232	7.07527	7.06818	7.30306	6.89986	6.82267	7.2328	7.15816	7.42154	7.64913	6.63657	6.80814	6.53004	6.82845	7.00096	6.81032	7.27523	7.22561
Atrnl1	8.19784	8.33042	7.97564	8.24354	8.38773	8.16538	8.23889	8.00803	8.07876	8.22194	8.17722	8.24878	8.32381	8.44189	8.31206	8.32835	7.90233	8.21055	8.05146	8.27726
Atrx	6.87513	6.7625	6.62058	6.63212	6.44782	6.94326	7.09928	6.80814	6.66685	6.44883	6.30029	6.24293	6.15653	6.97023	5.84671	6.11577	6.03083	5.91806	6.62079	6.54859
Atxn1	7.06823	6.99016	7.33742	7.20731	7.30906	7.28071	7.26544	7.24447	6.62688	6.32572	6.64741	6.30357	7.1142	6.97023	6.98614	6.95849	7.47068	7.56944	7.69519	7.56492
Atxn10	10.1477	9.94069	10.1787	10.043	9.88261	10.0123	10.0573	10.0371	9.68916	9.59817	9.63969	9.76446	9.59692	9.93854	9.54094	9.40128	9.45463	9.53394	9.79307	9.67694
Atxn1l	7.12139	6.94369	6.89263	7.17543	6.89869	7.07935	7.08945	7.14442	6.62688	6.52523	6.64741	6.38981	6.82621	6.70112	6.77646	7.29931	6.88086	7.00586	7.00746	6.97741
Atxn2	7.54892	7.44088	7.52554	7.66235	7.80142	7.68944	7.76112	7.71566	7.50461	7.51355	7.50297	7.17883	7.59341	7.36837	7.63458	7.73429	7.81279	7.5782	7.57577	7.62096
Atxn2l	8.77363	9.10044	8.80776	9.12921	9.05255	9.09405	9.18084	9.15068	9.33881	9.15079	9.12547	9.04511	9.38484	9.32378	9.59398	9.42599	9.34644	9.19117	9.17076	9.03311
Atxn3	6.01715	6.28002	6.05156	6.12351	6.03796	5.92444	5.88527	5.74171	6.06912	6.3041	5.86714	5.67328	5.95027	5.99139	6.02469	5.99702	6.14175	5.79852	6.29939	6.23074
Atxn7	5.02941	5.38639	5.33321	5.00388	5.09904	5.39254	5.18557	5.14374	5.3292	4.9417	5.50121	4.99702	5.59448	5.99139	5.30248	5.55995	5.15964	5.16344	5.17571	5.3781
Atxn7l1	5.92445	5.8562	6.26117	5.77441	6.19571	5.75517	6.1794	5.91981	6.04873	6.2598	5.86714	5.9308	5.88169	5.92795	5.52451	5.89386	5.75357	5.52069	5.72246	5.41772
Atxn7l2	5.25867	4.82007	4.78115	5.35947	4.93696	4.96356	4.53051	5.24243	4.84769	4.80463	5.21687	4.99702	5.09807	5.02239	4.96644	4.41305	5.46213	5.632	5.03851	5.59892
Atxn7l3	8.15624	7.92286	7.98846	8.06025	8.31315	8.41404	8.01978	8.24016	8.19132	7.98281	8.08132	8.27863	8.23392	8.31598	8.4234	8.20904	8.67091	8.73278	8.85599	8.68936
Atxn7l3b	6.94246	6.70774	6.48038	6.41491	6.81934	6.85484	6.83057	6.32493	6.51438	6.48755	7.06658	6.91746	6.6766	6.66356	6.13151	6.55906	6.77235	6.71746	7.34578	6.53178
Auh	6.86127	7.02627	6.98573	6.57167	6.55034	6.37645	6.54263	6.14915	6.10899	5.93049	6.0738	6.30357	6.40128	6.32007	6.47108	6.32614	5.95148	6.05386	6.04151	5.89915
Aunip	4.57713	4.82007	4.43594	4.60134	4.59371	4.20723	4.25257	4.18416	4.35249	4.19656	4.47942	4.30038	3.9616	4.2361	4.20864	4.41305	4.32315	4.33175	4.26759	4.16913
Aup1	9.56237	9.56351	9.74388	9.62911	9.80828	9.71761	9.50641	9.94985	9.91053	9.91839	9.83632	9.69981	10.0842	9.91507	10.078	9.95965	10.052	10.1952	10.0563	9.87199
Aurka	5.77974	5.70229	5.64233	5.7293	5.71525	5.9636	6.14109	5.89174	5.72506	5.36532	5.45815	5.9308	5.53466	5.63866	5.44041	5.78204	5.52031	5.26312	5.57568	5.33717
Aurkaip1	8.32591	8.2644	8.45794	8.39924	8.30355	8.28951	8.34531	8.36334	8.46939	8.35149	8.30723	8.48476	8.38872	8.29186	8.15496	8.47345	8.35049	8.43398	8.23856	8.31164
Aurkb	6.11585	6.13613	5.77272	6.01691	5.65286	5.66159	5.81289	5.67656	5.6716	5.17277	5.50121	4.99702	5.18282	5.2645	5.25279	5.52485	5.26913	4.99561	5.03851	5.20529
Aven	7.39483	7.27129	7.32733	7.269	7.42024	7.68378	7.72367	7.39703	7.86337	8.0733	7.9426	7.9936	7.42518	7.75198	7.5621	7.75577	7.70562	7.76617	7.76747	7.75572
Avil	4.91028	5.1563	5.24212	4.66168	4.81351	4.72019	4.67403	5.09106	4.79122	4.45326	4.47942	4.59621	4.90657	5.14978	4.46995	4.99884	4.56119	4.44775	4.55118	4.16913
Avl9	5.89674	5.87679	6.36513	5.88086	6.17426	6.19371	6.45262	6.21773	6.16669	6.2598	5.98909	6.33292	5.62337	6.21904	5.60336	5.69148	5.77708	5.91806	6.16659	6.23074
Avpi1	10.1192	10.0867	10.1731	10.1529	10.0851	10.0717	9.92229	10.057	9.64379	9.91316	9.9364	10.0611	10.4062	10.3184	10.3407	10.3739	10.4602	10.556	10.5517	10.5555
Axin1	7.3511	7.65692	7.35739	7.27653	7.68774	7.72291	7.54184	7.69231	7.58941	7.58573	7.52263	7.4791	8.29023	8.21695	8.3555	8.19341	8.30492	8.37503	8.27052	8.09184
Axin2	4.31807	4.38802	4.00293	4.20616	3.55988	3.55988	3.55988	4.00302	3.55988	4.01189	4.02545	3.55988	3.55988	3.55988	4.02054	3.55988	3.55988	4.00904	3.55988	3.55988
Axl	10.819	10.615	10.6656	10.8676	10.7289	10.9366	10.7053	10.6672	10.7829	10.9979	11.083	11.0134	10.9554	10.6734	10.896	10.9403	10.9269	10.8685	10.8574	10.8965
Azi2	5.65131	5.52769	5.57185	5.53131	5.40689	5.45115	5.40881	5.64271	5.46475	5.40903	5.76773	5.80831	5.53466	5.46555	5.56455	5.55995	5.6804	5.76687	5.80318	5.45611
Azin1	6.69124	6.52937	6.40462	6.1902	7.35644	7.33234	7.94044	7.36779	7.54764	7.48551	7.2668	7.04544	7.59341	7.71611	7.11893	7.43002	6.89127	7.00586	7.55362	7.17288
Azin2	5.9516	5.8562	5.83336	6.14049	5.51821	5.45115	5.44234	5.45858	5.1351	5.27291	5.26913	4.9106	5.73289	5.36915	5.90871	5.59412	5.46213	5.55888	5.33669	5.1084
B130024G19Rik	4.53153	4.76941	5.14344	5.08429	4.93696	4.46801	4.79835	4.70652	4.79122	5.17277	5.21687	5.07712	4.44702	4.2361	4.57336	4.16749	4.74707	4.63919	4.88192	4.67984
B230208H11Rik	4.7014	4.59923	4.43594	4.38973	4.50686	4.39109	4.35724	4.62525	4.35249	4.19656	4.67712	4.46202	5.05322	5.36915	5.25279	5.10453	5.19728	5.44066	5.03851	5.00249
B230209E15Rik	4.31807	3.55988	4.00293	3.55988	3.55988	3.93571	3.55988	3.55988	3.55988	3.55988	3.55988	3.55988	3.9616	3.55988	4.46995	4.16749	3.55988	3.55988	3.55988	3.99227
B230217C12Rik	4.77597	4.86832	4.70629	4.71834	4.74568	4.30534	4.12724	4.43612	4.66755	4.55491	4.67712	3.55988	4.79618	4.87836	4.74984	4.59757	4.99531	4.54881	4.62728	4.6003
B230217O12Rik	4.3773	4.46467	4.32141	4.60134	4.16516	4.39109	4.60515	4.78139	3.95991	4.01189	4.02545	3.55988	3.55988	4.71108	4.3512	4.59757	4.41084	4.33175	4.13962	3.55988
B230219D22Rik	7.51413	7.44753	7.32733	7.02241	7.29939	7.23492	7.20311	7.25516	7.18807	7.15816	7.06658	6.85887	7.12382	7.03021	6.79252	6.93342	6.99133	6.96617	7.49282	7.28641
B230307C23Rik	5.08447	4.95861	4.62504	4.96136	4.93696	5.16182	5.05578	4.70652	5.52736	5.06317	5.41355	5.468	5.33593	5.02239	5.08975	5.20122	4.99531	5.05438	4.93669	4.94547
B230319C09Rik	4.25331	3.55988	4.00293	4.08902	3.98944	3.55988	3.96235	4.00302	3.95991	3.55988	3.55988	4.08633	3.9616	3.55988	4.02054	3.55988	3.55988	4.19257	3.55988	3.99227
B230354K17Rik	6.22994	6.41029	6.23941	5.96028	5.85934	5.9636	5.88527	5.74171	5.8967	6.04058	5.98909	5.67328	5.53466	5.99139	5.78167	5.78204	5.84519	5.632	6.01949	5.63226
B2m	10.9868	10.7314	10.8442	10.6501	10.7773	10.7664	11.0739	10.5705	10.5871	10.8025	10.8741	10.9955	10.5128	10.7747	10.0236	10.4493	10.328	10.3624	10.6972	10.4035
B330016D10Rik	4.53153	4.30258	4.97738	4.66168	4.29855	4.30534	4.67403	4.18416	4.73136	5.00411	4.47942	4.30038	4.85285	5.2645	5.08975	4.59757	4.74707	4.79716	4.46766	4.88525
B3galnt1	7.60371	7.54989	7.34744	7.48566	7.73859	7.77701	7.64569	7.79087	7.58941	7.52277	7.50297	7.43988	7.28673	7.16993	6.98614	6.95849	7.18096	7.04446	7.26616	7.14028
B3galnt2	6.16264	6.24933	6.02614	6.1902	6.50002	6.39064	6.55709	6.26162	6.58575	6.77949	6.41167	6.44446	6.15653	6.50237	6.07915	6.57546	6.37019	6.10458	6.40384	6.37055
B3galt1	4.48335	4.20482	4.00293	4.38973	4.40983	3.93571	4.12724	4.18416	4.24841	4.33658	4.3595	4.46202	4.52877	4.50783	4.3512	4.51042	3.55988	4.00904	3.55988	4.51294
B3gat3	7.83957	7.94178	7.92984	7.9284	7.93192	8.13674	7.87934	8.06967	8.07387	7.92148	7.99269	7.88123	7.94099	7.76959	8.23274	8.01512	7.90742	8.21616	7.91358	7.89845
B3glct	5.58198	5.58005	5.67618	5.58374	5.48219	5.39254	5.1007	5.74171	5.46475	5.56996	4.91257	5.28843	4.85285	5.55505	5.60336	5.15389	5.30349	5.48131	5.47879	5.33717
B3gnt2	7.88446	7.75115	7.98846	7.53035	8.30836	8.09481	8.21214	8.17997	7.66296	7.728	7.53236	7.43988	7.79878	7.75198	7.42569	7.54977	7.69975	7.4504	7.45347	7.68242
B3gnt4	4.31807	4.20482	4.00293	4.46653	4.16516	4.46801	3.55988	4.00302	3.95991	4.01189	4.02545	4.08633	3.9616	4.2361	4.02054	4.41305	4.1027	4.19257	3.97119	3.99227
B3gnt5	4.00096	3.55988	4.00293	3.93508	4.16516	3.55988	3.96235	4.18416	3.55988	4.01189	4.3595	3.55988	4.44702	4.50783	3.55988	3.55988	4.56119	4.54881	4.13962	4.30336
B3gnt9	7.76764	8.01949	7.92984	7.84003	7.71702	7.67241	7.95666	7.67653	7.78773	7.86468	7.65313	7.86161	7.95714	7.60278	7.82461	7.82513	7.65799	7.65472	7.59758	7.55674
B3gntl1	6.72232	6.542	6.68574	6.50848	5.9893	6.19371	5.88527	6.00066	6.24002	6.46833	6.45383	6.4174	5.33593	5.86135	5.87807	5.59412	5.19728	5.35512	5.40978	5.59892
B4galnt1	7.16702	7.30832	7.69177	7.54286	7.26998	7.27318	7.18478	7.49938	7.21507	7.09754	7.13223	7.13026	7.71253	7.05927	7.79332	7.69034	7.34074	7.43118	7.07147	7.43691
B4galt1	8.30068	8.31239	8.28703	8.13226	8.35558	8.22879	8.05535	8.26144	7.80554	7.94907	7.95709	8.07246	9.19847	9.35319	9.25904	8.93141	8.91781	9.26601	8.96036	8.94521
B4galt2	8.57974	8.82085	8.75255	8.77207	8.54669	8.78987	8.32881	8.66012	8.42022	8.37199	8.38958	8.38539	8.86693	8.76455	8.96191	8.7151	8.48937	8.85638	8.6143	8.75146
B4galt3	5.86844	6.01268	5.86266	5.86024	5.68443	6.00165	6.14109	5.91981	6.24002	6.14238	6.20422	5.9308	5.70636	5.63866	5.99662	6.04577	6.06882	5.94634	6.06317	6.23074
B4galt4	5.28158	5.47307	5.49725	5.15937	5.14826	4.77377	5.05578	5.24243	5.49645	5.7462	5.16218	5.07712	5.14123	4.50783	5.08975	4.8181	4.99531	5.21434	4.93669	5.3781
B4galt5	8.77179	8.63319	8.77119	8.61846	10.3148	10.2396	10.1795	10.2842	10.4126	10.5406	10.5	10.4546	9.8865	10.1103	9.87121	9.9976	10.5789	10.6417	10.5265	10.5888
B4galt6	6.98138	6.89564	6.87882	6.69008	7.39324	7.40988	7.19398	7.04918	7.70154	7.54104	7.79712	7.54217	7.04496	7.08776	7.29742	7.31873	7.42154	7.53386	7.54616	7.61309
B4galt7	4.81124	4.76941	4.53575	4.66168	4.40983	5.04712	4.9601	4.70652	5.0008	5.32	5.3192	5.22214	5.14123	4.87836	5.30248	4.8181	5.4011	5.52069	5.21805	5.15786
B4gat1	7.69579	7.74578	7.76071	7.60981	7.53166	7.62597	7.61872	7.51723	7.30993	7.34689	7.46284	7.21031	7.49338	7.76959	7.2169	7.39388	7.18939	7.29947	7.34578	7.51508
B630005N14Rik	5.99131	6.20195	6.05156	6.12351	6.10781	6.39064	5.93143	6.14915	6.1285	6.21404	5.98909	6.24293	6.44852	6.16559	6.13151	6.50866	6.9016	6.73337	6.36989	6.31235
B630019K06Rik	4.7014	4.95861	5.14344	4.87092	4.16516	4.72019	4.25257	4.78139	4.79122	5.06317	4.67712	4.59621	4.44702	4.2361	4.3512	4.51042	4.68914	4.63919	4.82412	4.82135
B830017H08Rik	4.25331	3.93429	4.00293	4.38973	3.55988	3.55988	3.96235	3.55988	4.24841	4.01189	3.55988	4.30038	3.55988	3.55988	3.55988	3.55988	3.94484	3.55988	3.97119	3.55988
B930041F14Rik	5.85407	6.10199	5.80339	6.07125	5.9893	5.8841	5.76234	5.83375	5.8735	5.81053	5.66017	5.468	5.83392	6.27048	5.71325	6.13832	5.84519	5.79852	5.6944	5.75761
B930059L03Rik	4.57713	4.65946	4.53575	4.5366	5.0476	4.96356	4.60515	4.43612	4.73136	5.06317	4.84002	4.59621	4.7361	4.71108	4.20864	4.94195	4.56119	4.72142	4.76284	4.41532
B9d1	7.55321	7.76716	7.70738	7.75662	7.55618	7.56573	7.38249	7.73864	7.44515	7.43753	7.32401	7.30078	7.64091	7.60278	7.85523	7.33789	7.60244	7.4881	7.18182	7.46345
B9d2	6.92925	6.90538	6.98573	7.03136	6.94922	6.74965	6.62719	6.98623	6.65365	6.68324	6.73502	6.95522	6.9178	7.03021	6.79252	6.82845	6.89127	7.0571	7.05045	6.82117
BC002163	6.44256	6.51663	6.23941	6.31458	6.33714	6.16075	6.21666	7.76872	6.7559	6.64963	6.12747	6.21157	6.77808	6.87522	6.3669	6.38346	6.37019	6.58326	6.12616	6.27215
BC003331	7.13294	7.15404	7.04867	7.27653	7.02179	6.92408	7.28276	6.79347	7.08442	7.39795	6.92541	6.85887	6.88415	6.80814	7.05408	7.34737	6.99133	6.79527	6.71783	6.80733
BC003965	5.00083	4.86832	5.33321	5.32835	5.0476	5.23242	4.9601	4.91623	5.3292	5.32	4.91257	5.411	4.95768	4.87836	4.89913	4.94195	5.36943	5.05438	5.13178	5.15786
BC004004	5.73305	5.60544	5.41795	5.75204	5.48219	5.75517	5.50682	5.70954	5.80137	5.49207	5.8017	5.76483	5.40577	5.46555	5.84671	5.48874	5.88873	5.94634	5.6064	5.5647
BC005537	5.02941	5.00106	5.03552	5.32835	5.09904	5.08665	5.26468	5.14374	4.95216	4.9417	4.47942	4.71269	5.09807	5.71718	5.08975	5.48874	4.80174	4.93351	4.76284	4.94547
BC005561	4.00096	4.38802	4.18403	4.66168	3.55988	4.82459	4.12724	4.18416	3.95991	4.33658	4.47942	4.30038	4.52877	4.50783	3.55988	4.30137	4.1027	3.55988	4.37443	4.51294
BC005624	6.80442	6.66235	6.68574	6.84071	7.07955	6.70527	6.62719	7.10945	6.81623	6.63252	6.64741	7.01004	6.9178	6.84208	6.65865	6.40205	6.51297	6.70137	6.67706	6.79336
BC006965	4.00096	4.30258	4.18403	4.46653	3.98944	3.93571	4.12724	4.00302	3.55988	3.55988	3.55988	4.08633	4.2513	4.50783	4.02054	4.30137	3.55988	4.00904	4.26759	3.55988
BC017158	6.46121	6.31005	6.34496	6.50848	6.23762	6.36212	6.37289	6.63763	6.42362	6.63252	6.70063	6.30357	6.53847	6.45898	6.38837	6.36462	6.37019	6.37478	6.33509	6.18803
BC017643	7.56175	7.33008	7.71512	7.52405	7.82849	7.78759	7.77339	7.94363	7.89698	7.61188	7.67962	7.88123	7.44827	7.64156	7.72031	7.65265	7.53148	7.67118	7.7546	7.58921
BC020402	4.97148	4.91443	4.85076	5.04481	5.0476	5.12485	5.14391	4.97766	4.73136	5.11928	4.91257	4.46202	4.95768	5.14978	5.3502	4.94195	4.80174	4.19257	4.93669	5.25089
BC022687	9.50174	9.55434	9.56324	9.63931	10.0554	10.0631	9.60385	10.1224	9.86607	9.53373	9.84217	9.97489	9.96964	9.81294	9.88423	9.77619	10.2954	10.3599	10.2229	10.2601
BC023829	6.75273	6.43765	6.89263	6.74575	6.59891	6.77133	6.43704	6.48085	6.66685	6.46833	6.15354	6.79774	6.72825	7.00054	6.77646	6.26634	6.99133	6.7491	6.50098	6.765
BC024978	4.57713	4.65946	4.62504	4.9171	4.87706	4.77377	4.35724	4.70652	4.84769	4.80463	4.3595	4.99702	5.00649	5.02239	4.74984	4.8181	4.56119	4.72142	4.76284	4.30336
BC025920	4.48335	4.59923	4.43594	4.82258	4.59371	4.60302	4.44863	4.32157	4.5248	4.9417	4.47942	4.9106	4.35579	3.55988	4.02054	4.67692	3.94484	4.19257	3.97119	4.30336
BC027231	6.07967	6.04912	6.07651	5.92116	6.35622	6.48612	6.30563	6.5873	6.54336	6.34702	6.62922	6.68957	6.35236	6.62497	6.40951	6.49145	6.94218	6.95269	6.90567	6.64545
BC028528	4.31807	4.08791	4.18403	3.55988	3.98944	4.0899	4.12724	4.18416	3.95991	3.55988	4.2155	3.55988	3.55988	3.55988	4.02054	3.55988	3.94484	4.00904	4.13962	4.16913
BC029214	8.12494	8.24171	8.17941	8.23202	7.94434	7.82914	7.53464	7.80545	7.27616	7.33645	7.41103	7.32971	8.13804	8.0399	8.23274	7.85859	7.7798	8.09957	7.56104	7.61309
BC029722	8.859	8.79253	8.98748	8.91806	8.57489	8.53492	8.45964	8.71124	8.49153	8.49857	8.48256	8.58967	8.71079	9.02068	8.56423	8.7151	8.60666	8.63572	8.12325	8.47652
BC030336	5.41059	5.65477	5.37631	5.32835	5.80358	5.58669	5.95392	5.53546	5.39884	5.36532	5.73285	5.57476	5.70636	5.2645	5.60336	5.65983	5.54842	5.76687	5.9512	6.18803
BC030867	4.77597	4.71601	4.43594	5.22988	4.59371	4.96356	4.85511	4.97766	5.04738	4.45326	4.58382	5.35125	5.05322	4.50783	4.82722	4.8181	5.26913	5.21434	5.17571	4.75315
BC031181	9.13194	9.19985	9.15861	9.1477	9.25769	9.20843	9.34564	9.372	9.52549	9.58507	9.43022	9.5611	9.35878	9.51287	9.38478	9.39674	9.35949	9.32943	9.19234	9.17579
BC031361	4.09905	4.46467	4.32141	3.93508	4.59371	4.20723	4.12724	4.32157	4.24841	4.19656	4.3595	4.08633	4.2513	3.55988	4.02054	3.9911	4.1027	4.00904	4.13962	4.41532
BC037034	6.25166	6.32482	6.02614	6.08889	6.48284	6.64775	6.37289	6.26162	6.46974	6.34702	6.66538	6.64386	6.49422	6.58528	6.56801	6.47403	6.7148	6.79527	6.54712	6.64545
BC037704	4.66181	4.82007	4.62504	4.71834	4.16516	4.46801	4.12724	4.32157	4.59904	4.6458	4.67712	4.30038	4.1262	4.50783	4.20864	4.51042	5.0387	5.16344	4.55118	4.51294
BC039966	5.36908	5.67875	5.83336	5.65856	5.44511	5.5342	5.30235	5.24243	5.61583	5.60719	5.50121	5.411	5.47187	5.2645	5.60336	5.55995	5.33691	5.39863	4.88192	4.94547
BC048403	6.27305	6.33944	6.56964	6.49549	6.01385	6.10976	6.06108	6.07693	6.16669	6.46833	6.51477	6.471	5.67928	5.79124	6.07915	5.62739	6.3087	5.97404	6.48525	6.20955
BC051226	5.02941	5.26037	5.33321	5.29641	5.24083	4.91924	5.05578	4.97766	5.2166	5.2239	5.36728	5.468	4.7361	4.71108	5.30248	4.94195	5.26913	5.05438	5.03851	4.94547
BC052040	5.86844	6.03102	5.94689	5.58374	5.71525	5.58669	5.50682	5.37665	5.84989	5.87186	5.41355	5.76483	5.43926	5.63866	5.25279	5.9204	5.08046	4.99561	5.13178	5.1084
BC055324	4.87831	5.04192	4.97738	4.60134	5.09904	4.53819	4.79835	4.43612	4.66755	4.6458	4.76194	4.46202	4.2513	4.71108	4.57336	4.59757	4.62742	4.79716	4.62728	4.75315
BC065397	4.18127	3.93429	4.00293	4.20616	4.29855	4.0899	3.96235	4.18416	4.35249	4.33658	4.47942	4.08633	3.9616	4.2361	4.02054	4.16749	4.1027	4.00904	4.13962	4.16913
BC068281	4.62046	4.76941	4.53575	4.46653	4.81351	4.82459	4.35724	4.43612	4.84769	4.80463	4.67712	4.81648	3.55988	3.55988	4.20864	3.55988	4.62742	4.19257	4.37443	4.6003
BC100451	5.02941	5.11943	5.09076	4.9171	5.0476	5.04712	4.90891	4.85102	5.0008	5.27291	4.76194	4.59621	5.59448	5.55505	5.14668	5.62739	5.62922	5.55888	5.5442	5.3781
Babam1	8.94937	9.01833	8.99701	9.16596	8.96094	8.71165	8.99996	9.09553	8.9028	9.16259	9.00882	9.14159	8.97912	8.64592	8.8751	9.2409	9.0479	9.12121	8.91201	8.73347
Bace1	4.87831	4.91443	4.53575	4.87092	4.50686	4.60302	4.67403	4.70652	4.5248	4.55491	4.02545	4.30038	4.52877	4.71108	4.66579	4.88186	4.62742	3.55988	4.62728	4.16913
Bach1	4.62046	4.82007	4.53575	4.66168	4.59371	4.66346	4.67403	4.70652	4.44337	4.45326	4.91257	4.71269	5.18282	5.2645	4.74984	4.75006	4.48947	4.63919	4.69748	4.41532
Bach2	4.43213	4.71601	4.62504	4.30412	4.67279	4.46801	4.25257	4.32157	3.95991	4.33658	4.02545	4.08633	4.1262	4.2361	5.14668	4.51042	4.99531	4.93351	4.69748	5.00249
Bad	9.10744	9.06213	9.21959	9.13746	8.83675	8.94408	8.69671	9.0102	8.59739	8.44637	8.5746	8.77379	8.86977	8.69271	8.94425	8.83068	8.47229	8.85638	8.61785	8.60083
Bag1	10.1228	10.1077	9.98321	10.1293	10.0045	10.0932	9.70474	10.1568	9.82601	9.55404	9.83632	9.97033	10.0988	10.0824	10.0715	9.70824	10.0804	10.2344	10.0471	10.1946
Bag2	7.85006	7.88915	7.93647	7.99356	9.10042	9.06614	8.88055	8.9688	8.84382	8.66975	8.64332	8.81	10.028	9.88719	9.97396	9.76919	9.28523	9.27946	9.25067	9.2126
Bag3	8.52417	8.37629	8.38717	8.4465	9.06111	9.11933	9.03342	8.99759	8.7972	8.4939	8.83175	8.65938	10.1697	10.3391	10.4585	10.3054	9.30464	9.4413	9.39833	9.46448
Bag4	4.48335	4.38802	4.18403	4.30412	4.81351	4.30534	4.60515	4.62525	4.5248	4.55491	3.55988	4.46202	4.35579	4.2361	3.55988	4.16749	4.48947	4.33175	4.37443	4.41532
Bag5	7.05615	7.2021	7.12069	7.22298	7.70976	7.52833	7.77949	7.76872	7.21507	7.41788	7.48305	7.16282	7.76857	7.83792	7.58057	7.83861	7.19777	7.15436	7.09218	7.32555
Bag6	9.68623	9.80554	9.54819	9.88188	9.83848	9.75034	9.69673	9.94	9.96028	9.78157	9.80669	9.80856	10.1275	10.0541	10.0568	9.89678	10.0634	10.118	9.80401	9.78563
Bahcc1	6.35541	6.06697	6.26117	6.25379	6.4119	6.47287	5.83746	6.17239	6.43916	5.71282	6.01792	6.07844	6.05732	6.21904	5.87807	5.89386	6.42907	6.7491	6.0845	6.2516
Bahd1	7.46486	7.59247	7.49885	7.51137	7.72425	7.78759	7.40637	7.6363	7.27616	6.92662	6.88016	7.16282	7.6275	7.54256	7.58057	7.57418	7.39268	7.20061	7.42933	7.61309
Baiap2	9.51604	9.31292	9.12713	9.46191	9.57713	9.61026	8.86633	9.62043	9.28283	8.961	9.11905	9.04944	9.60718	9.44893	9.7464	9.34821	9.43363	9.71302	9.32856	9.56347
Baiap2l1	6.52458	6.20195	6.51677	6.57167	6.50002	6.17733	6.37289	6.28305	6.27527	5.9015	6.04615	6.17949	6.36886	6.36794	6.49101	6.55906	6.65479	6.5476	6.31735	6.59786
Bak1	8.31335	8.14308	8.34297	8.22041	8.10781	8.36903	7.45297	8.10542	7.69518	7.6876	7.86787	7.92912	8.38076	8.1106	8.39245	8.06181	8.07982	8.58896	8.13322	8.42363
Banf1	10.5995	10.634	10.4719	10.5777	10.7868	10.7524	10.4066	10.851	10.7124	10.3943	10.6959	10.6696	10.5854	10.5417	10.5674	10.407	10.5805	10.7236	10.8973	10.8296
Banp	4.00096	4.53461	4.18403	4.38973	4.67279	4.46801	4.60515	4.53595	4.84769	4.9417	4.91257	4.81648	4.35579	4.71108	4.66579	4.94195	4.48947	4.44775	4.62728	4.16913
Bap1	7.10975	7.1043	7.28625	7.09246	7.05673	7.24265	7.2567	7.1212	7.28468	7.21631	6.98358	7.13026	7.56553	7.56292	7.27487	7.33789	7.58979	7.69552	7.48504	7.60517
Bard1	5.02941	4.95861	4.62504	4.5366	4.74568	4.46801	4.67403	4.62525	4.79122	4.80463	4.58382	4.71269	4.35579	3.55988	3.55988	4.30137	4.41084	4.00904	4.55118	4.16913
Basp1	10.0254	10.1326	10.1647	10.2184	10.3231	10.3443	10.2869	10.2855	10.3281	10.3627	10.3341	10.4116	10.804	10.8048	10.7913	10.8082	11.1139	11.0066	11.0036	10.8555
Bax	9.41516	9.24234	9.59496	9.55103	9.48681	9.62945	9.02321	9.6449	9.55555	9.01736	9.5084	9.48	9.39079	9.20621	9.79448	9.2409	9.45115	9.94663	9.64091	9.82012
Baz1a	5.16234	5.11943	4.70629	5.29641	5.68443	6.09233	5.70976	5.64271	5.29283	5.27291	5.58316	5.28843	6.23101	6.16559	6.25423	6.13832	6.06882	5.59596	5.9512	5.87203
Baz1b	8.89314	8.90264	8.91892	8.89635	8.96399	8.85906	8.70313	8.95255	9.04175	8.97781	9.12547	9.05376	8.57451	8.51663	8.9478	8.63254	9.00107	8.94005	8.72052	8.81442
Baz2a	7.09801	6.87596	6.87882	7.01341	7.13505	7.15516	6.87714	7.16727	6.99361	6.82526	6.92541	6.83879	7.26952	7.11568	7.01371	7.27962	7.36323	7.23433	7.27523	7.30611
Baz2b	6.81165	7.03515	6.76316	6.93924	6.70609	6.76053	6.6408	6.65402	6.52895	6.66654	6.5921	6.91746	6.95068	6.77336	7.04075	7.1554	6.41459	6.83997	6.45326	6.58163
Bbc3	7.66839	7.63382	7.66003	7.74585	7.10201	6.74965	7.0696	6.94708	7.08442	7.26118	6.89541	7.04544	5.50366	5.99139	5.93866	5.89386	5.90997	5.82943	5.74992	6.00246
Bbip1	4.3773	4.65946	4.43594	4.20616	4.16516	4.20723	4.53051	4.32157	4.44337	4.45326	4.2155	4.46202	4.60329	4.71108	4.3512	4.30137	4.32315	4.63919	4.13962	4.30336
Bbs1	5.21149	5.11943	5.33321	5.41943	5.09904	5.08665	5.40881	5.24243	5.0008	5.11928	5.16218	5.28843	4.95768	4.87836	4.3512	5.24673	4.90297	4.19257	4.62728	4.75315
Bbs10	5.13697	5.19202	5.09076	5.29641	4.87706	4.46801	4.9601	4.18416	4.66755	4.9417	4.67712	4.9106	4.35579	4.2361	4.3512	4.41305	4.68914	4.33175	4.55118	4.67984
Bbs12	5.36908	5.22669	5.37631	5.29641	5.74536	5.73239	5.73631	5.49761	5.96397	5.7462	5.83482	5.76483	4.90657	4.87836	5.08975	5.05293	5.12073	4.72142	5.13178	5.15786
Bbs2	6.39482	6.43765	6.46183	6.5341	6.37503	6.19371	6.1794	6.10143	6.24002	6.14238	5.95963	5.89121	6.31876	6.10997	6.25423	6.06951	5.62922	5.85963	5.40978	5.9518
Bbs4	5.05728	5.29313	4.85076	5.32835	4.16516	4.60302	4.9601	4.53595	4.95216	4.9417	4.76194	4.9106	4.67206	5.14978	4.74984	5.05293	4.95013	4.54881	5.08611	4.6003
Bbs5	5.21149	4.95861	5.49725	5.12245	4.99368	5.00613	5.1007	4.62525	4.35249	4.9417	5.10479	5.1519	4.7361	5.02239	4.66579	4.99884	4.32315	4.00904	4.76284	4.51294
Bbs7	5.83953	5.91704	6.05156	6.01691	5.85934	5.66159	5.56815	5.37665	5.49645	5.7462	5.66017	5.76483	5.29945	5.55505	5.64104	4.88186	4.95013	4.93351	5.08611	5.3781
Bbs9	6.60204	6.74085	6.74801	6.52135	6.39359	6.43237	6.35638	6.32493	5.6716	5.93049	5.98909	6.21157	6.53847	6.10997	6.54915	6.67004	5.52031	5.632	5.90367	5.78716
Bbx	6.43315	6.32482	6.42395	6.71261	6.58291	6.39064	6.43704	6.19525	6.06912	5.84155	5.98909	6.00664	5.9278	6.62497	5.78167	6.09283	6.03083	5.73444	6.01949	5.97737
Bcan	4.43213	4.08791	4.32141	4.30412	4.50686	4.60302	4.25257	4.62525	4.73136	4.01189	4.47942	4.59621	4.1262	4.2361	4.3512	3.55988	4.68914	4.44775	4.46766	4.41532
Bcap29	5.43083	5.58005	5.37631	5.53131	5.24083	5.6371	5.44234	5.0358	5.09209	5.11928	5.41355	5.22214	5.09807	4.87836	5.08975	5.15389	5.0387	4.63919	5.17571	5.20529
Bcap31	9.47496	9.59515	9.53517	9.58458	9.70281	9.65704	9.94815	9.69847	9.78779	9.7349	9.85381	9.75918	9.44896	9.31783	9.34228	9.41705	9.41053	9.46031	9.66512	9.59965
Bcar1	7.71122	7.80382	7.97564	7.71303	8.03422	7.85954	7.74252	7.99538	7.70787	7.58573	7.67962	7.87145	9.7878	9.72119	9.90263	9.74083	8.86387	9.02871	8.76924	8.84825
Bcar3	7.13294	7.09584	6.98573	6.97681	6.89869	6.89482	7.0696	6.90681	6.70571	6.91258	6.51477	6.52261	7.17097	7.54256	7.16875	7.17687	6.52647	6.70137	6.53191	6.40803
Bcas2	8.71185	8.73415	8.79324	8.59469	8.62197	8.67231	8.5299	8.49937	8.47681	8.4608	8.49749	8.51014	8.60896	8.68347	8.31206	8.4991	8.21331	8.49982	8.41639	8.42363
Bcas3	7.58707	7.62798	7.8049	7.67944	7.42912	7.59013	7.549	7.51723	7.13247	7.09754	7.10633	7.09693	7.60714	7.8709	7.98549	8.14546	7.07572	7.27809	7.1126	7.10692
Bcat1	5.13697	5.04192	5.03552	5.15937	4.99368	5.16182	5.14391	4.85102	5.3292	4.9417	5.41355	5.411	5.56492	5.71718	5.52451	5.8109	5.4011	5.66705	5.63641	5.5647
Bcat2	6.11585	5.87679	6.02614	6.20638	5.71525	6.17733	5.59775	5.86306	6.10899	5.67856	5.58316	5.468	5.97237	5.55505	5.96795	6.06951	5.6804	5.31	5.5442	5.45611
Bccip	7.85006	7.75651	7.89621	7.79893	7.86815	7.8745	8.07033	7.83417	8.16859	8.34113	8.08132	8.24878	7.87448	7.88712	7.77741	7.93585	8.18003	8.03117	7.89611	8.20593
Bcdin3d	5.92445	6.01268	5.74133	5.94086	5.55323	5.66159	5.88527	6.05198	5.8735	5.93049	5.83482	6.00664	5.14123	5.2645	5.30248	5.29055	5.43199	5.35512	5.17571	5.45611
Bckdha	7.43726	7.44753	7.46247	7.63924	6.99801	7.29565	6.91109	7.14442	6.79241	6.2598	6.71793	6.85887	7.50076	7.24761	7.51486	7.16618	6.89127	7.46937	7.03982	7.08423
Bckdhb	6.85428	6.7732	6.74801	7.04909	6.50002	6.59998	6.85405	6.86536	6.29256	6.81017	6.62922	6.44446	6.55291	6.50237	6.6231	6.32614	6.08742	6.45425	6.26274	6.16617
Bckdk	5.00083	4.71601	5.24212	5.19515	4.87706	4.96356	4.79835	4.70652	4.73136	5.00411	5.26913	4.9106	4.67206	4.50783	5.39613	5.3737	4.95013	5.44066	5.25892	4.88525
Bcl10	7.37556	7.32287	7.48078	7.31358	8.30355	8.15318	8.50441	8.27196	7.75142	8.09197	7.89823	7.74866	8.12381	8.54751	8.17934	8.30914	7.94756	7.84804	7.76747	8.07477
Bcl2	5.50867	5.04192	5.49725	5.08429	5.80358	5.8212	5.56815	5.67656	6.27527	6.11764	6.01792	5.9308	5.18282	5.71718	5.56455	5.8109	5.6804	5.59596	5.80318	5.75761
Bcl2l1	8.24092	8.31963	8.20708	8.23587	9.67147	9.71485	9.60385	9.70236	9.43327	9.52461	9.41982	9.52424	9.3031	9.20621	9.1646	9.38075	9.34831	9.2741	9.03926	9.11596
Bcl2l11	6.09184	5.8562	6.02614	5.94086	5.88636	5.66159	5.53786	5.49761	5.6986	5.60719	5.45815	5.80831	6.31876	6.58528	5.67765	5.89386	5.52031	5.85963	5.44476	5.69644
Bcl2l12	6.1039	6.16944	6.00024	5.99829	5.9893	6.00165	5.76234	5.74171	5.82585	5.49207	6.1009	6.14663	6.03658	6.21904	6.10558	5.75254	5.60285	5.70118	5.40978	5.92573
Bcl2l13	5.7488	6.01268	5.70916	5.88086	5.74536	5.56072	5.50682	5.64271	5.58702	5.81053	5.83482	5.71986	5.90494	5.71718	6.10558	6.11577	5.99174	5.55888	5.97435	5.52953
Bcl2l2	6.76023	7.02627	7.04867	6.74575	6.97383	6.77133	7.07956	6.79347	6.78035	6.86959	7.01179	6.68957	6.71552	7.16993	6.92933	7.1336	7.18939	7.0571	7.05045	7.01392
Bcl3	4.97148	5.04192	5.28853	4.96136	4.81351	4.60302	4.73818	4.78139	4.84769	4.80463	4.67712	5.07712	5.99411	5.79124	5.56455	5.69148	5.46213	5.66705	5.63641	5.15786
Bcl6	5.73305	5.60544	5.67618	5.47662	6.4119	6.10976	6.06108	6.42441	6.34317	5.95887	6.15354	5.96926	6.43295	6.54444	6.6761	6.26634	6.03083	6.12925	6.45326	5.78716
Bcl7a	5.68462	5.41596	5.94689	5.60917	4.50686	4.87299	4.90891	4.91623	5.43223	5.45124	4.76194	5.468	4.79618	4.87836	4.82722	5.20122	5.49155	5.48131	5.44476	6.12137
Bcl7b	6.6514	6.78382	6.95975	6.57167	6.83288	6.87497	6.57139	6.80814	6.94053	6.50652	6.61078	6.77676	6.96147	6.87522	6.90005	7.1336	6.83845	6.6351	6.84579	7.07275
Bcl7c	5.76436	6.06697	6.12507	5.58374	4.59371	4.72019	5.97605	5.83375	6.20385	6.04058	5.69702	6.38981	5.99411	6.21904	4.74984	5.99702	4.48947	4.44775	5.99711	6.00246
Bcl9	6.34538	6.38238	6.44302	6.70139	5.93882	5.92444	5.65497	6.34541	6.22206	6.04058	5.83482	5.96926	5.59448	5.71718	5.93866	5.62739	5.93089	6.33327	5.92765	5.9518
Bcl9l	8.54794	8.78993	8.74124	8.79571	7.90675	7.74479	7.58429	7.81988	7.96193	7.63757	7.87552	7.61436	7.71886	7.66057	8.30099	8.05605	7.80188	7.8114	7.45347	7.5485
Bclaf1	5.02941	5.1563	5.33321	5.08429	5.19546	5.36216	5.22579	5.0358	5.0008	4.87542	5.21687	5.28843	4.67206	5.14978	4.89913	4.59757	4.48947	4.54881	4.98878	5.45611
Bco2	4.00096	3.55988	3.55988	4.20616	3.55988	4.0899	4.25257	3.55988	3.95991	4.19656	4.3595	4.08633	3.9616	3.55988	4.02054	3.55988	4.1027	4.19257	3.97119	3.99227
Bcor	6.11585	5.67875	6.12507	5.8393	5.91285	5.98276	6.14109	5.97425	5.29283	6.09244	5.54284	5.71986	6.23101	6.54444	6.23055	6.22498	5.75357	5.632	5.80318	5.84434
Bcorl1	4.62046	4.53461	4.78115	4.60134	4.29855	4.46801	4.53051	4.18416	4.59904	4.01189	4.47942	4.30038	4.60329	4.50783	4.3512	4.41305	4.56119	4.54881	4.69748	4.30336
Bcr	7.15008	7.21777	7.18924	7.11786	7.28965	7.21146	6.85405	7.24447	7.16978	6.66654	7.25508	7.01004	7.09476	7.00054	7.11893	6.97086	7.02945	7.20061	6.94042	7.10692
Bcs1l	6.50676	6.59139	6.77815	6.60825	6.2783	6.36212	6.71981	6.55271	6.42362	6.54369	6.27689	6.00664	6.53847	6.58528	6.43034	6.40205	5.90997	5.88917	6.0845	5.75761
Bdh2	7.0622	6.94369	6.86487	6.96751	6.80567	6.74965	6.87714	6.53509	6.51438	6.73219	6.53451	6.36165	7.09476	7.08776	7.09334	7.08898	7.16395	6.92534	6.82111	6.77925
Bdnf	5.83953	5.67875	5.70916	5.7293	6.93676	6.70527	6.93327	6.48085	6.962	6.77949	6.89541	6.73384	7.4017	7.73416	7.58971	7.41206	6.77235	7.00586	6.9965	7.04951
Bdp1	4.87831	4.95861	4.78115	4.77183	5.19546	5.33101	5.18557	5.24243	4.90122	5.11928	4.98045	5.468	5.33593	5.63866	4.66579	4.94195	5.30349	4.93351	4.55118	5.15786
Becn1	8.71948	8.88324	8.81137	8.83935	8.80311	8.9605	8.87204	8.87192	8.94618	8.72256	8.85125	8.89431	8.84975	8.86601	8.59625	8.6131	9.01764	8.79028	8.91201	8.91041
Begain	3.87237	4.08791	3.55988	4.20616	4.67279	4.30534	4.53051	4.62525	4.73136	4.72848	4.3595	4.9106	4.2513	3.55988	4.20864	3.9911	4.41084	4.00904	4.55118	4.41532
Bend3	5.58198	5.93672	5.5351	5.41943	5.71525	5.9636	6.16038	5.86306	6.14773	6.04058	6.27689	6.54771	6.66338	6.7377	6.82409	6.65471	6.82765	6.8833	6.57705	6.6139
Bend6	7.03782	6.88583	6.63715	6.60825	6.67629	6.47287	6.74518	6.49916	6.10899	6.09244	6.1009	6.27358	6.50913	6.10997	6.49101	6.55906	6.4576	6.47342	6.48525	6.42639
Bet1	7.62831	7.74038	7.82649	7.66235	7.51507	7.55337	7.639	7.32786	7.16978	7.37775	7.58937	7.35806	7.19853	7.1963	6.92933	7.36616	6.99133	6.60075	6.9965	7.10692
Bet1l	7.11558	7.17024	7.29663	7.29146	7.23996	7.29565	7.2212	7.30746	7.09416	6.95429	7.05308	6.91746	7.61396	7.1963	7.63458	7.43002	7.38538	7.29947	6.88202	7.23592
Bfar	7.74159	7.96507	8.03245	7.78847	8.09116	7.77701	8.42512	8.0268	8.4731	8.67388	8.3572	8.14722	8.11424	7.99575	8.14879	8.28967	8.24181	7.93233	8.10817	7.94929
Bfsp1	4.43213	4.38802	4.00293	4.08902	3.55988	4.20723	4.12724	4.32157	4.24841	4.01189	4.47942	4.30038	4.1262	4.50783	4.66579	4.8181	4.22278	4.19257	4.55118	4.41532
Bglap	5.18717	5.55414	5.80339	5.38981	5.51821	5.5342	6.16038	5.70954	5.49645	6.04058	5.86714	5.80831	5.29945	5.2645	5.81459	5.45156	5.15964	5.31	5.03851	5.52953
Bglap2	8.9099	8.79513	9.07108	8.69032	9.06962	8.45105	9.42148	9.05349	8.88619	9.66608	9.24226	9.21284	8.71712	8.79917	8.77874	8.95012	8.64067	8.65236	8.23856	8.63612
Bglap3	4.77597	4.82007	5.24212	5.19515	5.0476	4.87299	5.18557	5.45858	5.17657	5.36532	5.50121	5.28843	5.22299	4.87836	5.0298	5.10453	4.62742	4.79716	4.93669	4.41532
Bgn	13.4828	13.5161	13.3423	13.5214	13.5937	13.5477	13.5899	13.6903	13.8255	13.9439	13.9608	13.8128	13.786	13.7059	13.7136	13.9853	13.7481	13.6924	13.5812	13.6019
Bhlhb9	5.23531	4.95861	5.33321	5.29641	4.50686	4.91924	4.90891	4.91623	4.59904	4.45326	4.84002	4.46202	4.35579	5.02239	4.3512	4.59757	4.32315	4.63919	4.76284	4.67984
Bhlhe40	7.45113	7.51868	7.88939	7.49857	8.46295	8.38303	8.51539	8.38773	7.9985	8.06071	8.01363	8.13911	9.10024	9.19325	8.97589	8.99885	8.741	8.6104	8.68372	8.811
Bicc1	9.58446	9.36978	9.30391	9.6364	9.45467	9.20843	8.83163	9.389	9.35499	9.00101	9.21545	9.14159	9.10749	9.29981	9.12126	9.11393	9.0977	9.34486	9.06029	8.9358
Bicd2	8.23027	8.31239	8.057	8.27381	7.98097	8.08627	8.52267	8.02057	7.99333	8.28276	7.92059	8.19499	8.84975	8.527	8.80247	9.2076	7.95742	8.19359	7.89611	7.6673
Bid	8.11049	8.00158	8.07513	8.11982	8.09116	8.02058	8.05535	8.12297	7.97247	7.93534	7.78091	7.70528	7.58649	7.1963	7.45604	7.6373	7.61497	7.42147	7.64023	7.58116
Bin1	8.79906	8.88568	8.95849	9.03965	9.46976	9.28677	9.08098	9.37444	9.28283	9.48285	9.47613	9.4541	9.34251	9.19975	9.39261	9.42599	9.33893	9.43651	9.0655	9.20218
Bin3	6.30451	6.62732	6.53462	6.31458	6.70609	6.79267	6.89986	6.70205	7.10384	7.22766	6.95479	6.93647	6.53847	6.41421	6.64099	6.7002	7.34074	7.32054	7.39649	7.38231
Birc2	6.31484	6.15289	6.23941	6.41491	5.48219	5.98276	5.44234	5.9473	5.94192	6.01389	6.01792	5.67328	5.33593	5.36915	5.25279	5.20122	5.62922	5.21434	5.51192	5.92573
Birc3	5.43083	5.04192	5.28853	5.32835	4.81351	4.96356	4.9601	4.85102	4.90122	5.49207	5.50121	4.9106	4.60329	4.2361	4.20864	4.51042	4.68914	4.93351	5.03851	4.82135
Birc5	6.94246	7.23327	6.36513	6.72374	6.13032	6.88493	6.59957	6.30415	6.00702	6.16669	5.95963	6.27358	6.07775	6.45898	6.49101	6.62355	5.70525	5.88917	6.20586	5.81606
Birc6	6.34538	6.63909	6.46183	6.52135	6.74963	6.80323	6.8067	6.89313	6.79241	6.64963	6.5921	6.77676	6.63657	6.21904	6.45086	6.38346	6.61751	6.6351	6.79599	6.59786
Birc7	4.09905	4.46467	4.18403	4.5366	3.55988	3.55988	4.53051	4.18416	3.95991	4.01189	3.55988	4.08633	3.9616	4.2361	4.3512	3.9911	4.32315	3.55988	3.55988	4.41532
Bivm	5.28158	5.19202	5.33321	5.26361	4.81351	5.08665	4.60515	4.97766	4.73136	5.2239	4.76194	4.46202	4.52877	4.50783	4.66579	4.41305	4.68914	4.99561	4.82412	4.75315
Blcap	7.58288	7.65118	7.57746	7.54286	7.75984	7.51564	7.07956	7.65253	7.76363	7.43753	7.70562	7.82156	8.08023	8.09674	8.07922	7.6373	8.60666	8.5181	8.33238	8.38265
Blm	4.94132	5.19202	4.78115	4.66168	4.59371	4.60302	4.60515	4.53595	4.90122	4.72848	4.84002	4.81648	4.2513	4.50783	4.3512	4.16749	4.68914	4.63919	4.46766	4.6003
Blmh	8.20057	7.97887	8.27139	8.15278	8.17255	8.23266	8.09984	8.11715	8.00878	8.16431	8.13962	8.23361	8.3485	7.8709	8.51242	8.42966	8.22559	8.3188	7.99242	8.04588
Blnk	4.31807	4.08791	4.18403	4.20616	4.29855	4.46801	3.96235	4.18416	3.95991	4.01189	4.02545	3.55988	4.1262	3.55988	3.55988	3.9911	4.22278	4.19257	3.55988	3.55988
Bloc1s1	9.87561	10.0898	10.0519	10.1022	10.1332	9.91096	10.1304	10.0676	10.1108	10.0858	10.0968	10.1685	10.0369	9.85466	9.9226	9.87899	9.99459	9.91598	9.80401	9.71958
Bloc1s2	6.48872	6.33944	6.21729	6.35847	6.69127	6.4186	6.27073	6.40508	6.46974	5.98666	5.98909	6.73384	6.4172	6.05198	5.99662	6.13832	6.4576	6.73337	6.69078	6.59786
Bloc1s3	6.1277	6.16944	5.83336	6.22236	5.93882	5.8212	6.16038	5.60795	5.94192	6.3041	6.17911	5.9308	5.50366	5.71718	5.67765	5.33284	5.82288	5.76687	6.01949	5.81606
Bloc1s4	7.1614	7.07015	7.01124	7.04025	7.3282	7.21146	7.59124	7.35791	7.19713	7.43753	7.46284	7.16282	7.74393	7.24761	7.58057	7.86519	7.41438	7.41169	7.79288	7.53189
Bloc1s5	6.59364	6.61544	6.74801	6.59616	6.29819	6.03865	6.16038	6.51724	6.10899	6.3041	6.1009	6.21157	6.03658	6.27048	6.40951	6.49145	6.15939	5.82943	6.18637	6.02709
Bloc1s6	5.68462	5.58005	5.57185	5.97942	5.51821	5.23242	5.59775	5.28885	5.29283	5.40903	5.41355	5.1519	5.56492	5.36915	5.39613	5.83913	5.08046	5.11021	5.37378	5.25089
Blvra	7.86736	7.674	7.86178	7.94732	7.93814	7.8942	7.76727	7.78352	7.68238	7.87909	7.79712	8.03795	7.93556	7.45812	7.78539	7.89774	7.65799	7.82617	7.66797	7.62879
Blvrb	9.68429	9.64062	9.74199	9.84837	9.78436	9.69116	9.58315	9.74258	9.52371	9.5269	9.65972	9.70256	9.81459	9.73019	9.82951	9.55784	9.75891	9.76936	9.5767	9.66181
Bmf	7.74534	7.63963	7.7381	7.76732	5.80358	5.61214	5.40881	5.83375	5.77642	5.67856	5.58316	5.71986	4.90657	5.14978	5.20093	5.24673	5.97176	6.02778	6.01949	6.33202
Bmi1	7.29063	7.03515	6.99854	7.0666	7.03353	7.33234	7.44531	7.44446	7.18807	6.94052	6.88016	6.81841	6.82621	7.41395	6.6231	6.85543	7.08479	6.511	7.14268	7.21522
Bmp1	8.8205	8.75832	8.82927	8.83682	8.68615	8.60227	8.01462	8.46311	8.64754	7.96941	8.59324	8.45893	8.82653	8.79059	8.91554	8.69305	8.73814	9.01269	8.3917	8.498
Bmpr1a	7.3804	7.08733	7.37708	7.10098	7.13505	7.11355	7.55613	7.18976	7.13247	7.21631	7.19498	7.04544	6.87275	7.22219	6.87015	7.10026	7.15537	6.82522	7.34578	7.11813
Bmpr2	5.05728	5.19202	5.28853	5.29641	5.09904	4.82459	5.37434	5.33354	5.0008	4.72848	5.04436	4.9106	4.95768	5.79124	4.89913	5.10453	5.0387	5.39863	5.29843	5.0567
Bms1	7.28547	7.04398	6.99854	7.13455	7.4023	7.50284	7.13792	7.36779	7.69518	7.56802	7.62615	7.39956	7.52991	7.69784	7.44599	7.58222	7.9525	8.10563	7.97588	7.85243
Bnc2	4.18127	3.93429	4.43594	4.46653	3.98944	4.30534	4.35724	4.00302	4.12382	4.45326	4.2155	4.08633	4.1262	4.2361	4.66579	3.9911	4.1027	4.00904	4.37443	4.41532
Bnip1	7.0622	7.08733	7.07308	7.32813	6.73527	6.67104	6.51327	6.92036	6.9077	6.6152	6.95479	6.8982	6.88415	7.00054	6.94375	6.80094	6.6911	6.29048	6.69078	6.6139
Bnip2	4.48335	4.46467	4.00293	4.08902	4.67279	4.30534	4.60515	4.32157	4.12382	3.55988	4.2155	4.59621	4.44702	4.50783	4.57336	4.51042	4.48947	4.00904	4.55118	4.6003
Bnip3	7.46941	7.52498	7.62757	7.24618	7.13505	7.36102	8.12397	7.48131	7.91349	8.36177	7.62615	7.82156	6.83799	6.58528	6.60497	7.20848	7.80734	7.62121	8.36658	7.88545
Bnip3l	5.99131	5.67875	5.86266	5.81802	5.85934	6.22591	6.21666	5.80378	6.16669	5.7462	5.62224	5.89121	5.85802	5.36915	5.44041	5.69148	5.90997	5.59596	5.9512	6.05128
Boc	6.07967	6.28002	6.23941	5.68257	5.88636	5.50712	5.93143	5.24243	5.84989	5.7462	5.76773	5.96926	5.99411	5.71718	5.93866	6.28657	6.17681	5.73444	5.92765	6.00246
Bod1	8.01129	7.94647	8.00748	8.02061	7.99894	8.05161	7.87366	8.15744	8.26175	7.8719	8.21987	8.3716	8.21615	8.05432	8.16109	7.94211	8.29718	8.34974	8.23393	8.11428
Bod1l	6.15109	6.32482	5.97383	6.23817	6.19571	6.10976	6.12152	6.26162	6.1285	6.04058	6.22887	6.11296	5.56492	5.36915	5.3502	6.06951	5.88873	6.24631	5.97435	6.23074
Bok	7.62831	7.98344	7.90976	7.82475	8.06865	7.82914	8.13825	7.52607	7.76363	7.67938	7.52263	7.64913	8.36875	8.59756	8.44366	8.20904	8.87949	8.71309	8.6598	8.73709
Bola1	7.93785	8.00608	7.96918	7.966	7.70976	7.8137	7.71096	7.73864	7.77573	7.67938	7.74794	7.5907	7.76857	7.82114	7.69513	7.89129	7.49802	7.46937	7.68843	7.26643
Bola2	10.2174	10.1958	10.2294	10.3573	10.2944	10.2406	9.98413	10.292	10.3784	10.2175	10.3437	10.4216	10.4401	10.2637	10.395	10.2052	10.4783	10.6375	10.2867	10.3143
Bola3	8.97668	9.12129	9.14152	9.27836	9.04681	9.06831	9.23937	9.0896	9.18666	9.1567	9.13504	9.19731	8.92821	8.73803	8.86763	8.88679	8.68283	8.76756	8.76604	8.71158
Bop1	8.92813	8.6648	8.77119	8.84691	9.33739	9.23566	9.0385	9.09848	9.89678	9.28915	9.86536	9.73787	9.35473	9.36479	9.42352	9.22563	9.61245	9.75596	9.5876	9.72687
Bpgm	6.96205	6.93421	6.70157	6.85088	6.64585	6.63596	6.73255	6.65402	6.86271	6.79492	6.98358	6.6669	7.10451	7.11568	7.05408	7.01929	6.97187	7.08205	6.97433	7.09562
Bphl	6.89566	7.07015	7.21138	7.10945	6.76385	6.8137	7.03928	6.42441	6.52895	6.74814	6.78508	6.71188	6.80235	6.80814	6.87015	6.88191	6.4576	6.68509	6.71783	6.56521
Bpifc	4.31807	4.30258	4.18403	4.30412	3.98944	4.0899	4.44863	3.55988	4.66755	4.80463	4.2155	4.59621	4.2513	3.55988	4.57336	3.9911	4.48947	5.26312	5.77682	5.0567
Bpnt1	5.54585	5.65477	5.60758	5.77441	6.10781	6.36212	6.27073	5.91981	6.16669	6.56192	6.34592	6.471	6.28433	6.36794	6.30041	6.09283	6.53984	6.7491	6.20586	6.2924
Bptf	4.25331	4.46467	4.43594	4.77183	4.59371	4.60302	4.60515	4.43612	4.66755	4.01189	4.91257	4.30038	4.60329	4.50783	4.57336	4.94195	4.1027	4.44775	4.46766	4.6003
Braf	5.47036	5.29313	5.57185	5.22988	5.0476	5.23242	5.73631	4.91623	5.0008	5.17277	5.10479	4.9106	5.22299	5.14978	5.39613	5.52485	5.23375	5.26312	5.5442	5.20529
Brap	7.98617	7.96507	8.13975	8.00715	8.28903	8.11173	8.06536	8.25615	8.24446	8.14656	7.65313	7.94784	8.54635	8.16476	8.45369	8.57743	8.59409	8.63154	8.375	8.32612
Brat1	5.77974	5.70229	5.83336	5.50426	5.80358	5.29904	5.14391	5.33354	5.77642	5.60719	5.50121	5.80831	4.7361	5.02239	4.96644	5.10453	5.72963	5.85963	5.40978	5.5647
Brca1	4.7014	4.95861	5.03552	5.00388	3.98944	4.82459	4.44863	4.78139	4.73136	4.33658	4.2155	4.08633	4.1262	4.2361	4.20864	4.30137	4.22278	3.55988	3.97119	4.16913
Brca2	5.00083	5.11943	4.70629	5.04481	3.55988	4.87299	4.73818	4.53595	5.04738	5.06317	4.3595	5.1519	4.79618	4.71108	4.82722	4.67692	4.22278	4.19257	4.26759	4.41532
Brcc3	5.00083	5.04192	5.64233	5.47662	4.87706	4.96356	5.37434	5.24243	5.04738	5.27291	4.98045	5.411	4.95768	4.50783	4.89913	5.15389	5.30349	4.79716	4.93669	5.1084
Brd1	7.78232	7.84963	7.94965	8.08608	8.20386	8.37605	8.54784	8.18554	8.03919	8.06702	8.06803	8.0115	8.59871	8.30397	8.55959	8.70411	8.39829	8.41946	8.32371	8.30677
Brd2	9.14899	9.06644	9.21959	9.1477	9.47618	9.48132	9.36599	9.44347	9.38878	9.45672	9.23931	9.40085	9.99198	9.9806	10.0185	9.98859	9.76732	10.0061	9.82872	9.66561
Brd3	6.79715	6.88583	6.63715	6.79929	6.77793	6.95275	6.65428	6.87932	6.92967	6.88407	6.64741	6.8982	6.66338	7.03021	6.83961	6.57546	6.94218	6.68509	6.95182	7.02588
Brd4	8.42961	8.55868	8.50327	8.65052	8.44996	8.65799	8.54784	8.68787	8.73362	8.7463	8.72167	8.32229	8.68842	8.84959	9.22727	9.09164	9.27149	9.28213	8.96594	8.90077
Brd7	8.05421	8.15528	7.98206	8.06025	8.10781	8.12845	8.22111	8.14031	8.04919	8.26094	8.20175	8.31511	8.06044	7.82114	7.96458	8.23473	8.18003	8.08124	8.45265	8.33092
Brd8	4.53153	4.59923	4.62504	4.30412	3.55988	4.20723	4.44863	4.00302	4.44337	4.19656	4.2155	4.08633	4.35579	4.71108	4.57336	3.9911	3.94484	4.00904	4.26759	4.51294
Brd9	6.89566	7.22554	7.04867	7.25383	6.99801	7.1956	7.21218	7.22283	7.36717	7.20487	7.34627	7.46615	7.12382	7.50096	6.80839	7.21886	6.85982	6.66863	7.08186	7.15123
Brdt	5.00083	4.95861	4.32141	4.71834	4.40983	4.20723	4.35724	4.70652	4.12382	4.19656	4.47942	4.30038	4.7361	3.55988	4.66579	4.51042	4.32315	4.19257	4.26759	4.51294
Bre	8.27241	8.24931	8.2396	8.1609	8.39679	8.31529	8.34941	8.4212	8.13614	8.30959	8.15854	8.26378	8.71712	8.43089	8.47353	8.60131	8.24584	8.37001	8.375	8.38726
Brf1	7.05615	6.99927	7.24395	7.31358	7.15666	7.32508	7.21218	7.51723	7.2503	6.99482	7.01179	6.992	7.2521	7.24761	7.2169	7.30905	7.22261	7.45992	7.061	7.20475
Brf2	6.73761	6.63909	6.85078	6.70139	6.19571	6.10976	5.78786	6.14915	6.78035	5.9015	6.3901	6.71188	5.95027	5.02239	5.96795	5.65983	6.56622	6.73337	6.50098	6.40803
Bri3	9.20304	8.95701	9.17829	9.21743	9.1224	9.24718	8.09007	9.17047	8.42406	7.74384	8.15854	8.58967	9.4356	9.02068	9.16765	8.3043	9.01528	9.27946	9.30893	9.21779
Bri3bp	6.13944	5.99409	6.12507	6.25379	6.70609	6.16075	6.77011	6.51724	6.54336	6.77949	6.76859	6.6669	6.19427	6.36794	5.84671	6.13832	6.74961	6.511	6.53191	6.70649
Brinp1	5.05728	5.11943	5.5351	5.15937	5.19546	5.26619	5.26468	5.33354	5.94192	6.11764	5.69702	5.76483	5.18282	5.46555	5.25279	4.99884	5.84519	5.91806	5.6944	5.63226
Brip1os	4.00096	4.30258	4.00293	4.08902	3.55988	3.93571	4.44863	3.55988	4.12382	4.33658	3.55988	4.30038	4.1262	3.55988	3.55988	3.9911	4.1027	3.55988	4.13962	3.99227
Brix1	5.61711	5.32502	4.91596	5.41943	5.91285	6.17733	5.97605	6.21773	6.37591	5.9015	5.86714	5.89121	6.15653	6.05198	6.13151	6.04577	5.82288	5.76687	5.82902	5.81606
Brk1	10.1639	10.1731	10.1898	10.2008	10.1494	10.1738	9.96292	10.2881	9.87871	9.7349	9.92541	10.0971	10.3463	10.2512	10.4105	10.3066	10.307	10.3305	10.2402	10.3276
Brms1	7.39483	7.04398	7.14391	7.37093	7.54806	7.45046	7.39846	7.38735	7.37516	7.21631	7.3014	7.27126	7.48596	7.41395	7.46601	7.22917	7.27104	7.25638	7.31094	7.22561
Brms1l	6.98776	7.04398	7.08513	6.9104	6.94922	7.13034	7.13792	7.07359	6.88538	6.54369	6.89541	6.83879	7.17097	7.03021	7.20501	7.06613	6.92204	7.03171	6.82111	7.01392
Brox	7.10389	6.94369	7.07308	7.05787	7.47274	7.06194	7.45297	7.21189	7.19713	7.37775	6.99775	7.49194	7.26084	6.87522	7.31961	7.49115	7.35577	7.13066	7.413	7.1621
Brpf1	7.2751	7.31561	7.48984	7.27653	7.25004	7.51564	7.28276	7.52607	7.39887	7.46651	7.2072	7.37203	7.6275	7.66057	7.88522	7.94834	7.63971	7.4881	7.46143	7.75572
Brpf3	6.68336	6.51663	6.3037	6.80976	6.77793	6.79267	6.83057	6.73319	6.59959	6.44883	6.49475	6.38981	6.90667	6.93927	7.25196	7.33789	6.80579	6.7491	7.00746	6.82117
Brsk1	5.21149	5.04192	5.09076	5.41943	4.87706	5.33101	4.60515	4.91623	4.90122	4.55491	4.84002	4.99702	5.56492	5.36915	5.78167	5.33284	5.52031	5.59596	5.03851	5.3781
Brwd1	6.05501	5.87679	6.101	5.99829	6.21683	6.02028	6.37289	6.02656	6.00702	6.04058	6.27689	5.85041	6.21276	5.99139	6.15695	6.57546	6.17681	6.02778	6.26274	6.46241
Brwd3	5.00083	4.38802	4.32141	5.04481	4.50686	4.77377	5.26468	4.85102	4.79122	4.55491	4.47942	5.07712	4.67206	4.71108	4.89913	4.41305	4.8536	4.79716	4.82412	5.00249
Bscl2	6.09184	6.23372	5.94689	6.07125	5.65286	6.12697	5.33888	6.00066	6.34317	6.04058	5.89868	6.11296	6.01551	6.05198	6.25423	6.54246	6.55309	6.26857	5.66573	6.14396
Bsdc1	7.03166	7.12108	7.13235	7.09246	6.73527	6.86495	6.55709	6.71771	6.74352	6.46833	6.3901	6.17949	6.81433	6.70112	7.11893	6.82845	6.42907	6.26857	6.20586	6.49753
Bsg	12.2031	12.0912	12.1168	12.1913	12.1231	12.1976	11.6684	12.2173	12.1642	11.8942	12.2856	12.1478	12.175	12.0099	12.3285	12.0005	12.1898	12.4515	12.1716	12.2851
Bst2	4.7394	4.82007	4.85076	4.87092	4.81351	4.77377	4.60515	4.78139	4.73136	5.2239	4.91257	4.30038	4.90657	4.71108	4.57336	4.51042	4.56119	4.63919	4.98878	4.51294
Btaf1	5.91067	6.11917	6.26117	6.12351	5.80358	5.94416	6.01923	6.02656	5.98567	6.09244	5.89868	6.30357	6.82621	6.70112	7.14406	7.29931	6.77235	6.60075	6.59178	6.64545
Btbd1	6.49777	6.38238	6.36513	6.59616	6.46544	6.22591	6.54263	6.32493	6.35964	6.36799	5.95963	6.44446	6.4172	6.27048	5.90871	6.11577	6.6791	6.31204	6.40384	6.58163
Btbd10	5.9516	5.83528	5.77272	5.7293	5.9643	6.22591	5.65497	5.74171	5.46475	5.40903	5.50121	5.67328	6.01551	5.99139	6.02469	5.75254	6.29289	6.20068	6.16659	6.09841
Btbd11	4.09905	3.93429	4.43594	3.93508	4.16516	3.55988	3.55988	4.00302	3.95991	3.55988	4.2155	4.08633	4.2513	3.55988	4.02054	3.55988	3.55988	4.00904	3.97119	3.99227
Btbd19	6.60204	6.50378	6.46183	6.67868	7.23996	7.05316	6.68086	6.94708	7.08442	7.0851	7.23134	7.21031	6.79027	6.77336	6.72718	7.14454	6.7265	6.68509	6.40384	6.51476
Btbd2	7.49641	7.39346	7.67599	7.46607	7.54806	7.38217	6.62719	7.22283	7.26759	6.38864	6.98358	7.01004	7.46347	7.24761	7.46601	7.2394	7.01052	7.11866	7.07147	6.97741
Btbd3	5.41059	5.35609	5.77272	5.29641	5.93882	6.02028	5.93143	5.77312	5.61583	5.60719	5.73285	6.07844	5.65163	5.99139	5.0298	5.24673	6.06882	6.17728	6.22508	6.44452
Btbd7	5.48966	5.81403	5.41795	5.6341	5.74536	5.58669	5.93143	5.28885	5.58702	5.36532	5.36728	5.468	5.99411	6.10997	6.27751	6.09283	5.49155	5.66705	6.10549	5.9518
Btc	4.18127	4.30258	4.00293	4.20616	4.16516	3.93571	4.12724	4.00302	4.24841	4.19656	4.3595	4.30038	3.9616	4.50783	3.55988	3.55988	3.94484	4.19257	4.46766	4.16913
Btd	7.29063	7.11271	7.35739	7.53035	7.68033	7.53463	7.39846	7.46301	7.64986	7.6876	7.53236	7.52978	7.4017	7.6223	7.48575	7.54977	7.42867	7.58691	7.21049	7.44581
Btf3	7.30599	7.27129	7.6839	7.51137	7.22981	6.99009	7.23016	7.42568	7.15125	6.98144	7.19498	7.34395	7.1894	6.97023	7.29742	7.34737	6.93214	7.17767	7.1126	7.21522
Btf3l4	5.05728	5.44484	5.57185	5.12245	5.36746	5.12485	5.44234	5.0358	5.17657	5.00411	5.04436	4.9106	5.33593	5.36915	4.46995	5.15389	4.95013	4.86757	5.03851	5.00249
Btg1	4.43213	4.59923	4.43594	4.20616	4.16516	4.30534	3.55988	4.00302	3.95991	4.19656	3.55988	4.46202	3.9616	4.50783	4.02054	3.9911	4.32315	4.19257	4.37443	4.41532
Btg2	5.80998	5.50068	5.86266	5.7293	6.23762	6.2099	5.90855	6.00066	5.04738	5.2239	5.16218	5.07712	6.6766	7.36837	7.3842	6.82845	4.68914	4.63919	5.08611	5.20529
Btg3	5.13697	4.91443	5.09076	4.87092	5.09904	5.23242	4.90891	5.28885	4.73136	4.72848	4.91257	4.99702	5.47187	5.36915	5.52451	5.59412	5.52031	5.59596	5.44476	5.69644
Btrc	4.77597	4.65946	4.18403	4.46653	3.55988	4.20723	4.53051	4.43612	4.12382	4.45326	4.02545	4.08633	4.52877	4.2361	4.46995	4.94195	4.1027	4.44775	4.62728	4.75315
Bub1	4.09905	4.46467	4.00293	3.93508	3.98944	4.20723	4.35724	4.00302	3.95991	3.55988	3.55988	4.08633	3.55988	3.55988	3.55988	4.16749	3.94484	3.55988	3.97119	3.55988
Bub1b	5.71711	5.81403	5.57185	5.19515	5.58731	5.42219	5.33888	5.70954	4.59904	4.72848	4.91257	5.411	5.05322	4.71108	5.39613	4.99884	4.41084	4.72142	4.62728	4.6003
Bub3	8.07521	8.21477	8.19607	8.07322	8.54262	8.54118	8.57258	8.48135	8.4731	8.70652	8.50735	8.72044	8.09491	8.08274	8.11126	8.0328	8.36906	8.17642	8.90622	8.57681
Bud13	5.47036	5.38639	5.97383	5.7293	5.51821	5.8212	5.68265	5.37665	6.02804	5.64337	5.21687	5.96926	5.47187	5.2645	5.60336	5.65983	5.99174	6.00117	5.57568	5.45611
Bud31	8.31587	8.49616	8.29221	8.36801	8.64115	8.40034	9.08344	8.4212	8.86657	9.41292	9.02264	9.0364	9.08809	9.01333	9.13066	9.53943	9.22743	9.37523	8.89162	8.96692
Bvht	5.23531	5.63034	5.24212	5.60917	5.3267	5.08665	5.30235	5.19413	5.09209	5.32	5.3192	4.99702	5.50366	5.14978	5.52451	5.55995	5.62922	5.05438	5.44476	5.25089
Bysl	4.81124	4.91443	5.09076	5.00388	5.9643	5.8425	5.81289	5.89174	5.8967	5.71282	5.86714	5.76483	6.07775	5.71718	6.23055	6.34552	6.33979	6.17728	6.04151	6.23074
Bzw1	5.79495	5.72541	6.14871	5.94086	6.19571	6.34763	6.30563	6.19525	6.00702	6.04058	6.20422	6.471	5.97237	6.41421	5.64104	6.09283	6.41459	6.24631	6.38697	6.49753
Bzw2	8.21144	8.24171	8.03863	7.97063	8.00488	8.20927	8.43286	8.24016	8.68002	8.91287	8.88569	8.94169	8.24273	8.38602	8.29543	8.73322	9.01764	8.82003	8.72052	8.86817
C030006K11Rik	7.20579	7.35152	7.3965	7.41929	6.99801	7.07068	7.14742	7.06144	7.02453	7.26118	7.19498	6.6669	6.98281	7.32128	7.20501	7.51656	6.76103	6.95269	6.90567	7.00185
C030013C21Rik	5.43083	5.65477	5.9194	5.8393	5.65286	6.10976	6.04032	5.60795	5.77642	5.95887	6.04615	5.85041	6.95068	7.14306	7.01371	7.00734	6.93214	7.06963	6.64921	6.56521
C030034I22Rik	4.66181	4.65946	4.97738	4.9171	5.14826	4.77377	4.44863	4.32157	4.84769	5.32	4.67712	5.28843	4.90657	4.2361	4.74984	4.51042	4.56119	4.33175	4.69748	4.75315
C030037D09Rik	4.43213	4.38802	3.55988	4.38973	3.98944	4.30534	4.35724	4.53595	4.35249	4.33658	4.2155	4.30038	3.9616	4.50783	4.02054	4.16749	4.1027	4.33175	4.13962	4.51294
C130026I21Rik	6.50676	6.59139	6.48038	6.63212	6.19571	6.28811	6.66763	6.34541	6.32651	6.21404	6.20422	6.62044	6.5672	6.87522	6.87015	6.57546	6.04996	6.10458	6.06317	6.14396
C130036L24Rik	4.66181	4.82007	4.78115	5.08429	4.87706	4.60302	4.73818	4.70652	4.5248	5.06317	4.47942	4.59621	4.90657	4.71108	4.57336	4.75006	4.62742	4.72142	4.69748	4.67984
C130046K22Rik	5.30405	5.81403	5.24212	5.38981	5.71525	5.39254	5.56815	5.53546	5.58702	5.27291	5.58316	5.52251	5.29945	5.46555	5.48316	5.69148	5.33691	5.59596	5.47879	5.33717
C130050O18Rik	4.48335	4.46467	4.32141	4.20616	3.55988	4.20723	3.96235	4.00302	3.55988	3.55988	4.02545	3.55988	4.2513	4.71108	4.02054	4.16749	4.1027	3.55988	3.55988	3.55988
C1galt1	5.76436	5.60544	5.37631	5.7293	5.88636	5.9636	5.88527	6.1255	5.96397	6.19057	6.12747	5.96926	5.59448	5.63866	5.39613	5.78204	6.06882	5.55888	6.06317	6.07505
C1galt1c1	5.13697	5.00106	5.28853	5.19515	4.87706	5.12485	5.26468	5.24243	5.09209	5.00411	4.98045	5.85041	4.90657	4.71108	4.82722	4.94195	4.68914	4.99561	5.33669	5.20529
C1qbp	9.31803	9.59664	9.57176	9.50238	9.72633	9.5371	9.9346	9.85344	10.1634	10.1524	10.3202	10.1823	9.45275	9.64715	9.31781	9.67677	9.82624	9.93139	10.0152	9.89804
C1qtnf1	7.43726	7.28621	7.31717	7.30625	7.22981	6.94326	7.03928	6.87932	6.42362	6.409	6.64741	6.57238	7.02455	7.16993	7.18094	6.94601	6.64247	6.6351	6.6632	6.72135
C1qtnf6	8.3895	8.36933	8.46712	8.48257	7.69512	7.90881	7.57028	7.88994	7.78773	7.58573	7.52263	7.80111	8.11424	8.27964	8.30654	8.06181	7.68794	8.08124	7.55362	7.56492
C1ra	7.53597	7.49962	7.74568	7.54286	7.23996	7.07935	7.3905	7.4351	7.14189	7.56802	7.25508	6.87867	7.19853	7.29715	7.04075	7.3568	7.13805	7.21194	6.90567	7.26643
C1rb	6.77512	6.29512	6.34496	6.59616	6.56672	6.446	5.97605	6.55271	6.20385	5.93049	6.25309	6.17949	6.38516	6.05198	6.15695	5.83913	6.06882	6.41508	6.43698	6.37055
C1rl	5.58198	5.60544	5.14344	5.38981	5.65286	5.68562	5.40881	5.28885	4.84769	5.27291	5.04436	5.22214	5.37135	5.14978	5.74791	5.33284	5.12073	4.86757	5.44476	5.2948
C1s1	7.61606	7.98344	7.61934	7.55527	7.50671	7.54091	7.90744	7.34796	7.81729	7.65444	7.45262	7.66054	7.07505	7.60278	7.39468	7.18749	7.11167	7.29947	7.44547	7.11813
C1s2	6.76023	6.21793	6.68574	6.69008	6.29819	6.49923	5.81289	6.36559	6.16669	6.19057	6.04615	6.33292	5.97237	6.36794	6.0522	6.26634	6.3087	5.94634	6.24404	6.23074
C230035I16Rik	3.87237	4.53461	4.62504	3.93508	4.40983	3.93571	4.25257	4.00302	4.24841	4.45326	3.55988	3.55988	4.2513	3.55988	4.20864	3.9911	4.32315	4.33175	4.26759	4.41532
C230037L18Rik	4.00096	4.08791	4.43594	3.93508	3.55988	3.93571	4.12724	4.00302	3.95991	4.01189	4.2155	4.08633	3.9616	4.2361	4.02054	3.9911	4.1027	4.00904	3.55988	4.30336
C2cd2	4.77597	4.91443	5.14344	5.00388	5.0476	4.82459	4.79835	5.09106	5.09209	4.80463	5.04436	4.9106	5.00649	4.50783	5.14668	4.67692	4.95013	4.63919	5.08611	4.41532
C2cd2l	4.43213	4.53461	4.43594	4.66168	5.09904	4.72019	4.9601	4.78139	4.59904	4.80463	4.47942	4.59621	4.52877	4.71108	4.74984	4.67692	4.62742	4.54881	4.76284	4.6003
C2cd3	5.91067	5.70229	5.94689	5.75204	5.44511	5.8841	5.90855	5.70954	5.49645	5.77876	5.3192	5.411	5.59448	5.14978	5.52451	5.55995	5.33691	5.05438	5.25892	5.45611
C2cd5	6.75273	6.83575	6.80765	6.62024	6.53377	6.37645	6.40533	6.21773	6.24002	6.409	6.0738	6.07844	6.23101	5.71718	6.02469	6.24582	5.88873	5.55888	5.90367	5.75761
C3	5.25867	5.47307	5.14344	5.19515	5.3267	5.23242	5.00898	5.19413	5.43223	5.32	5.66017	5.22214	5.05322	4.71108	5.25279	5.24673	4.99531	5.26312	4.69748	4.82135
C330006A16Rik	7.74534	7.83452	7.79763	7.80932	7.36573	7.72291	7.31679	7.64443	7.72045	7.26118	7.50297	7.57872	7.93556	7.52191	7.86279	7.69034	7.68794	7.743	7.69519	7.87233
C330007P06Rik	4.18127	4.30258	4.32141	4.46653	4.50686	4.20723	4.44863	4.00302	4.44337	4.33658	4.47942	4.59621	3.9616	3.55988	4.20864	4.30137	4.48947	4.00904	4.26759	4.67984
C330013E15Rik	5.39001	5.19202	5.19382	5.26361	4.81351	4.72019	4.9601	4.70652	5.04738	4.9417	4.98045	5.1519	4.7361	5.14978	4.96644	4.75006	4.80174	4.63919	4.93669	5.00249
C330018D20Rik	4.84532	4.38802	5.03552	4.77183	4.81351	4.72019	4.9601	4.85102	5.43223	5.17277	5.04436	5.22214	4.60329	4.50783	4.20864	4.59757	4.32315	4.19257	4.46766	3.55988
C330027C09Rik	4.7394	4.71601	4.00293	4.38973	4.67279	4.60302	4.44863	4.43612	4.5248	4.19656	4.3595	4.30038	4.44702	4.2361	4.3512	4.59757	4.1027	4.19257	4.55118	3.99227
C430049B03Rik	4.3773	4.53461	4.32141	4.5366	4.29855	4.30534	4.12724	4.00302	4.35249	4.19656	4.2155	4.08633	3.9616	3.55988	4.02054	3.9911	3.94484	3.55988	3.97119	3.55988
C4a	4.87831	5.1563	5.09076	5.22988	5.0476	5.12485	4.25257	4.91623	5.36452	4.9417	4.76194	4.81648	5.22299	5.36915	5.20093	5.41324	4.99531	5.35512	5.08611	4.94547
C4b	6.36537	6.01268	6.12507	6.14049	6.08493	6.2099	6.06108	5.89174	6.48478	6.06676	6.41167	6.30357	6.03658	6.41421	6.0522	6.02161	5.57592	5.91806	5.40978	5.89915
C530008M17Rik	4.87831	5.00106	4.97738	4.71834	4.87706	4.82459	4.73818	4.70652	5.25533	5.17277	5.04436	5.71986	5.53466	4.71108	5.08975	5.10453	5.23375	4.99561	5.08611	5.41772
C630043F03Rik	4.00096	3.93429	4.18403	4.30412	3.98944	4.20723	3.96235	4.00302	3.55988	4.33658	4.3595	4.59621	3.55988	4.2361	4.20864	3.55988	4.32315	3.55988	4.13962	3.55988
C77080	7.70353	7.70204	7.86873	7.78847	8.05154	7.8942	8.11917	7.79087	7.9985	8.25543	7.86018	7.86161	7.84584	7.6223	7.86279	7.89774	8.27765	8.26569	8.12824	7.98018
C87436	5.66807	5.89707	5.70916	5.7293	5.44511	5.61214	5.56815	5.57222	5.58702	5.40903	5.54284	5.80831	5.78437	5.55505	5.0298	4.94195	5.36943	5.26312	5.5442	5.3781
C8g	4.53153	4.59923	4.62504	4.71834	4.29855	4.39109	4.44863	4.43612	4.24841	3.55988	4.02545	4.08633	4.67206	4.71108	4.46995	4.30137	4.32315	4.72142	4.37443	4.41532
C920025E04Rik	4.25331	4.08791	4.62504	4.20616	4.74568	3.93571	3.96235	4.00302	3.95991	3.55988	4.02545	3.55988	4.35579	3.55988	4.20864	4.41305	3.55988	3.55988	4.26759	3.55988
Caap1	5.89674	5.79243	5.60758	5.77441	5.9643	6.02028	6.28829	5.86306	5.82585	5.95887	5.89868	5.468	5.37135	5.46555	5.3502	5.3737	5.43199	5.55888	5.63641	5.81606
Cab39	7.64849	7.62212	7.58594	7.41929	7.80824	7.84948	8.00945	7.9502	7.62999	7.27218	7.77274	7.60258	7.81661	7.90315	7.68663	7.70514	7.71147	7.88376	8.0409	7.85243
Cab39l	6.66747	6.62732	6.71722	6.70139	6.67629	6.52511	6.54263	6.70205	6.04873	6.06676	6.57316	6.64386	6.38516	6.80814	6.65865	6.54246	6.21099	6.39508	6.18637	6.37055
Cabin1	7.8148	7.69089	7.81213	7.73499	7.42024	7.74479	7.42207	7.60328	7.7267	7.30468	7.80516	7.80111	7.48596	7.24761	7.57136	7.66785	7.44983	7.31005	7.27523	7.47218
Cables2	6.15109	6.28002	6.07651	6.32936	6.01385	6.00165	6.1794	5.91981	6.06912	5.9015	6.12747	6.11296	6.74088	6.45898	6.82409	6.75864	6.78359	6.81032	6.60636	6.51476
Cacfd1	7.96704	7.91809	7.903	7.99356	7.99894	8.08627	7.72998	7.93039	7.96721	8.01579	7.85245	7.79077	7.81661	8.02533	7.83233	7.95454	7.57704	7.5782	7.65417	7.67488
Cachd1	5.5274	5.89707	6.05156	5.29641	5.65286	5.8425	5.62667	5.9473	5.58702	5.53161	5.98909	5.96926	6.17553	6.32007	6.53004	5.78204	6.48556	6.60075	6.31735	6.44452
Cacna1a	7.43261	7.57437	7.24395	7.53035	6.2783	6.49923	6.12152	6.38547	5.58702	5.40903	5.54284	5.76483	6.75339	6.27048	6.82409	6.63922	6.37019	6.35418	6.0845	5.75761
Cacna1g	4.00096	4.46467	4.32141	4.30412	4.29855	4.0899	4.25257	3.55988	3.55988	4.33658	4.2155	4.30038	4.1262	4.71108	4.20864	4.30137	3.94484	4.33175	4.55118	3.55988
Cacna2d1	5.13697	4.95861	4.43594	4.46653	4.93696	5.00613	5.40881	4.78139	4.79122	4.33658	4.84002	4.30038	4.90657	5.14978	4.66579	4.75006	4.32315	4.54881	4.62728	4.75315
Cacnb1	6.35541	6.29512	6.51677	6.42867	5.80358	5.90442	6.21666	6.07693	5.77642	5.95887	5.9295	6.07844	6.63657	6.45898	6.69333	6.49145	6.44341	6.7491	6.33509	6.23074
Cacnb3	9.16723	9.10464	9.1755	9.16192	8.95483	9.0618	8.25209	8.82628	8.4805	8.00269	7.92796	8.32944	9.20524	9.3415	9.25618	8.89647	9.17567	9.50906	9.10903	9.12978
Cactin	7.22748	7.20996	7.24395	7.14282	7.3282	7.25034	6.59957	7.27631	7.24158	6.89839	7.34627	7.22579	7.42518	7.4362	7.72031	7.49115	7.62739	7.7814	7.57577	7.65968
Cacul1	6.07967	5.87679	5.86266	6.03527	5.71525	6.28811	6.27073	6.19525	6.37591	6.04058	6.01792	6.21157	6.74088	6.93927	6.56801	6.52567	6.39994	6.52942	6.56217	6.42639
Cacybp	8.33588	8.2644	8.52979	8.45643	8.54669	8.60525	9.21265	8.70737	9.09088	9.30521	9.02608	9.23202	8.75452	8.90626	8.60077	8.93767	9.01999	8.95353	9.01254	8.86817
Cad	7.41856	7.81925	7.8049	7.69073	7.88758	7.85451	7.19398	7.81268	8.3891	7.73594	8.45733	8.35068	7.76857	7.82114	7.83233	7.14454	7.98178	8.11767	7.93655	7.98018
Cage1	4.00096	3.93429	4.00293	4.38973	3.55988	4.0899	3.96235	3.55988	3.95991	3.55988	4.3595	3.55988	4.44702	4.2361	4.3512	4.30137	4.22278	4.00904	3.97119	4.16913
Cahm	4.97148	4.20482	4.53575	4.66168	4.59371	4.46801	4.60515	4.62525	4.5248	5.06317	4.84002	5.07712	4.7361	3.55988	4.74984	4.88186	4.8536	4.93351	4.69748	4.75315
Calcoco1	7.3804	7.40717	7.48078	7.53662	6.99801	6.9144	6.92222	7.15589	6.4079	6.59767	6.34592	6.33292	7.43292	6.97023	7.41543	7.3568	6.78359	6.66863	6.36989	6.56521
Calcrl	4.31807	4.20482	4.00293	4.38973	3.55988	4.0899	4.12724	4.18416	4.24841	4.19656	4.3595	4.08633	3.9616	3.55988	4.02054	4.30137	3.94484	3.55988	3.55988	3.55988
Cald1	8.8311	8.68455	8.95524	8.67623	8.58284	8.72544	9.17393	8.47226	8.82941	9.02384	8.90073	8.83028	9.54097	9.62321	9.55961	9.89195	9.73049	9.44369	9.62512	9.53468
Calm1	6.81885	6.68523	6.86487	6.80976	6.80567	6.78204	6.73255	6.79347	7.02453	6.91258	6.71793	6.71188	6.98281	7.05927	6.71036	6.92072	6.65479	6.89745	6.8939	6.83487
Calm2	9.61545	9.46745	9.39082	9.45203	9.49526	9.56344	9.92229	9.45965	9.53262	9.52461	9.29729	9.26592	9.37688	9.55398	9.43873	9.60187	9.68975	9.55178	9.99078	9.62132
Calm3	9.16723	9.06429	9.30391	9.1599	9.07245	8.96283	8.69027	9.06563	9.09571	8.85946	9.11261	8.98305	9.01551	9.03527	8.91554	8.93141	8.65284	8.9468	8.81945	8.85159
Calml4	7.67627	7.70758	7.65199	7.72953	7.4113	7.403	7.49067	7.21189	7.16054	7.22766	6.96926	7.19465	7.52268	7.4797	7.08038	7.37546	7.30244	7.15436	7.40477	7.23592
Calr	12.7549	12.9106	12.7502	12.9556	13.0088	12.9131	13.0114	12.9618	13.3414	13.5356	13.2705	13.2618	13.1481	13.026	13.1806	13.3718	13.2625	13.1735	12.9786	12.9076
Calr3	3.55988	4.08791	3.55988	3.93508	4.40983	4.0899	3.96235	3.55988	3.95991	3.55988	4.2155	4.08633	3.9616	3.55988	4.20864	3.55988	3.55988	4.00904	4.37443	3.99227
Calu	9.56343	9.46093	9.38357	9.33143	9.71552	9.73815	9.19	9.91507	9.99939	9.04313	9.66854	9.66354	9.39868	9.82559	9.63197	9.10839	9.41946	9.81623	9.74843	9.97044
Camk1	9.70364	9.65213	9.72297	9.81406	9.8648	9.63384	9.35992	9.86736	9.65363	9.36774	9.60797	9.63212	9.64913	9.57908	9.48342	9.33404	9.40155	9.46267	9.38797	9.4314
Camk1d	4.7394	4.65946	4.53575	4.46653	4.40983	4.46801	4.85511	4.32157	3.55988	4.19656	4.3595	3.55988	4.67206	4.71108	4.3512	4.59757	4.1027	3.55988	3.97119	3.99227
Camk2a	4.43213	4.08791	4.70629	4.30412	4.29855	4.77377	3.96235	4.18416	4.12382	4.19656	4.3595	3.55988	4.1262	4.2361	4.57336	4.41305	4.41084	4.33175	4.46766	4.51294
Camk2b	5.86844	5.79243	5.70916	5.81802	5.28454	5.33101	5.22579	5.49761	5.09209	5.11928	5.16218	4.99702	5.53466	5.36915	5.64104	5.99702	4.95013	4.99561	5.25892	5.2948
Camk2d	4.43213	4.08791	4.18403	3.55988	4.16516	4.30534	4.12724	4.32157	3.95991	4.45326	4.02545	4.30038	4.35579	4.2361	4.20864	4.30137	3.94484	4.33175	4.46766	4.16913
Camk2g	7.11558	7.33727	7.06093	7.23849	7.25004	7.07068	7.28276	7.02433	6.95131	6.98144	6.95479	6.97373	7.62075	7.66057	7.6168	7.57418	7.18096	7.11866	7.14268	6.95254
Camk2n2	8.36294	8.17138	8.22343	8.3889	8.39679	8.30062	8.03513	8.26671	8.28729	7.97613	8.24958	8.3716	8.74216	8.85782	8.80247	8.44734	8.52623	8.91614	8.43665	8.58084
Camkk1	7.775	7.76184	7.72282	7.81448	6.67629	6.67104	7.07956	6.60428	7.21507	7.53194	6.88016	7.04544	7.37783	7.69784	7.40509	7.76991	8.84012	8.24389	8.23393	8.63224
Camkk2	8.43889	8.44411	8.34795	8.48904	8.75112	8.69772	8.79006	8.76805	8.9083	8.84488	8.74687	8.86511	8.75144	8.96079	8.79065	8.72237	9.11099	9.19401	8.73695	9.0034
Camkmt	5.25867	5.38639	5.5351	5.50426	5.44511	4.87299	4.90891	5.24243	4.73136	4.72848	4.58382	4.81648	5.53466	4.87836	4.66579	4.8181	4.80174	5.16344	4.88192	4.67984
Caml	7.18931	6.96246	7.15538	7.33536	7.31866	7.21932	7.35821	7.24447	7.19713	6.96793	7.34627	7.11369	6.82621	6.87522	6.80839	7.01929	7.18096	7.11866	7.201	7.12925
Camsap1	5.34779	5.00106	5.37631	5.04481	5.0476	5.19765	5.05578	5.14374	5.09209	5.36532	4.98045	4.81648	5.29945	5.55505	5.74791	5.65983	5.62922	5.35512	5.44476	5.63226
Camsap2	5.70097	5.29313	5.45823	5.41943	5.83175	5.94416	6.10167	6.07693	5.49645	5.40903	5.66017	5.96926	5.9278	5.99139	5.60336	5.45156	5.49155	5.66705	6.14653	5.9518
Camsap3	5.71711	6.03102	5.70916	5.68257	5.51821	5.92444	5.53786	5.70954	6.1285	5.71282	5.89868	5.67328	5.00649	5.14978	5.30248	4.99884	5.15964	5.16344	5.25892	4.82135
Camta1	4.09905	4.08791	4.32141	4.38973	4.67279	4.20723	3.96235	4.18416	3.55988	4.01189	3.55988	4.30038	3.9616	4.2361	3.55988	4.16749	4.32315	3.55988	4.13962	3.55988
Camta2	7.26989	7.24095	7.24395	7.43953	7.1459	7.1956	7.15685	7.3177	7.14189	7.13422	6.99775	7.17883	7.52991	6.87522	7.57136	7.59817	7.58979	7.71152	7.38816	7.73412
Cand1	4.84532	4.65946	4.85076	4.9171	4.87706	4.77377	4.79835	4.91623	5.04738	4.6458	4.58382	4.81648	4.60329	4.87836	4.57336	4.16749	4.74707	4.63919	5.13178	5.1084
Cand2	5.5274	5.19202	5.41795	5.47662	5.6205	5.08665	4.90891	5.14374	4.35249	5.11928	4.84002	4.59621	5.14123	5.55505	5.71325	5.75254	4.68914	4.99561	4.55118	4.67984
Cant1	8.07818	8.08048	8.28703	8.16495	7.85505	7.84442	7.79762	7.78352	7.73292	7.8719	7.85245	7.71625	8.14745	8.05432	8.17328	8.25996	7.41438	7.28882	7.42119	7.19421
Canx	9.20847	9.00269	9.15578	8.8817	8.96703	9.24718	9.23052	9.12481	9.05666	8.85219	8.97724	8.97396	8.75759	9.14025	8.27295	8.42521	8.39467	8.79028	9.04718	9.19168
Cap1	9.87048	10.0404	10.0007	10.0691	10.2626	10.4393	10.0037	10.3711	10.447	10.1918	10.5269	10.4546	10.2601	10.036	10.2459	10.2385	10.1442	10.3523	10.4278	10.285
Capg	11.6681	11.6865	11.6651	11.7549	11.9774	11.9187	11.668	11.9614	12.0595	11.7652	12.1026	12.0848	11.8903	11.7813	11.8857	11.5945	11.9217	12.0639	12.0333	11.9774
Capn1	7.89463	7.64541	8.00748	7.99356	7.80142	7.78231	7.54184	7.52607	7.36717	7.48551	7.34627	7.41313	7.70616	7.71611	7.92184	7.66027	7.67005	7.55176	7.29319	7.35421
Capn10	6.68336	6.63909	6.80765	6.84071	6.67629	6.62407	6.6408	6.71771	7.10384	7.22766	7.0932	7.24111	6.50913	6.54444	6.27751	6.55906	6.84918	6.70137	6.6632	6.83487
Capn2	9.89426	9.88082	9.84583	9.95367	10.0497	10.0066	9.84758	10.0841	10.1873	10.2689	10.2876	10.2906	10.5522	10.534	10.4334	10.4338	10.6244	10.7393	10.5113	10.679
Capn5	7.30599	7.2021	7.31717	7.33536	6.87273	6.73869	6.84236	6.93378	6.46974	6.46833	6.47444	6.62044	7.12382	7.11568	7.3842	7.2895	6.76103	6.45425	6.63507	6.73605
Capn6	7.71505	7.7186	7.88939	7.95669	7.69512	7.69507	7.76727	7.92373	7.93522	8.43667	8.20781	8.00258	7.75013	7.1963	7.66084	7.79087	7.71729	7.25638	7.86651	7.62879
Capn7	6.1039	6.39641	6.07651	6.38698	6.29819	6.07467	6.42128	6.1255	6.06912	5.95887	6.12747	5.89121	5.97237	6.45898	5.74791	5.83913	5.77708	5.82943	6.28118	6.02709
Capn9	4.09905	3.93429	4.18403	4.08902	3.98944	3.93571	3.55988	4.18416	3.55988	4.01189	3.55988	3.55988	3.55988	3.55988	4.02054	3.55988	3.55988	4.00904	3.55988	3.55988
Capns1	11.0948	11.0353	11.0328	11.1063	11.0552	10.9958	10.5698	10.9966	10.9419	10.6165	10.8883	11.0441	11.1946	11.0932	11.0866	10.739	11.2271	11.3597	11.049	11.2129
Caprin1	6.63513	6.29512	6.44302	6.32936	6.56672	6.53787	6.69396	6.49916	6.27527	6.63252	6.70063	6.6669	6.4172	6.45898	6.23055	6.34552	6.61751	6.85456	7.31973	6.87519
Caprin2	5.58198	5.79243	5.9194	5.7293	5.68443	6.10976	6.08153	5.60795	6.04873	6.21404	6.0738	5.89121	5.40577	5.36915	5.56455	5.75254	5.43199	5.05438	5.44476	5.5647
Capza1	6.66747	6.93421	6.86487	6.76741	6.97383	7.17148	7.37444	7.23369	7.11345	7.35725	7.07996	7.28609	6.89545	7.14306	7.19303	6.99529	7.05739	7.03171	7.39649	7.11813
Capza2	7.14439	7.19421	7.15538	7.12623	6.89869	7.26561	7.2212	6.98623	7.04478	6.79492	6.49475	6.83879	6.98281	7.2726	6.51066	6.97086	7.09381	6.82522	7.2386	7.22561
Capzb	9.44652	9.40761	9.5132	9.41351	9.52856	9.42836	9.42148	9.62249	9.67956	9.61115	9.39081	9.61761	9.63917	9.39904	9.81987	9.6749	9.83428	9.91942	9.74519	9.6561
Car11	6.09184	5.91704	5.94689	6.07125	5.71525	5.79956	5.56815	5.33354	5.39884	5.67856	4.98045	5.22214	5.99411	5.71718	5.74791	6.16051	5.4011	5.632	5.08611	5.66475
Car13	5.7488	5.58005	5.67618	5.5578	5.3267	5.36216	5.65497	5.37665	5.52736	5.40903	5.95963	5.411	5.26183	5.86135	4.89913	5.15389	5.43199	5.31	5.08611	4.94547
Car15	5.68462	5.52769	4.91596	5.50426	5.55323	5.75517	5.47499	5.24243	5.96397	5.45124	5.69702	5.76483	5.59448	5.55505	5.60336	5.29055	5.4011	5.85963	5.44476	5.75761
Car5b	6.01715	6.10199	6.02614	5.77441	5.44511	5.9636	6.21666	5.83375	5.96397	5.64337	5.21687	5.71986	5.56492	5.86135	5.99662	5.97196	5.62922	6.05386	6.04151	6.27215
Car6	7.68411	7.69089	7.37708	7.56143	6.99801	7.08798	7.35002	7.18976	6.98315	7.41788	6.89541	6.77676	7.21661	7.03021	7.18094	7.2895	7.33316	7.21194	6.94042	7.12925
Car7	4.53153	4.08791	4.18403	4.30412	4.16516	4.20723	3.96235	4.18416	3.55988	4.01189	3.55988	3.55988	3.9616	4.71108	4.20864	4.16749	4.32315	3.55988	3.55988	4.16913
Card6	5.13697	5.1563	5.33321	5.47662	5.14826	5.19765	5.00898	5.19413	5.49645	4.9417	5.41355	4.71269	4.60329	5.14978	4.66579	4.88186	5.52031	5.21434	5.13178	4.94547
Carf	4.62046	4.95861	4.91596	4.46653	4.50686	4.20723	3.55988	4.18416	4.5248	4.19656	4.3595	4.30038	3.9616	4.2361	4.02054	3.55988	3.55988	4.33175	3.97119	4.16913
Carhsp1	10.3808	10.3388	10.3705	10.3947	10.46	10.338	10.519	10.2997	9.9309	10.2047	10.1528	10.0739	10.4657	10.4548	10.4535	10.6917	10.0451	10.0125	10.0602	9.91728
Carkd	8.2276	8.36933	8.48982	8.46629	8.33216	8.17749	8.30368	8.1911	8.32066	8.52627	8.50735	8.26378	8.2987	8.1106	8.33936	8.32835	8.17159	8.27109	8.02492	8.31164
Carm1	7.84307	7.79344	7.44393	7.81963	7.70246	7.86953	7.32517	7.75376	8.06405	7.828	7.76452	7.93851	8.09003	7.82114	7.95755	7.8783	8.18423	7.77381	7.95916	8.0517
Carns1	6.73761	7.03515	6.74801	6.85088	6.80567	6.62407	6.27073	6.30415	6.24002	6.06676	6.34592	6.79774	6.30165	6.41421	6.13151	6.11577	5.84519	5.52069	5.6064	5.66475
Cars	8.3799	8.46058	8.36769	8.43315	8.63733	8.61418	8.40164	8.6359	8.77632	8.83384	8.94495	8.68188	8.83528	8.84959	9.03381	9.06614	9.02233	9.08492	8.73695	8.96692
Cars2	5.85407	5.99409	6.05156	5.88086	6.42998	6.03865	6.12152	6.05198	6.20385	6.19057	6.45383	6.00664	5.9278	5.79124	5.14668	5.62739	5.93089	5.88917	5.63641	5.72739
Casc3	7.99878	7.85463	8.17381	7.966	7.90675	7.91364	7.77949	7.76126	7.73292	8.03521	7.75625	7.78036	8.03022	8.0686	8.08568	7.96071	8.30492	8.29779	8.09292	8.16353
Casd1	5.83953	5.44484	5.19382	5.44835	5.51821	5.70922	5.88527	5.14374	5.49645	5.27291	5.41355	5.28843	4.95768	5.2645	4.89913	4.88186	5.12073	5.31	5.21805	5.52953
Cask	5.28158	5.79243	5.37631	5.7293	5.65286	5.5342	5.76234	5.28885	5.46475	5.49207	5.54284	5.07712	5.80938	5.36915	5.48316	5.69148	5.15964	5.73444	5.5442	5.5647
Caskin2	7.28547	6.97175	7.22232	7.34254	7.11311	7.21932	6.95512	7.08564	7.10384	6.85497	6.92541	6.79774	6.88415	7.16993	6.6761	7.06613	7.28683	7.41169	7.061	6.95254
Casp2	5.08447	5.52769	5.5351	5.22988	5.0476	4.96356	5.18557	4.70652	5.43223	5.06317	5.21687	5.07712	4.35579	5.02239	4.57336	4.30137	4.62742	4.63919	5.29843	5.00249
Casp3	7.47847	7.69089	7.56894	7.57368	7.26998	7.27318	7.53464	7.28677	7.17895	7.29393	7.05308	7.24111	7.6542	7.66057	7.88522	7.96071	7.57704	7.64641	7.67482	7.42795
Casp4	4.43213	4.38802	4.43594	4.08902	4.16516	4.20723	3.96235	4.18416	3.55988	4.01189	4.47942	4.46202	4.60329	4.50783	4.46995	3.9911	3.94484	4.33175	4.69748	3.99227
Casp6	6.93587	6.88583	6.95975	6.871	6.61473	6.53787	7.0187	6.7485	6.57176	7.0212	6.66538	6.85887	6.07775	6.32007	6.13151	6.04577	6.52647	6.20068	6.67706	6.37055
Casp7	5.43083	5.67875	5.80339	5.79639	5.68443	5.8212	6.1794	6.05198	5.64402	6.16669	5.83482	5.76483	5.70636	5.99139	6.07915	5.99702	5.33691	5.79852	5.40978	5.75761
Casp8	6.84022	6.75172	6.99854	6.78874	6.63038	6.52511	6.8067	6.40508	6.49966	6.28213	6.51477	6.54771	6.4172	5.92795	6.13151	5.9204	5.99174	6.15348	6.18637	5.97737
Casp8ap2	5.00083	4.38802	4.43594	4.82258	4.67279	4.91924	4.67403	4.97766	4.84769	4.33658	4.67712	5.28843	4.44702	4.2361	4.20864	4.59757	4.62742	4.79716	4.76284	4.6003
Casp9	6.2624	5.93672	6.2826	6.31458	6.33714	6.34763	6.28829	6.46229	6.04873	5.95887	6.15354	6.33292	5.43926	5.36915	5.60336	5.48874	5.82288	5.94634	5.90367	5.78716
Casq2	4.25331	4.20482	4.18403	4.82258	4.40983	4.30534	3.55988	4.00302	4.12382	4.33658	3.55988	4.59621	4.35579	4.71108	4.02054	4.16749	4.48947	3.55988	4.13962	4.41532
Cass4	3.55988	3.55988	3.55988	3.55988	3.98944	3.55988	3.55988	4.00302	3.55988	4.01189	3.55988	4.08633	5.00649	4.87836	4.89913	4.99884	3.94484	4.63919	4.37443	3.55988
Cast	7.65648	7.73497	7.71512	7.69634	7.68774	7.60816	7.52013	7.64443	7.55468	7.64603	7.65313	7.84173	7.66737	7.85451	8.11758	8.08459	7.69975	7.88376	7.37979	7.76994
Cat	8.52199	8.27562	8.72604	8.54594	8.39227	8.37954	8.50808	8.24016	7.95663	8.09197	8.00669	7.80111	8.14745	8.26732	7.97855	8.18816	7.72886	7.8335	7.67482	7.71954
Catsper2	4.97148	5.29313	5.14344	5.04481	4.87706	4.66346	4.9601	4.70652	4.90122	4.72848	4.76194	4.9106	4.95768	4.71108	4.96644	4.88186	4.8536	4.63919	4.46766	4.88525
Catsperd	4.00096	4.08791	4.18403	4.08902	3.98944	4.0899	3.55988	3.55988	3.55988	4.01189	4.02545	4.08633	4.2513	4.50783	5.0298	4.8181	4.1027	4.19257	3.55988	3.55988
Cav1	9.44767	9.36104	9.45907	9.22712	9.14137	9.34151	9.63604	9.08065	8.94884	9.04951	9.03292	8.85029	9.52303	9.783	9.24179	9.51032	9.73908	9.42446	10.1265	9.95811
Cav2	7.55321	7.54989	7.61934	7.37794	7.09083	7.76635	8.02491	7.24447	7.50461	7.40795	7.51284	7.49194	7.28673	7.24761	7.06729	7.1336	7.18096	7.10656	7.55362	7.6673
Cbfa2t2	6.46121	6.7732	6.79298	6.49549	6.64585	6.446	6.54263	6.51724	6.20385	6.64963	6.17911	6.54771	6.17553	6.27048	6.58661	6.4204	6.76103	6.41508	6.56217	6.44452
Cbfb	7.03166	7.00833	6.91986	6.94873	7.48131	7.70068	8.15708	7.70014	7.50461	7.56802	7.44234	7.38586	6.77808	6.87522	6.82409	6.59167	7.22261	7.09436	7.89024	7.71954
Cbl	4.3773	4.38802	4.18403	4.38973	4.59371	4.39109	4.44863	4.43612	4.12382	4.19656	4.47942	4.08633	4.52877	4.71108	4.20864	4.30137	4.74707	4.33175	4.46766	5.0567
Cblb	4.57713	4.46467	4.70629	4.46653	4.50686	4.20723	4.53051	4.62525	4.66755	4.55491	4.3595	4.08633	4.35579	4.50783	3.55988	4.16749	4.68914	4.79716	4.62728	4.30336
Cbll1	4.97148	4.71601	5.03552	5.00388	5.24083	4.46801	5.00898	5.0358	5.09209	4.9417	4.67712	5.1519	5.05322	5.55505	4.66579	4.67692	4.62742	4.79716	5.13178	5.00249
Cbr1	4.81124	4.53461	4.62504	5.04481	4.59371	4.39109	3.96235	4.53595	4.59904	4.01189	4.2155	4.46202	4.2513	4.50783	4.3512	4.16749	3.55988	3.55988	3.55988	3.99227
Cbr2	9.84369	10.0094	9.95741	9.8646	9.98063	10.0674	10.1887	10.2124	10.0685	10.2703	9.92909	10.0416	10.014	9.76123	9.87121	9.93483	9.94723	9.90041	9.92927	9.85046
Cbr3	7.91474	7.86952	7.99482	7.86014	8.01668	8.09481	8.33295	8.15744	8.35328	8.53538	8.29588	8.62495	7.79279	7.67932	7.58057	8.01512	8.48937	8.19926	8.25234	8.21115
Cbr4	6.15109	6.13613	6.38502	6.25379	6.10781	5.90442	6.33967	5.83375	5.52736	5.49207	5.41355	5.67328	5.90494	6.10997	5.52451	5.3737	5.08046	5.16344	5.03851	5.00249
Cbwd1	5.48966	5.29313	5.80339	5.44835	5.28454	5.56072	5.65497	5.33354	5.77642	5.7462	5.58316	5.85041	5.65163	5.55505	5.08975	5.62739	4.90297	5.44066	5.6064	5.25089
Cbx1	5.34779	5.41596	4.97738	5.15937	5.19546	5.42219	5.37434	5.14374	4.73136	5.27291	5.26913	5.28843	5.26183	5.2645	4.89913	4.99884	4.95013	4.63919	5.21805	5.59892
Cbx2	6.17409	6.24933	6.12507	6.42867	5.65286	5.94416	5.33888	5.53546	6.45453	6.01389	6.1009	5.89121	5.22299	5.63866	5.60336	5.65983	6.7148	6.39508	6.3526	6.18803
Cbx4	4.25331	3.93429	4.32141	4.08902	3.98944	4.0899	3.96235	4.32157	4.12382	4.19656	4.02545	4.08633	4.44702	4.71108	4.66579	4.88186	3.55988	4.19257	3.97119	4.41532
Cbx5	7.36093	7.58646	7.36727	7.31358	7.33767	7.34675	7.45297	7.16727	7.19713	7.39795	7.33518	7.69422	7.19853	7.32128	6.94375	7.27962	7.12052	7.20061	7.13272	7.18358
Cbx6	9.65177	9.60554	9.72106	9.74964	9.549	9.56804	9.45795	9.55954	9.40052	9.51313	9.56614	9.44097	9.45275	9.29376	9.42352	9.3435	9.25762	9.174	9.00442	9.09921
Cbx8	6.31484	5.97524	6.00024	6.28452	6.19571	6.02028	6.08153	6.14915	6.30964	6.409	6.30029	6.30357	5.09807	4.87836	5.20093	5.05293	6.01142	6.37478	5.6944	5.78716
Cby1	6.98776	6.93421	6.66973	6.92969	6.61473	6.65945	6.92222	6.93378	6.49966	6.73219	6.45383	6.30357	6.92885	6.54444	6.76023	7.0429	6.4576	6.39508	6.22508	6.44452
Cc2d1a	7.05615	7.02627	6.99854	7.17543	6.99801	7.07068	5.88527	7.1212	6.85123	6.409	6.89541	6.77676	6.87275	6.16559	7.29742	6.16051	6.87038	6.99275	6.94042	6.87519
Cc2d1b	8.45498	8.57692	8.4159	8.59769	8.16196	8.13674	7.92953	8.21856	8.01899	7.97613	8.03427	7.9936	8.31131	7.99575	8.36615	8.16697	7.92261	7.56063	7.37979	7.4895
Cc2d2a	5.56404	5.55414	5.70916	5.68257	4.50686	5.36216	5.37434	4.91623	4.59904	5.27291	5.10479	4.81648	5.29945	5.2645	5.20093	5.33284	4.56119	4.63919	4.93669	4.6003
Ccar1	6.72232	6.60347	6.62058	6.17383	6.81934	6.88493	7.02903	6.60428	6.51438	6.38864	6.47444	6.38981	6.17553	6.62497	6.0522	6.49145	6.79473	6.47342	6.97433	6.98968
Ccar2	4.31807	4.71601	5.09076	4.60134	4.59371	4.30534	4.44863	4.70652	4.44337	4.72848	4.67712	4.99702	4.60329	4.2361	4.57336	3.9911	4.48947	4.33175	4.13962	4.16913
Ccbl1	5.9782	5.95612	5.86266	5.79639	5.44511	5.42219	5.50682	5.70954	5.61583	5.2239	5.76773	5.28843	5.59448	5.02239	5.87807	5.72237	4.90297	5.16344	4.98878	5.0567
Ccbl2	6.01715	5.65477	5.86266	5.47662	5.3267	5.73239	5.88527	5.64271	5.46475	5.32	5.54284	5.28843	5.53466	5.46555	5.25279	4.99884	5.12073	5.16344	5.17571	4.82135
Ccdc101	6.38507	6.38238	6.40462	6.32936	6.42998	6.43237	6.27073	6.42441	6.87409	6.59767	6.57316	7.16282	6.59536	6.16559	6.64099	6.6077	7.07572	7.25638	6.9965	6.88838
Ccdc102a	7.07424	7.19421	7.15538	7.15104	7.13505	7.0084	7.0083	7.20087	6.73103	6.96793	7.03945	7.02785	7.16167	6.87522	6.94375	7.36616	7.2061	7.47877	7.21992	7.31586
Ccdc103	4.62046	4.65946	4.78115	4.30412	4.50686	4.46801	4.35724	4.00302	4.5248	4.45326	4.47942	4.30038	4.35579	3.55988	4.3512	4.16749	4.1027	4.33175	3.55988	4.16913
Ccdc106	4.48335	4.59923	4.91596	4.46653	4.40983	4.30534	4.53051	4.32157	3.95991	4.33658	4.3595	4.30038	4.1262	4.71108	4.74984	4.75006	4.32315	4.19257	4.46766	4.16913
Ccdc107	8.92813	8.82848	9.17829	8.99723	8.82003	8.87647	8.76268	9.0227	8.94083	8.944	8.93402	9.02765	8.79696	8.66482	8.89362	8.79317	8.81326	8.95688	8.84996	8.91361
Ccdc109b	8.53718	8.63029	8.58984	8.50188	8.22944	8.3043	8.37777	8.20764	7.68238	7.92148	7.68834	7.84173	8.578	8.16476	8.56885	8.60131	8.38375	8.38503	8.24317	8.34521
Ccdc112	5.41059	5.19202	5.5351	5.22988	5.24083	4.72019	5.22579	5.14374	5.17657	5.45124	4.84002	4.99702	4.60329	5.2645	5.0298	4.99884	4.8536	5.05438	5.13178	5.20529
Ccdc115	7.30599	7.30099	7.3965	7.33536	7.88113	8.05599	7.95128	7.83417	7.67594	7.79797	7.84467	7.83168	7.74393	7.2726	7.44599	7.56609	7.70562	7.59556	7.76747	7.57306
Ccdc117	6.33528	6.23372	6.34496	6.23817	6.25811	6.52511	6.51327	6.62105	6.43916	6.32572	6.30029	6.57238	6.55291	6.05198	6.85496	7.12258	6.01142	6.02778	5.6064	6.09841
Ccdc12	6.16264	6.23372	6.34496	6.08889	6.4119	6.39064	6.16038	6.19525	6.25776	6.21404	5.89868	6.04302	6.35236	6.58528	6.13151	6.16051	6.22776	6.35418	6.12616	6.2516
Ccdc120	4.7014	4.71601	4.32141	4.60134	3.98944	4.30534	4.67403	4.32157	4.12382	4.55491	4.02545	3.55988	4.2513	3.55988	4.82722	4.30137	4.90297	4.54881	4.46766	4.41532
Ccdc122	5.48966	5.08134	4.97738	5.44835	4.87706	4.82459	4.9601	5.24243	4.12382	4.72848	4.67712	4.59621	4.79618	5.14978	4.96644	4.67692	4.68914	4.44775	4.69748	4.41532
Ccdc124	8.53069	8.62737	8.72221	8.7345	8.63733	8.76337	8.53351	8.74182	8.78828	8.47981	8.50735	8.65938	8.78195	8.48507	8.632	8.37529	8.69171	8.80151	8.65635	8.78678
Ccdc126	6.3251	6.36822	6.02614	6.03527	6.19571	5.77755	6.25294	6.05198	5.9195	5.98666	6.12747	5.96926	5.9278	5.92795	5.60336	5.83913	5.60285	5.70118	5.85437	6.05128
Ccdc127	6.58519	6.65077	6.62058	6.58397	6.64585	6.4186	6.73255	6.68622	6.78035	6.69975	6.36818	6.44446	6.52387	6.41421	6.72718	6.78698	6.56622	6.56554	6.56217	6.54859
Ccdc13	4.31807	4.08791	3.55988	4.20616	4.29855	3.55988	4.12724	4.32157	3.55988	4.01189	3.55988	3.55988	4.35579	4.2361	4.46995	4.30137	4.22278	4.19257	4.13962	4.16913
Ccdc130	6.60204	6.5792	6.53462	6.42867	6.19571	6.4186	6.32276	6.34541	6.52895	6.52523	6.20422	6.24293	5.83392	6.21904	5.44041	5.83913	5.90997	6.10458	6.06317	5.69644
Ccdc132	6.22994	6.06697	6.05156	6.03527	6.23762	6.12697	6.77011	6.36559	6.1285	6.21404	5.95963	6.24293	5.88169	6.36794	5.71325	6.13832	6.6911	6.33327	6.96312	6.53178
Ccdc134	6.71462	6.93421	6.93328	6.89083	7.3282	6.90464	6.98727	6.86536	7.40669	7.29393	7.44234	7.89094	6.90667	6.54444	6.65865	6.74426	6.51297	6.70137	6.70437	6.62976
Ccdc136	6.72999	6.86601	6.94658	6.9104	6.56672	6.65945	6.45262	6.62105	5.94192	5.77876	5.86714	5.9308	6.75339	6.97023	6.79252	6.9079	6.4576	6.37478	6.33509	6.6139
Ccdc137	5.86844	5.65477	5.33321	5.70614	6.63038	6.58777	6.61345	6.53509	6.61331	6.71606	6.84917	6.8982	6.55291	6.62497	6.53004	6.93342	6.85982	6.71746	6.6632	6.54859
Ccdc14	4.66181	4.53461	4.43594	4.82258	4.16516	4.46801	4.44863	4.00302	4.24841	3.55988	4.47942	4.46202	4.2513	3.55988	3.55988	3.9911	4.1027	4.33175	3.97119	3.99227
Ccdc151	4.31807	4.38802	4.43594	4.66168	4.29855	3.93571	3.55988	4.43612	4.35249	4.45326	4.2155	4.46202	4.1262	4.2361	4.02054	3.9911	3.55988	4.00904	3.55988	3.55988
Ccdc157	5.96496	5.99409	5.77272	6.05338	5.83175	5.75517	5.76234	5.97425	5.8967	6.04058	5.83482	5.85041	5.80938	6.27048	6.10558	6.09283	5.6804	5.59596	5.74992	5.87203
Ccdc159	5.11102	4.76941	5.09076	5.35947	4.81351	4.91924	5.14391	5.24243	4.73136	4.45326	4.91257	5.1519	4.85285	4.71108	4.96644	5.15389	5.08046	5.48131	5.03851	4.75315
Ccdc163	7.22209	7.17828	7.27579	7.21517	7.07955	6.96217	7.12836	7.06144	7.16978	6.8402	7.02569	6.95522	7.1894	7.08776	7.26346	7.36616	7.27896	6.869	6.95182	7.22561
Ccdc167	5.13697	5.04192	5.41795	5.00388	4.81351	5.26619	5.50682	4.85102	5.1351	5.53161	4.84002	5.22214	4.7361	4.87836	5.14668	5.15389	4.8536	4.86757	4.69748	4.94547
Ccdc171	4.48335	4.46467	4.53575	4.87092	4.59371	4.82459	4.53051	4.78139	4.5248	4.72848	4.02545	4.30038	4.79618	5.02239	3.55988	4.41305	3.94484	3.55988	4.13962	4.16913
Ccdc173	4.81124	4.95861	4.97738	4.71834	4.40983	4.60302	4.53051	4.43612	4.66755	4.72848	4.76194	4.46202	4.1262	4.50783	4.02054	4.16749	4.1027	3.55988	4.26759	4.41532
Ccdc174	6.60204	6.60347	6.36513	6.74575	6.33714	6.48612	6.28829	6.21773	6.46974	6.14238	6.25309	6.49704	6.21276	6.54444	6.60497	6.24582	6.32433	6.29048	6.0845	6.18803
Ccdc176	4.3773	4.53461	4.43594	4.46653	4.29855	4.46801	3.96235	4.32157	4.35249	4.45326	4.58382	4.08633	4.2513	3.55988	4.02054	3.9911	4.32315	4.19257	3.55988	4.30336
Ccdc181	4.77597	4.82007	4.43594	4.60134	4.87706	4.39109	4.44863	4.32157	4.35249	4.33658	4.3595	4.30038	4.67206	4.71108	5.0298	4.59757	4.1027	4.33175	4.13962	4.30336
Ccdc186	4.91028	5.08134	5.09076	5.26361	4.99368	4.72019	4.79835	4.78139	5.1351	4.6458	5.10479	4.71269	4.95768	4.50783	5.30248	4.99884	5.4011	5.26312	4.98878	4.67984
Ccdc22	5.93809	6.18579	5.80339	6.14049	5.91285	5.8841	5.95392	6.07693	6.02804	6.06676	6.1009	6.00664	5.80938	6.05198	6.3669	5.99702	5.80018	6.05386	5.6064	6.05128
Ccdc23	8.8486	9.13366	8.84695	8.85444	8.63351	8.72544	8.84619	8.84753	8.62435	8.73052	8.27869	8.45893	8.84109	8.49567	8.64518	8.85405	8.83745	8.6104	8.68033	8.65536
Ccdc24	5.65131	5.99409	5.70916	5.94086	5.93882	6.24172	5.70976	6.10143	6.37591	5.71282	5.9295	6.00664	6.09787	5.99139	6.47108	5.99702	6.22776	6.22369	6.04151	6.18803
Ccdc25	5.08447	4.86832	5.28853	5.19515	4.93696	5.39254	5.26468	5.28885	5.04738	5.06317	4.76194	4.9106	4.67206	5.14978	5.08975	4.59757	4.74707	4.93351	4.98878	4.94547
Ccdc28a	5.71711	5.74813	5.41795	5.5578	5.0476	5.08665	5.1007	4.78139	5.25533	5.00411	5.16218	4.81648	4.60329	5.02239	5.0298	5.10453	4.68914	4.72142	4.69748	4.6003
Ccdc28b	7.1614	7.08733	7.08513	6.97681	6.29819	6.57546	6.32276	6.44348	6.52895	6.46833	6.49475	6.38981	6.47915	6.45898	6.25423	6.24582	5.82288	5.76687	5.72246	6.00246
Ccdc32	6.55953	6.51663	6.91986	6.66719	6.73527	6.4186	6.46803	6.67021	6.67992	6.42905	6.55397	6.71188	6.01551	5.99139	6.23055	6.18234	6.53984	6.07946	6.62079	6.49753
Ccdc34	8.18686	8.07621	8.03863	7.98444	7.65786	7.74479	8.10954	7.69231	7.24158	7.44726	7.23134	7.54217	7.59341	7.52191	7.49552	7.75577	7.26309	7.15436	7.31973	7.22561
Ccdc40	4.00096	4.30258	4.18403	3.93508	4.16516	3.93571	4.12724	4.00302	3.55988	3.55988	3.55988	4.08633	3.9616	4.50783	4.3512	3.55988	3.94484	4.19257	3.55988	4.41532
Ccdc43	5.86844	5.93672	6.21729	5.88086	5.71525	5.79956	6.10167	5.86306	5.9195	5.84155	5.62224	5.57476	5.9278	6.10997	5.87807	5.89386	5.90997	5.52069	6.01949	5.72739
Ccdc47	8.24357	8.01057	8.24494	8.18898	7.99297	7.92326	8.1477	8.14604	7.92982	7.8719	7.94986	7.70528	7.7563	7.90315	7.89262	7.76285	7.92763	7.92549	8.23393	8.31164
Ccdc50	7.82901	7.91331	7.92318	7.78847	7.92567	7.78231	7.73626	7.76126	7.53344	7.51355	7.82109	7.46615	7.90257	8.12433	7.9073	7.76285	7.99141	8.17642	8.24317	8.34046
Ccdc51	4.84532	4.76941	4.97738	5.00388	4.81351	4.66346	4.85511	4.91623	4.90122	5.27291	4.91257	5.1519	4.44702	3.55988	4.20864	4.30137	4.95013	4.33175	4.69748	4.41532
Ccdc53	8.6652	8.59493	8.84695	8.50507	8.4013	8.31164	8.57957	8.44463	8.44312	8.80776	8.19565	8.26378	8.50305	8.43089	8.26158	8.74755	8.11547	8.25483	8.14312	8.13638
Ccdc55	4.3773	4.30258	4.78115	4.30412	4.67279	4.72019	4.73818	4.53595	4.73136	4.45326	4.47942	4.71269	4.60329	3.55988	4.20864	4.41305	4.56119	4.72142	3.97119	4.51294
Ccdc57	5.28158	5.22669	5.5351	5.15937	4.50686	4.77377	4.67403	4.91623	4.79122	5.2239	5.10479	4.99702	4.52877	4.2361	4.89913	4.67692	4.99531	4.63919	4.82412	5.15786
Ccdc58	7.15008	7.40033	7.40611	7.35681	7.36573	7.21932	7.62551	7.24447	7.72045	7.91451	7.31275	7.43988	7.39379	7.05927	7.02729	7.53326	7.41438	7.47877	7.32846	7.42795
Ccdc59	7.5403	7.3586	7.52554	7.55527	7.67288	7.82914	8.00945	7.78352	7.76969	7.82055	7.58002	7.50467	7.94639	7.8709	8.16109	8.04447	7.94756	8.06889	8.02492	8.06904
Ccdc6	8.89651	8.91941	8.95524	9.00401	8.96399	8.80033	9.08344	8.99124	8.61766	8.70652	8.74687	8.52889	9.02319	9.19325	9.05041	9.1972	9.16933	9.08185	9.23458	9.07084
Ccdc61	6.25166	6.06697	6.17195	6.52135	6.06165	5.79956	6.25294	6.10143	6.29256	6.57991	6.25309	6.24293	5.83392	5.92795	5.48316	6.09283	5.82288	5.91806	5.97435	5.66475
Ccdc65	4.57713	4.76941	5.14344	5.22988	4.87706	5.12485	4.73818	5.0358	5.0008	5.11928	4.98045	5.07712	5.00649	5.14978	4.46995	4.94195	4.8536	5.05438	4.82412	4.82135
Ccdc66	5.68462	5.70229	5.77272	5.5578	5.09904	5.19765	5.37434	5.19413	5.2166	5.40903	5.3192	5.22214	4.95768	5.02239	4.96644	4.59757	4.80174	4.79716	4.98878	4.67984
Ccdc71	5.79495	5.77047	5.57185	5.77441	5.68443	5.16182	5.53786	5.49761	5.72506	6.21404	5.45815	5.62496	5.22299	4.71108	5.20093	5.20122	5.57592	5.66705	5.66573	5.41772
Ccdc71l	4.25331	4.38802	4.00293	4.20616	4.59371	4.60302	4.67403	4.18416	4.35249	3.55988	4.02545	4.59621	3.55988	4.50783	3.55988	4.30137	3.55988	4.54881	3.97119	4.16913
Ccdc74a	7.00044	6.82551	7.09709	6.9104	6.33714	6.03865	6.04032	6.05198	5.09209	6.19057	5.95963	6.17949	6.68969	6.54444	6.15695	6.28657	6.51297	6.12925	5.5442	6.37055
Ccdc77	5.13697	5.44484	5.19382	5.44835	4.99368	5.16182	5.00898	5.24243	5.43223	5.17277	5.04436	5.22214	4.35579	4.2361	4.57336	5.05293	5.12073	4.79716	5.08611	4.94547
Ccdc80	9.54852	9.50125	9.44753	9.45038	9.37908	9.16659	9.35585	9.44115	9.45595	9.55404	9.61483	9.52112	9.29255	9.52326	9.36634	9.28331	9.38341	9.31645	9.40861	9.51797
Ccdc82	6.63513	6.55451	6.62058	6.62024	6.29819	6.30323	6.55709	6.00066	6.14773	6.04058	5.89868	5.468	6.26678	5.92795	6.07915	6.28657	5.30349	5.59596	5.6064	5.5647
Ccdc84	6.56814	6.59139	6.63715	6.40101	6.50002	6.30323	5.90855	6.42441	6.87409	6.42905	6.45383	6.71188	6.01551	6.62497	6.30041	6.09283	6.49933	6.81032	6.6632	6.49753
Ccdc85b	4.31807	4.30258	4.32141	4.46653	4.40983	4.46801	4.12724	4.32157	4.35249	4.55491	4.2155	4.08633	4.1262	4.50783	4.20864	3.55988	4.22278	4.00904	4.26759	4.51294
Ccdc86	5.00083	4.76941	5.03552	4.87092	5.77479	5.79956	5.76234	5.70954	5.46475	5.98666	5.50121	5.89121	6.26678	6.05198	6.23055	6.71504	5.77708	6.12925	6.18637	6.09841
Ccdc88a	4.09905	4.08791	4.00293	4.30412	4.16516	4.30534	4.67403	4.18416	4.35249	4.01189	4.2155	3.55988	4.1262	3.55988	3.55988	3.55988	3.55988	4.33175	3.97119	4.30336
Ccdc9	6.86127	6.80482	6.68574	6.88095	7.13505	7.07068	6.74518	7.03681	7.30156	6.96793	6.76859	7.13026	7.49338	7.11568	7.71197	7.37546	7.64583	7.60416	7.10243	7.36364
Ccdc90b	6.37526	6.43765	6.3037	6.35847	6.37503	6.09233	6.38921	6.36559	5.9195	6.3041	5.69702	5.67328	5.75888	6.45898	5.64104	5.78204	5.26913	5.52069	5.63641	5.5647
Ccdc91	6.79715	7.00833	6.83655	7.02241	6.77793	6.65945	7.13792	6.73319	6.97262	6.88407	7.13223	6.85887	6.70266	6.70112	6.54915	6.65471	5.95148	6.15348	6.42051	6.46241
Ccdc92	6.69908	6.65077	6.83655	6.93924	6.46544	6.10976	6.06108	6.26162	6.30964	6.34702	6.27689	5.9308	6.36886	5.92795	6.47108	6.34552	6.56622	6.47342	6.57705	6.66096
Ccdc93	6.05501	5.95612	5.89133	6.15726	6.15247	5.8212	5.99781	5.77312	6.16669	6.38864	6.01792	6.00664	5.59448	5.36915	5.48316	6.11577	6.15939	5.26312	6.06317	5.92573
Ccdc94	5.77974	5.63034	5.83336	5.65856	5.44511	5.77755	5.83746	5.60795	5.80137	5.95887	5.45815	5.9308	5.43926	5.14978	5.25279	5.24673	6.06882	6.10458	5.9512	6.07505
Ccdc97	6.86127	6.7299	6.9728	6.82015	6.88577	6.78204	6.66763	6.80814	7.06474	7.09754	6.91049	6.8982	7.31215	7.16993	7.45604	7.11146	7.28683	7.11866	7.28424	7.30611
Cchcr1	6.30451	6.29512	6.36513	6.44229	6.13032	6.02028	5.97605	6.1255	6.1285	6.04058	6.51477	6.24293	6.07775	6.41421	6.40951	6.16051	6.15939	6.20068	5.99711	6.20955
Ccl17	3.87237	4.65946	4.53575	4.08902	4.29855	3.93571	4.44863	4.43612	3.95991	4.33658	4.02545	4.30038	4.1262	3.55988	4.46995	4.67692	4.41084	4.00904	4.69748	3.55988
Ccl2	5.86844	6.04912	5.5351	5.81802	8.49704	8.73092	8.9442	8.76805	9.59695	9.67847	9.66634	9.59409	8.44702	9.04251	8.58718	8.50333	9.92232	9.96671	10.2426	9.96275
Ccl25	5.93809	6.03102	5.83336	5.97942	5.93882	6.17733	6.06108	6.07693	6.02804	5.93049	5.41355	6.11296	6.35236	6.41421	6.18192	6.24582	6.37019	6.10458	6.24404	6.09841
Ccl27a	6.61868	6.83575	6.62058	6.70139	6.50002	6.28811	6.61345	6.53509	6.59959	6.44883	6.22887	6.00664	6.55291	6.70112	6.71036	6.82845	6.49933	6.4348	6.20586	6.14396
Ccl28	4.43213	4.53461	3.55988	4.20616	4.40983	3.55988	3.96235	4.00302	4.12382	4.19656	4.02545	3.55988	4.1262	4.71108	4.3512	4.16749	3.94484	3.55988	3.97119	3.99227
Ccl6	6.98776	6.93421	6.71722	7.15922	6.96158	6.69395	7.02903	7.20087	6.99361	6.88407	7.05308	6.95522	6.63657	6.62497	6.43034	6.65471	6.44341	6.65196	6.64921	6.80733
Ccl7	6.98776	6.69653	6.44302	6.57167	8.94868	8.874	9.04609	8.51273	9.07875	8.88463	8.99487	9.04944	8.45082	8.93767	8.25011	8.50333	9.58096	9.66467	9.96732	9.60954
Ccl8	4.00096	4.30258	4.18403	4.08902	4.29855	4.30534	4.12724	4.62525	4.59904	4.55491	4.58382	4.59621	4.1262	4.50783	4.3512	4.16749	4.56119	4.86757	4.62728	4.41532
Ccl9	6.42366	6.68523	6.51677	6.40101	6.33714	6.61207	6.19816	6.51724	6.66685	6.50652	6.55397	6.57238	6.74088	6.45898	6.54915	6.74426	6.15939	6.31204	6.31735	6.2924
Ccm2	7.57024	7.53749	7.57746	7.43953	8.48859	8.3549	8.33295	8.47681	7.9244	8.00269	7.87552	8.35768	8.31131	8.16476	8.45369	8.19864	8.24985	8.23838	8.19639	8.22152
Ccna2	5.66807	5.44484	4.97738	5.29641	5.28454	5.29904	5.47499	4.91623	5.17657	4.80463	4.67712	4.71269	4.85285	5.02239	4.89913	4.75006	4.74707	4.44775	5.03851	4.41532
Ccnb1	5.16234	4.91443	4.85076	4.66168	4.74568	5.45115	4.85511	4.78139	4.79122	4.19656	4.58382	4.71269	4.67206	4.87836	4.02054	3.9911	4.32315	3.55988	4.69748	4.41532
Ccnb2	5.13697	5.00106	4.53575	5.32835	4.81351	5.04712	4.79835	5.19413	4.73136	4.55491	4.98045	4.9106	4.60329	4.2361	5.25279	4.94195	5.0387	4.72142	4.88192	4.51294
Ccnc	6.55953	6.43765	6.6038	6.40101	6.53377	6.37645	6.99782	6.30415	6.20385	6.3041	6.17911	6.14663	6.07775	6.32007	5.96795	6.13832	6.04996	5.76687	6.22508	5.97737
Ccnd1	8.12494	8.38321	7.98206	8.10726	9.27987	9.18467	8.74725	9.28906	10.0337	9.76618	9.67073	10.0064	8.68196	8.49567	8.74242	8.40725	9.19035	9.28213	9.01254	9.15161
Ccnd2	9.77947	9.80038	9.626	9.76303	10.11	9.9712	9.88189	10.1092	10.2394	10.3614	10.4472	10.2193	9.89768	9.85877	9.92979	9.7727	10.2611	9.88114	9.868	9.79086
Ccnd3	9.25776	9.18408	9.26236	9.27275	9.52238	9.36107	9.23273	9.51157	9.19342	9.21172	9.32265	9.44755	9.81754	9.84642	9.79053	9.70641	9.58573	9.63779	9.42288	9.47966
Ccndbp1	7.48297	7.45414	7.56036	7.59186	7.18847	7.37515	7.59816	7.34796	7.18807	7.36753	7.35727	7.07997	7.26084	7.24761	7.15646	7.27962	7.18939	7.38195	7.38816	7.26643
Ccne1	6.13944	6.01268	5.74133	5.94086	6.01385	5.9636	5.56815	5.77312	5.84989	5.56996	5.62224	5.85041	5.99411	5.71718	6.10558	5.94643	5.75357	6.10458	5.99711	5.87203
Ccne2	4.25331	4.30258	4.32141	4.20616	3.98944	4.46801	3.96235	4.18416	4.5248	4.19656	4.02545	4.30038	3.55988	3.55988	3.55988	3.55988	4.1027	4.00904	3.55988	4.16913
Ccnf	5.02941	5.26037	5.09076	5.00388	5.51821	5.47945	5.1007	5.74171	5.55754	5.36532	5.45815	5.52251	5.37135	4.87836	4.96644	5.24673	5.95148	5.82943	5.87925	5.92573
Ccng1	7.90136	7.80898	7.62757	7.46607	7.64268	7.78231	8.12397	7.58648	7.39101	7.45692	7.42154	7.42657	7.4017	7.4797	6.98614	7.16618	7.23894	7.04446	7.68164	7.68242
Ccng2	5.89674	6.20195	6.05156	5.90116	5.28454	4.96356	5.30235	5.14374	5.39884	5.56996	5.21687	5.468	4.44702	4.87836	4.46995	4.88186	6.01142	5.94634	6.01949	5.84434
Ccnh	6.17409	6.15289	6.21729	6.10631	6.29819	6.2099	6.49835	6.26162	6.49966	6.48755	6.3901	6.14663	6.07775	6.05198	6.02469	5.55995	5.62922	5.88917	5.85437	5.9518
Ccni	9.42452	9.40931	9.45677	9.53863	9.19163	9.33972	9.50641	9.24439	9.29546	9.41292	9.17581	9.04511	8.94178	8.93767	8.9478	9.03727	9.10436	8.84195	9.35432	9.12978
Ccnj	4.94132	4.86832	4.85076	4.77183	4.74568	4.60302	5.1007	4.62525	4.95216	5.06317	5.21687	5.1519	4.7361	5.2645	4.66579	4.59757	4.56119	4.99561	5.08611	5.15786
Ccnk	8.42028	8.21477	8.43005	8.44317	8.42804	8.41744	8.18487	8.1911	8.34519	8.18764	8.30723	8.18714	8.98175	8.84959	9.00002	9.03727	8.65587	8.75606	8.3367	8.31648
Ccnl1	7.34616	7.54989	7.48984	7.28402	7.53166	7.76099	7.87366	7.44446	7.82313	7.72001	7.3014	7.32971	8.07531	8.16476	8.38199	8.42966	7.93264	7.56944	7.43742	7.52351
Ccnl2	8.09001	7.99254	8.06911	7.94732	8.06297	7.97506	7.9833	7.83417	7.92982	8.14656	8.17722	8.03795	8.25584	8.05432	8.36615	8.22963	8.40909	8.21055	8.35385	8.297
Ccno	5.00083	5.32502	4.97738	4.9171	4.87706	4.87299	4.85511	4.78139	5.2166	5.00411	4.84002	5.35125	4.90657	5.36915	4.89913	5.24673	4.74707	4.44775	4.82412	4.67984
Ccnt1	8.37508	8.13899	8.02002	8.13226	8.43245	8.04281	8.16175	8.95907	8.5061	8.26643	8.48256	8.03795	9.10749	9.11299	9.14927	8.73681	8.98913	9.00947	8.71722	8.63224
Ccnt2	5.92445	6.26476	5.9194	6.10631	5.85934	5.94416	5.97605	5.80378	6.0892	6.23711	6.41167	6.24293	6.07775	6.54444	5.99662	6.16051	6.10578	6.15348	6.10549	6.02709
Ccny	5.13697	5.50068	4.91596	4.77183	4.59371	4.72019	5.33888	4.97766	5.1351	4.9417	5.16218	4.59621	4.79618	5.02239	4.96644	5.20122	4.95013	4.93351	5.47879	5.20529
Ccnyl1	7.60784	7.79344	7.61934	7.72953	7.99894	8.18949	8.45964	8.26144	8.0442	8.25543	8.06134	7.91967	8.73594	8.60736	8.73832	8.87051	9.12416	8.7522	8.94065	8.65536
Ccp110	4.87831	4.76941	4.78115	4.77183	4.74568	4.96356	4.79835	4.43612	4.90122	5.00411	5.36728	4.71269	4.85285	4.50783	4.3512	4.30137	4.95013	4.54881	5.08611	4.82135
Ccpg1	8.35561	8.43414	8.47624	8.5552	8.42362	8.25186	8.51539	8.12297	8.45819	8.72655	8.24958	8.50384	8.30712	8.27964	8.45369	8.82393	8.18423	8.14146	8.21529	8.15814
Ccpg1os	5.58198	5.67875	5.28853	5.5578	5.0476	5.36216	5.40881	5.37665	5.36452	5.77876	4.98045	5.28843	5.40577	5.63866	5.30248	5.3737	4.90297	5.31	4.82412	5.20529
Ccrn4l	5.23531	4.91443	5.19382	5.26361	6.42998	6.02028	6.40533	6.10143	6.1854	6.09244	6.1009	5.96926	8.90068	9.43799	8.98282	8.84741	6.7148	6.5476	6.79599	6.6139
Ccs	8.68482	8.73415	8.48078	8.53349	8.78598	8.6666	8.2477	8.5607	8.40863	8.27734	8.32408	8.5474	8.75452	8.71101	8.7465	8.52846	8.62531	8.79403	8.46058	8.77275
Ccsap	4.91028	4.38802	4.53575	4.82258	5.68443	5.12485	4.9601	5.24243	4.79122	4.72848	4.91257	5.07712	5.95027	6.36794	5.99662	5.69148	5.08046	4.99561	5.03851	5.2948
Ccser2	7.03782	6.74085	7.02382	6.76741	6.89869	6.97154	6.95512	6.85127	6.89658	6.409	6.32329	6.6669	6.88415	7.1963	6.85496	6.842	6.7148	6.70137	6.60636	6.80733
Cct2	10.1278	10.2918	10.1477	10.2106	10.3243	10.3804	10.5424	10.36	10.4879	10.6578	10.4889	10.4933	10.5584	10.5133	10.5002	10.6627	10.7592	10.6144	10.6408	10.6126
Cct3	9.77856	9.8094	9.81024	9.81663	10.1653	10.1226	9.97356	10.2971	10.5454	10.5097	10.5293	10.5509	10.3443	10.3004	10.3648	10.2993	10.6519	10.7324	10.5217	10.5317
Cct4	8.80086	8.74225	8.83637	8.74803	8.84669	8.92509	9.34974	9.0227	8.96738	9.13888	8.68737	8.85029	8.60214	8.62677	8.30654	8.47345	8.68283	8.49982	8.96872	8.65153
Cct5	10.3784	10.4294	10.2548	10.4067	10.6402	10.6382	10.9773	10.7736	10.9697	11.2047	10.8048	10.8665	10.8471	10.7919	10.7623	10.9016	11.0395	10.8685	10.9616	10.8852
Cct6a	9.59901	9.80683	9.57176	9.48955	9.97007	9.90854	10.3799	10.1525	10.5025	10.553	10.2382	10.2795	9.8278	10.0067	10.0083	10.1869	10.2974	10.2426	10.4755	10.3989
Cct6b	4.31807	4.08791	4.00293	4.08902	3.55988	3.93571	4.12724	4.00302	3.95991	3.55988	4.02545	4.08633	3.9616	3.55988	3.55988	3.9911	3.94484	3.55988	3.55988	3.55988
Cct7	10.2539	10.3344	10.2823	10.2718	10.6036	10.5938	10.5716	10.717	10.8642	10.9158	10.8549	10.8824	10.6952	10.6804	10.8625	10.7692	11.0138	11.0243	10.8893	10.89
Cct8	9.52695	9.48686	9.34429	9.35284	9.56915	9.53241	9.84033	9.38416	9.68116	9.86159	9.74136	9.7325	9.40261	9.65189	9.35034	9.60778	9.69858	9.66672	9.88282	9.73773
Ccz1	7.60784	7.61624	7.45323	7.52405	7.48983	7.57798	7.74875	7.48131	7.38311	7.6876	7.68834	7.14663	7.55139	7.45812	7.37364	7.27962	7.76864	7.5782	7.66108	7.61309
Cd109	9.20847	9.17812	9.21142	9.23098	9.24522	9.35043	9.32501	9.19554	9.15928	9.45432	9.29445	9.47679	9.33841	9.41027	9.34497	9.47847	9.64173	9.45558	9.91491	9.76984
Cd14	6.5157	6.36822	6.65354	6.62024	6.39359	6.36212	6.21666	6.38547	6.4079	6.54369	6.22887	6.57238	6.40128	5.92795	6.10558	6.28657	6.99133	6.92534	6.80861	6.87519
Cd151	9.86275	9.81581	9.71722	9.82814	10.0625	9.97813	10.0282	9.97739	9.94433	9.98637	10.1824	10.0823	9.90046	9.87508	9.66252	9.90319	9.81816	9.75596	9.91347	9.87527
Cd164	8.61084	8.50253	8.521	8.41629	8.67503	9.28863	9.2871	8.69179	8.60079	8.57127	8.61622	8.35768	8.04541	8.39737	7.58971	8.30914	8.07982	8.05642	8.70391	8.82805
Cd164l2	3.87237	3.55988	4.00293	3.93508	3.55988	3.93571	3.55988	4.00302	3.55988	3.55988	3.55988	3.55988	3.9616	4.2361	4.82722	4.16749	3.55988	4.00904	3.55988	3.55988
Cd200	5.05728	5.38639	5.28853	5.47662	5.44511	5.36216	5.62667	5.41829	5.80137	5.60719	5.8017	5.67328	5.56492	5.79124	5.78167	5.62739	6.10578	6.07946	5.9512	5.84434
Cd248	12.6494	12.5994	12.7679	12.739	12.7641	12.6157	12.6516	12.7794	12.703	12.5294	12.6008	12.3683	12.8923	12.9505	13.0986	13.1492	12.4767	12.6789	12.3709	12.501
Cd274	4.31807	4.08791	4.00293	3.93508	3.98944	3.93571	3.55988	3.55988	4.35249	4.01189	4.2155	4.08633	3.55988	3.55988	3.55988	3.9911	4.32315	4.44775	3.55988	4.16913
Cd276	7.87765	7.93235	8.08113	7.91885	7.74571	7.96112	7.70457	7.66857	7.73911	7.67938	7.7227	7.51728	8.25148	7.99575	8.29543	8.04447	8.12425	8.00547	7.99788	8.02233
Cd2ap	5.32612	5.26037	5.49725	5.19515	5.24083	5.26619	5.18557	5.53546	5.29283	5.06317	5.36728	5.35125	5.29945	5.36915	4.66579	4.67692	5.12073	5.26312	5.63641	5.2948
Cd2bp2	6.70687	6.75172	6.7327	6.871	6.67629	6.27282	6.57139	6.36559	6.49966	6.09244	6.57316	6.62044	6.44852	6.10997	6.72718	6.38346	6.48556	6.61803	6.3526	6.58163
Cd300lb	4.25331	4.20482	4.00293	4.30412	5.14826	5.04712	4.90891	5.09106	4.66755	4.9417	4.98045	4.59621	4.44702	4.2361	4.3512	4.59757	5.19728	4.79716	5.08611	5.25089
Cd302	7.21124	7.04398	7.0363	7.11786	6.72075	6.7165	7.17553	6.86536	6.73103	7.07255	6.80138	6.81841	6.50913	6.50237	6.45086	6.80094	6.65479	6.60075	6.62079	6.72135
Cd34	11.1739	11.1679	11.0558	11.2032	11.1658	11.1606	11.1965	11.1533	11.0458	11.0513	11.0051	11.0527	10.9707	11.0686	10.9015	10.8968	10.9761	10.8984	11.1069	11.1445
Cd3eap	7.18931	7.06148	7.04867	7.0666	7.88113	7.94704	7.76112	7.91031	8.34113	8.35664	8.36808	8.36466	8.87261	8.92205	9.04047	8.93767	9.14585	9.32943	9.08358	8.98528
Cd44	6.57669	6.65077	6.2826	6.3728	7.29939	7.68378	7.58429	7.20087	7.6888	7.36753	7.97856	7.70528	7.84584	8.87415	7.83233	7.74148	8.69465	8.54508	9.24609	8.92949
Cd46	4.00096	3.93429	4.32141	4.08902	3.55988	3.55988	3.96235	4.00302	3.95991	4.01189	3.55988	4.08633	3.55988	3.55988	4.02054	4.16749	3.55988	3.55988	3.55988	3.55988
Cd47	9.97532	9.77693	9.90944	9.76702	9.67705	9.68412	9.70952	9.75761	9.57122	9.43985	9.56141	9.41099	9.31983	9.57908	9.15543	9.12495	9.22743	9.35505	9.4825	9.46883
Cd59a	6.1967	5.77047	6.14871	6.12351	5.74536	5.9636	5.90855	5.89174	6.22206	5.87186	5.8017	5.80831	6.13725	5.46555	5.87807	5.9204	5.26913	5.91806	5.57568	5.78716
Cd63	12.6426	12.6491	12.6336	12.6737	12.9235	12.851	12.8885	12.928	13.0647	13.0948	13.2599	13.2326	12.7317	12.6771	12.8123	12.7859	12.924	12.9834	13.1518	12.912
Cd68	4.57713	4.71601	4.32141	4.38973	4.59371	4.46801	3.96235	4.32157	4.79122	4.55491	4.76194	4.46202	4.35579	4.71108	4.74984	4.51042	4.62742	4.79716	4.37443	4.41532
Cd74	4.31807	4.30258	4.32141	4.66168	4.67279	4.46801	4.53051	4.62525	4.12382	4.72848	4.3595	4.46202	4.52877	4.2361	4.46995	4.51042	4.32315	4.72142	4.26759	4.51294
Cd80	3.55988	3.93429	4.00293	4.08902	4.74568	4.46801	4.44863	4.18416	4.5248	4.45326	4.2155	4.59621	4.1262	4.2361	4.20864	4.30137	3.94484	4.00904	3.55988	3.55988
Cd81	11.9913	11.9413	12.0501	12.089	12.0904	12.0192	11.8641	12.0342	11.871	11.9788	12.1557	12.087	12.0801	11.9772	12.082	11.9246	11.8495	12.0245	12.0116	12.0413
Cd82	6.96205	6.80482	6.87882	6.95815	6.85957	7.05316	6.87714	6.94708	6.62688	6.59767	6.84917	6.68957	7.00383	6.87522	6.95802	6.92072	6.60486	7.03171	6.67706	6.83487
Cd9	11.2327	11.3131	11.3309	11.1929	11.4517	11.4237	11.5369	11.3328	11.3491	11.4603	11.4895	11.4967	11.1237	11.2246	10.8148	11.0191	11.179	11.4161	11.4832	11.4109
Cd93	4.3773	4.46467	4.43594	4.30412	4.16516	4.20723	4.53051	4.00302	4.59904	4.55491	4.76194	4.08633	4.52877	3.55988	4.20864	4.30137	4.22278	4.33175	4.55118	4.41532
Cd99l2	8.37266	8.49935	8.36769	8.49547	8.37862	8.37255	8.43286	8.49488	7.96193	8.4608	8.48755	8.3716	8.52486	8.527	8.60976	8.7151	8.34299	8.50899	8.34958	8.20593
Cda	7.8708	7.6044	7.5167	7.76732	7.35644	7.38217	6.95512	7.29715	7.15125	6.7639	6.91049	7.32971	7.97312	7.85451	7.70357	7.45654	8.13731	8.40481	8.27952	8.1031
Cdadc1	6.57669	6.3539	6.44302	6.32936	6.517	6.25736	6.25294	6.5873	6.54336	6.3041	6.53451	6.36165	6.58135	6.58528	6.94375	6.72972	6.49933	6.49234	6.16659	6.23074
Cdc123	8.5415	8.65625	8.48078	8.57052	8.61811	8.36198	8.45584	8.47226	8.4731	8.67388	8.5746	8.60153	8.35257	8.1106	8.52198	8.39364	8.38009	8.40971	8.13818	8.23181
Cdc14a	4.7394	4.65946	4.62504	4.30412	4.40983	4.39109	4.35724	4.18416	4.66755	4.45326	4.47942	4.59621	4.1262	4.2361	4.46995	4.30137	4.80174	4.63919	4.76284	4.88525
Cdc14b	5.02941	5.11943	5.09076	5.15937	5.14826	5.19765	5.37434	5.24243	5.0008	5.11928	4.91257	4.99702	5.40577	5.14978	4.66579	4.67692	4.99531	4.44775	4.93669	4.88525
Cdc16	7.93785	7.95114	7.99482	7.90439	7.84183	7.96112	7.9727	7.93702	7.90251	8.32544	8.04109	8.10617	8.11903	7.99575	8.06619	8.18289	8.10664	7.78896	7.79916	8.06904
Cdc20	7.2594	7.21777	6.9728	6.871	6.77793	6.96217	6.6408	7.35791	6.81623	6.34702	6.61078	6.64386	6.6766	6.70112	6.7438	6.59167	6.6791	6.76466	6.43698	7.00185
Cdc25a	5.58198	5.83528	5.64233	5.68257	5.9643	6.02028	6.1794	5.70954	6.22206	5.84155	6.20422	6.33292	6.33566	6.36794	6.34509	6.04577	6.48556	6.68509	6.29939	6.35142
Cdc25b	7.69579	7.89886	7.83362	7.75125	7.65786	7.522	7.2567	7.24447	7.16978	7.21631	7.52263	7.37203	7.18022	6.90761	7.10619	7.43891	6.5921	6.78004	6.56217	6.31235
Cdc25c	5.18717	5.67875	5.19382	5.35947	4.87706	5.16182	4.85511	4.97766	4.66755	5.00411	4.47942	5.07712	5.14123	5.02239	5.30248	5.10453	4.90297	4.63919	4.55118	4.51294
Cdc26	5.89674	5.87679	5.74133	5.92116	5.77479	5.8841	5.40881	5.60795	5.46475	5.17277	5.73285	5.96926	6.01551	5.92795	5.78167	5.55995	6.03083	6.07946	6.06317	5.87203
Cdc27	6.94246	6.56691	6.46183	6.54673	6.72075	6.88493	7.0187	6.40508	6.25776	6.19057	6.7519	6.4174	6.28433	6.32007	6.18192	6.45638	6.24433	6.29048	7.08186	6.58163
Cdc34	9.78584	9.81197	9.85808	9.86956	9.8484	9.67988	9.54261	9.75199	9.75312	9.57627	9.73927	9.79057	10.1156	10.0104	9.94939	9.9931	10.4454	10.5065	10.1064	10.2245
Cdc37	8.3895	8.24171	8.19054	8.39924	8.40579	8.74453	8.76268	8.59879	8.73053	9.18012	8.5746	8.43262	8.69805	8.77328	8.56885	8.9408	8.59093	8.54508	8.89748	8.82805
Cdc37l1	6.55953	6.93421	6.62058	6.49549	6.56672	6.49923	6.45262	6.90681	6.85123	6.69975	6.62922	6.75546	6.90667	7.11568	6.95802	6.94601	7.27104	7.04446	6.67706	6.92722
Cdc40	6.61868	6.41029	6.36513	6.49549	6.39359	6.39064	6.54263	6.55271	6.48478	6.09244	6.62922	6.30357	6.26678	6.77336	6.10558	5.9204	6.51297	6.29048	6.59178	6.51476
Cdc42	9.99979	9.85243	9.82992	9.60405	9.79978	9.66278	9.95488	9.56383	9.652	9.69482	9.82257	9.98848	9.7217	9.82559	9.44377	9.70641	9.79914	9.82908	10.1364	9.93155
Cdc42bpa	6.36537	6.52937	6.7327	6.32936	6.48284	6.36212	6.55709	6.44348	5.8735	6.23711	5.98909	6.33292	6.52387	6.62497	6.85496	6.65471	6.32433	6.37478	6.51653	6.54859
Cdc42bpb	8.15342	8.23406	8.25558	8.26253	8.41027	8.29322	8.41734	8.51716	8.39695	8.36689	8.25545	8.11448	8.60896	8.44189	8.61424	8.59736	8.51293	8.62733	8.34958	8.36872
Cdc42bpg	4.00096	3.93429	3.55988	3.93508	3.98944	3.55988	3.96235	3.55988	4.44337	4.01189	4.02545	3.55988	4.85285	4.50783	4.82722	4.67692	4.48947	4.33175	3.97119	4.16913
Cdc42ep1	8.37749	8.25688	8.33797	8.06891	8.70084	8.9605	8.50074	9.09256	8.53836	8.11649	8.2613	8.35068	8.59871	8.37458	8.45867	8.23473	8.09775	8.35991	7.94224	8.16353
Cdc42ep2	8.80086	8.77157	8.71452	8.78525	8.63733	8.65223	8.8287	8.88568	8.65082	8.69843	8.7259	8.85029	8.60555	8.39737	8.58262	8.73322	9.06621	8.99324	9.03396	8.94833
Cdc42ep3	8.37749	8.57993	8.42063	8.63313	8.91128	8.96516	9.03597	8.96232	9.07875	9.09335	8.98078	8.95099	9.42983	9.56909	9.76662	9.64077	8.8769	8.72887	8.77879	8.58084
Cdc42ep4	7.73028	7.506	7.71512	7.80413	7.11311	6.77133	6.97663	6.98623	7.44515	7.31535	6.83342	7.45308	7.58649	7.69784	7.67809	7.57418	7.77423	7.82617	7.68843	7.49808
Cdc42ep5	6.45192	6.61544	6.40462	6.50848	6.15247	6.24172	5.47499	6.28305	6.16669	5.71282	6.1009	6.27358	6.47915	6.27048	6.38837	6.3065	6.32433	6.02778	5.97435	6.2516
Cdc42se1	7.73028	7.61033	7.66803	7.66807	8.38773	8.11593	8.39769	8.16875	7.89143	8.27189	7.98564	7.96632	8.06044	8.24236	8.19736	8.41626	8.20092	8.15321	8.22929	8.01041
Cdc42se2	7.36583	7.12939	7.40611	7.26143	7.10201	6.97154	7.03928	7.15589	7.17895	6.96793	7.19498	7.27126	7.1523	7.03021	7.18094	7.12258	7.44983	7.55176	7.05045	7.39156
Cdc45	5.47036	5.38639	5.37631	5.35947	5.19546	4.96356	5.33888	5.33354	4.90122	5.32	5.3192	5.35125	4.95768	4.87836	5.48316	5.33284	5.15964	4.93351	4.98878	5.49336
Cdc5l	7.10975	7.07876	7.13235	7.04909	7.22981	7.21932	7.3335	6.85127	6.80437	6.68324	7.23134	7.17883	6.95068	7.08776	6.56801	6.65471	7.22261	6.96617	7.30209	7.15123
Cdc7	4.31807	5.00106	4.70629	4.38973	4.81351	4.39109	4.85511	4.53595	5.36452	5.06317	4.84002	4.71269	4.2513	4.2361	4.02054	4.67692	4.90297	4.54881	4.55118	4.41532
Cdc73	6.5334	6.52937	6.23941	6.57167	6.84629	6.87497	6.96592	6.70205	6.54336	6.23711	6.22887	6.14663	7.05506	7.03021	6.53004	6.63922	6.82765	6.92534	7.18182	6.97741
Cdca2	4.77597	4.71601	4.53575	4.87092	4.50686	4.53819	4.35724	4.78139	4.79122	4.72848	4.47942	4.81648	4.52877	4.71108	4.82722	4.30137	4.80174	4.44775	4.76284	4.51294
Cdca3	6.69908	7.07876	6.63715	6.79929	6.19571	6.49923	6.58555	6.67021	5.72506	6.38864	5.73285	5.89121	6.5672	6.27048	6.54915	6.28657	6.15939	5.85963	5.85437	5.75761
Cdca4	7.43261	7.34441	6.98573	7.22298	8.15129	8.27832	8.29096	8.1113	7.93522	7.95588	7.99269	7.96632	8.67872	8.37458	8.38723	8.63254	8.49276	8.32919	8.15785	8.27726
Cdca5	4.94132	5.29313	5.37631	4.96136	4.99368	5.04712	4.53051	4.78139	5.17657	4.6458	4.47942	4.59621	4.95768	4.71108	4.66579	4.59757	4.74707	4.44775	4.93669	4.82135
Cdca7	4.87831	4.86832	4.85076	4.60134	5.0476	5.39254	5.37434	5.09106	5.77642	6.23711	5.9295	5.89121	4.60329	4.50783	4.89913	5.41324	5.46213	5.39863	5.87925	5.49336
Cdca7l	6.09184	6.23372	5.80339	5.99829	5.6205	5.58669	5.26468	5.53546	6.06912	6.23711	6.1009	6.33292	6.17553	5.79124	5.71325	5.9204	5.80018	5.94634	5.51192	5.78716
Cdca8	6.81885	6.85599	6.42395	6.79929	6.53377	6.4595	6.25294	6.68622	6.20385	6.04058	6.34592	6.38981	6.52387	5.86135	6.23055	6.34552	6.01142	5.94634	5.87925	6.14396
Cdh1	4.43213	4.53461	4.78115	4.46653	4.40983	4.0899	4.12724	4.43612	4.5248	4.01189	4.3595	3.55988	4.1262	4.50783	3.55988	4.30137	3.94484	4.19257	3.55988	3.55988
Cdh2	6.93587	6.89564	6.87882	6.64391	6.91149	6.73869	7.07956	6.85127	7.21507	7.27218	7.28996	7.02785	6.80235	6.7377	6.83961	6.82845	6.89127	6.52942	7.01833	6.96503
Cdh26	4.7394	4.86832	4.62504	4.20616	4.87706	3.93571	4.53051	4.32157	4.79122	4.72848	4.76194	4.81648	4.44702	3.55988	4.57336	4.51042	4.22278	4.33175	4.37443	4.30336
Cdip1	4.66181	4.38802	4.70629	4.38973	4.93696	4.82459	4.73818	5.09106	4.79122	4.72848	4.98045	4.9106	5.37135	5.46555	5.14668	5.45156	4.68914	4.93351	5.03851	4.82135
Cdipt	8.67112	8.64188	8.60239	8.69312	8.99113	9.00414	8.91134	8.93612	8.78828	8.97446	9.01229	8.86019	9.03843	8.67417	8.95134	8.9563	8.84012	8.83103	8.94065	8.96692
Cdk10	7.46941	7.46729	7.29663	7.55527	7.31866	7.41672	7.02903	7.0976	7.38311	7.20487	7.27843	7.51728	7.61396	7.39134	7.55278	7.3568	7.33316	7.35158	7.16239	6.98968
Cdk11b	6.45192	6.4777	6.56964	6.62024	7.11311	6.49923	6.79461	6.53509	7.00399	6.82526	6.64741	6.73384	6.76579	7.03021	7.20501	6.82845	7.05739	6.89745	6.92893	6.80733
Cdk12	5.30405	5.32502	5.19382	4.87092	5.44511	5.12485	4.90891	5.60795	5.17657	5.36532	4.98045	4.9106	5.26183	5.36915	5.0298	4.94195	5.60285	5.52069	5.66573	5.25089
Cdk13	4.57713	4.95861	4.70629	4.46653	4.50686	4.46801	4.90891	4.32157	4.73136	4.6458	4.84002	4.81648	4.60329	5.02239	4.57336	4.8181	4.62742	4.54881	4.26759	4.75315
Cdk14	8.19236	8.39697	8.43005	8.25875	8.55884	8.27832	8.29945	8.27196	8.55247	8.7463	8.71317	8.61913	7.96781	8.21695	7.88522	7.92957	8.40909	8.29779	8.60001	8.57681
Cdk15	4.25331	4.30258	4.32141	4.30412	4.16516	4.53819	4.35724	4.53595	3.55988	4.01189	4.02545	4.30038	4.35579	4.71108	4.02054	3.55988	3.94484	4.33175	4.13962	4.41532
Cdk16	7.95414	8.04595	7.99482	7.92363	8.13514	8.02506	7.84489	7.91031	7.82313	7.96266	7.91317	7.91016	7.94639	7.8709	8.12388	8.06181	8.0293	8.15321	8.06715	7.97405
Cdk17	5.61711	5.19202	5.09076	5.32835	6.13032	6.30323	6.37289	5.97425	5.8967	5.98666	5.54284	5.76483	6.35236	6.45898	6.10558	6.28657	6.27689	5.70118	6.20586	6.33202
Cdk18	7.92469	8.02837	7.98846	8.30712	7.96277	8.23652	7.97801	8.00803	8.36931	8.35149	8.48256	8.39223	8.90345	8.77328	9.10864	8.95012	9.54878	9.40005	9.36703	9.33928
Cdk19	6.1277	5.91704	6.101	6.26924	6.17426	5.8425	5.99781	5.89174	5.3292	5.36532	5.10479	5.85041	5.85802	6.32007	5.87807	5.41324	5.60285	6.02778	5.74992	5.78716
Cdk2	4.48335	4.38802	4.53575	4.5366	4.81351	4.66346	4.90891	4.85102	4.73136	4.19656	4.67712	4.30038	4.79618	4.2361	4.57336	4.75006	4.56119	4.93351	4.55118	4.51294
Cdk20	5.96496	5.83528	6.21729	5.97942	6.58291	6.4186	6.49835	6.51724	6.79241	6.69975	6.95479	6.8982	5.53466	5.99139	5.71325	5.65983	6.76103	6.76466	6.54712	6.79336
Cdk2ap1	9.3417	9.27806	9.54603	9.39127	9.73527	9.18866	9.08098	9.78171	9.72849	9.37283	9.72666	9.83138	9.66884	9.80445	9.82566	9.42599	10.2401	10.3369	9.97841	9.76631
Cdk2ap2	9.73596	9.83739	9.81743	9.91463	9.82178	9.82138	9.38206	9.83229	9.75006	9.48755	9.70755	9.58218	9.90046	9.64715	9.89346	9.69167	9.61089	9.76936	9.44703	9.45573
Cdk3-ps	4.25331	4.53461	4.00293	4.30412	3.98944	4.30534	3.55988	4.00302	4.24841	4.6458	4.02545	4.81648	3.55988	4.2361	4.02054	3.55988	3.55988	3.55988	4.26759	4.30336
Cdk4	11.1708	11.1365	11.1809	11.2246	11.2512	11.0792	11.1753	11.4216	11.2804	11.4092	11.3472	11.5241	11.1889	11.0033	11.0672	11.1623	11.2482	11.2245	11.1741	11.1874
Cdk5	7.47847	7.58043	7.59436	7.6851	7.67288	7.47033	7.15685	7.51723	7.35105	7.1221	7.48305	7.32971	7.62075	7.52191	7.73686	7.6373	7.57704	7.76617	7.46143	7.39156
Cdk5r1	4.81124	4.82007	4.32141	4.82258	4.74568	4.53819	4.9601	4.70652	4.95216	5.17277	5.21687	4.9106	5.43926	5.55505	5.3502	5.78204	4.68914	4.44775	4.55118	4.88525
Cdk5rap1	5.54585	5.22669	5.33321	4.9171	5.09904	4.87299	5.14391	4.85102	5.2166	5.40903	5.16218	4.99702	5.09807	4.50783	5.20093	4.51042	4.41084	5.05438	4.88192	4.41532
Cdk5rap2	6.63513	6.3539	6.51677	6.55926	6.42998	6.30323	5.83746	6.17239	5.8967	5.81053	6.20422	5.71986	6.44852	6.27048	6.54915	6.842	6.01142	6.07946	5.6944	5.97737
Cdk5rap3	8.24886	8.26065	8.39681	8.22816	8.01079	8.14909	7.87366	8.04533	7.97772	7.79036	7.90572	7.91967	8.26883	8.17799	8.26158	8.23981	8.06165	7.99898	8.07751	7.91133
Cdk6	4.53153	4.65946	4.70629	4.46653	5.0476	5.08665	4.9601	5.09106	5.64402	5.56996	5.41355	5.468	4.52877	4.87836	5.08975	4.67692	5.4011	5.26312	4.98878	5.15786
Cdk7	5.36908	5.41596	5.33321	5.00388	5.28454	4.77377	5.22579	5.19413	5.0008	5.53161	5.04436	5.62496	5.78437	5.46555	5.25279	5.55995	5.30349	4.79716	4.82412	4.6003
Cdk8	5.68462	5.52769	5.45823	5.88086	5.71525	5.86347	5.83746	5.80378	5.8735	5.95887	5.89868	5.85041	6.07775	5.99139	6.20645	6.22498	6.21099	6.24631	6.12616	6.18803
Cdk9	4.18127	3.93429	4.32141	4.46653	4.16516	4.66346	4.53051	3.55988	4.5248	4.6458	4.58382	4.59621	5.05322	4.87836	5.3502	5.20122	4.99531	4.72142	4.98878	4.75315
Cdkal1	5.25867	5.41596	5.37631	5.22988	5.65286	5.26619	5.50682	5.49761	5.3292	5.06317	5.21687	5.35125	5.56492	5.63866	5.30248	5.05293	5.08046	4.63919	4.93669	5.00249
Cdkl2	6.6514	6.41029	6.44302	6.15726	6.42998	6.37645	6.45262	6.40508	6.24002	6.44883	6.01792	6.44446	5.90494	6.50237	6.20645	5.89386	5.60285	5.66705	6.12616	5.9518
Cdkl5	4.7014	4.08791	4.18403	4.71834	4.16516	4.46801	4.25257	4.32157	4.66755	3.55988	4.02545	4.30038	3.55988	3.55988	3.55988	4.30137	3.94484	4.33175	3.97119	4.16913
Cdkn1a	9.9193	9.94186	9.69788	9.78024	10.461	10.4343	10.4905	10.4805	9.82165	10.3093	9.97776	10.0739	10.995	10.8733	11.0334	11.2276	10.5685	10.2779	10.3669	10.2949
Cdkn1b	6.11585	6.43765	6.19481	6.22236	5.6205	5.42219	5.65497	5.41829	5.80137	5.84155	5.9295	6.07844	5.09807	5.02239	5.48316	5.41324	5.90997	5.70118	5.44476	5.63226
Cdkn2aip	5.00083	4.91443	5.03552	5.04481	5.0476	4.82459	5.22579	5.09106	4.59904	4.6458	4.3595	4.59621	5.00649	4.50783	4.3512	4.8181	4.1027	4.79716	5.17571	4.41532
Cdkn2aipnl	6.58519	6.74085	6.62058	6.60825	6.29819	6.34763	6.48328	6.60428	6.49966	6.409	6.71793	6.83879	6.66338	6.32007	6.49101	6.47403	6.41459	6.7491	6.3526	6.58163
Cdkn2c	7.775	7.85961	7.92984	7.87504	7.53166	7.64938	7.44531	7.50833	7.49731	7.31535	7.48305	7.31532	7.471	7.4797	7.37364	7.16618	6.98163	7.21194	7.27523	7.4895
Cdkn2d	7.07424	7.2486	7.13235	7.22298	6.10781	6.10976	6.01923	6.21773	6.25776	6.14238	5.69702	5.62496	6.05732	6.36794	6.10558	6.16051	6.39994	6.10458	6.20586	6.14396
Cdkn3	5.45075	5.32502	4.78115	5.15937	5.3267	5.00613	5.33888	5.49761	4.84769	4.9417	4.98045	4.99702	5.00649	5.02239	4.89913	4.8181	4.99531	4.54881	4.46766	4.82135
Cdnf	4.62046	4.76941	4.53575	4.9171	4.16516	4.30534	4.35724	4.32157	4.24841	4.19656	4.58382	4.30038	4.44702	4.2361	4.46995	4.51042	4.1027	4.00904	4.26759	4.41532
Cdon	8.49334	8.54639	8.43474	8.35392	8.29389	8.1326	8.29945	8.21311	7.71418	7.96941	7.77274	7.61436	8.0353	8.40863	8.01967	8.05605	6.9016	7.03171	7.16239	7.07275
Cdpf1	6.98776	6.84591	7.01124	7.14282	6.58291	6.446	6.35638	6.67021	6.88538	6.3041	6.73502	6.57238	6.80235	6.36794	6.72718	6.65471	6.12388	6.17728	5.72246	6.09841
Cdr2	6.95555	6.71887	6.38502	6.6556	7.74571	7.73389	7.3905	7.56948	6.91873	6.7639	7.27843	6.91746	8.11903	8.44189	8.42849	8.0328	7.89721	7.56063	7.76105	8.08048
Cdr2l	8.70994	8.65052	8.80415	8.63021	9.1224	9.15848	8.75035	9.20379	8.82361	8.78883	9.06666	8.96481	8.86123	8.76455	8.99659	8.59736	8.82944	9.0757	8.66325	8.89754
Cdrt4	4.81124	4.82007	4.53575	4.71834	4.16516	4.30534	4.35724	4.78139	4.24841	4.9417	4.3595	4.71269	4.90657	5.36915	4.74984	4.51042	3.94484	4.00904	4.46766	4.16913
Cds2	7.86736	8.00608	7.903	8.02061	7.6196	7.76635	7.84489	7.78352	7.46774	7.6205	7.55161	7.50467	7.6542	7.60278	7.84764	7.99119	7.57062	7.38195	7.53112	7.29629
Cdsn	9.86791	9.7624	9.62804	9.79334	9.68631	9.65272	9.12701	9.62249	9.08604	8.99442	9.41196	9.41099	9.7893	9.31185	9.81015	9.50612	9.4719	9.6708	9.52092	9.51377
Cdt1	5.99131	6.04912	6.02614	5.90116	6.74963	6.69395	6.97663	6.93378	6.85123	6.89839	6.80138	6.83879	6.63657	6.7377	6.53004	6.57546	6.17681	6.26857	6.18637	6.27215
Cdv3	8.31587	7.88427	8.31273	8.26253	8.97612	8.93699	8.44823	8.86846	8.45819	8.13461	8.45733	8.61329	9.10507	9.08521	8.97589	8.63254	9.46502	9.44608	9.63566	9.66751
Cdyl2	4.66181	4.82007	4.53575	4.5366	4.50686	4.20723	4.60515	4.53595	4.35249	4.01189	4.67712	4.46202	3.9616	4.50783	4.20864	4.30137	3.94484	4.63919	4.46766	4.16913
Ceacam1	3.55988	3.93429	3.55988	3.55988	4.16516	3.93571	4.25257	4.18416	4.90122	5.00411	3.55988	4.30038	3.55988	3.55988	3.55988	3.55988	3.94484	3.55988	3.55988	3.99227
Cebpb	10.3004	10.2992	10.3321	10.3722	11.1398	11.0668	10.8093	11.1246	10.4088	10.2104	10.4109	10.3929	11.6801	11.529	11.4452	11.3808	10.5112	10.7615	10.3992	10.5728
Cebpd	5.00083	4.82007	4.85076	4.77183	5.36746	5.19765	5.30235	5.37665	5.46475	5.49207	5.21687	5.22214	5.26183	5.63866	5.71325	5.24673	4.62742	4.33175	4.55118	4.30336
Cebpg	5.05728	5.41596	5.03552	5.00388	5.14826	5.04712	5.00898	5.14374	5.2166	5.11928	4.91257	4.81648	4.7361	4.50783	5.25279	4.88186	5.30349	4.72142	4.82412	5.1084
Cebpz	6.95555	6.90538	7.02382	6.69008	7.3282	7.33234	7.86222	7.49938	7.66296	7.67938	7.46284	7.62605	7.09476	6.80814	6.98614	7.33789	7.65799	7.55176	7.70191	7.61309
Cebpzos	6.85428	7.05276	6.98573	6.90065	6.59891	6.73869	7.18478	6.68622	6.89658	6.77949	6.83342	6.87867	6.92885	6.7377	6.87015	6.92072	6.35507	6.71746	6.59178	6.53178
Cecr5	4.81124	4.71601	5.37631	4.77183	4.50686	4.46801	4.12724	4.62525	4.95216	4.80463	4.76194	4.9106	4.79618	3.55988	4.57336	4.8181	4.74707	4.72142	4.46766	4.67984
Cela1	6.60204	6.542	6.58682	6.74575	6.15247	5.92444	6.04032	6.17239	5.6716	6.11764	5.95963	6.30357	6.01551	5.86135	6.3669	6.36462	6.35507	6.20068	6.06317	6.2924
Celf1	7.39483	7.52498	7.6996	7.39186	8.01079	7.78231	7.82735	7.93702	7.76363	7.91451	7.78904	7.61436	7.79878	8.15141	7.86279	8.14546	8.16309	8.25483	8.44866	8.48085
Celf2	5.08447	5.00106	4.78115	5.08429	5.36746	5.23242	5.18557	5.14374	4.90122	4.6458	5.21687	5.07712	5.37135	5.14978	5.25279	5.24673	5.15964	4.86757	4.69748	5.0567
Celf4	5.32612	5.19202	5.19382	4.9171	5.36746	5.33101	5.37434	5.24243	5.52736	5.53161	4.84002	6.17949	5.83392	6.27048	5.84671	6.20383	6.7265	6.45425	5.90367	6.2924
Celf5	6.30451	6.50378	6.71722	6.63212	6.13032	5.75517	5.70976	5.70954	5.6986	5.53161	5.04436	5.411	6.38516	5.92795	6.40951	6.45638	5.43199	5.88917	5.08611	5.3781
Celsr3	3.55988	3.55988	3.55988	3.55988	3.55988	3.55988	3.55988	3.55988	3.55988	3.55988	3.55988	3.55988	4.2513	4.2361	4.46995	4.67692	3.55988	4.00904	3.97119	3.55988
Cenpa	7.21124	7.53124	7.12069	7.1994	6.77793	7.1876	7.14742	7.18976	6.828	6.6152	6.36818	6.95522	7.06509	6.66356	7.02729	7.0776	6.92204	6.70137	6.50098	6.44452
Cenpb	10.8614	10.7409	10.7895	10.9819	10.6648	10.5856	10.2665	10.6652	10.507	10.2973	10.5414	10.4773	10.6221	10.7305	10.8728	10.6551	10.6026	10.8871	10.4529	10.6695
Cenpc1	5.93809	5.91704	5.89133	5.6341	5.74536	6.03865	6.01923	5.67656	5.46475	5.49207	5.8017	5.9308	5.18282	5.46555	5.25279	4.88186	5.43199	5.11021	5.6944	5.3781
Cenpe	5.47036	5.32502	5.37631	5.50426	5.24083	5.26619	5.14391	5.24243	5.09209	5.00411	4.67712	5.07712	4.90657	4.87836	5.14668	5.05293	4.68914	4.72142	4.55118	4.6003
Cenph	5.39001	5.29313	5.41795	5.29641	5.14826	5.19765	5.14391	5.49761	5.25533	5.11928	4.67712	4.81648	4.90657	4.87836	5.3502	4.99884	4.95013	4.19257	4.46766	4.67984
Cenpi	4.7394	4.30258	4.91596	4.60134	4.67279	4.46801	4.79835	4.43612	4.35249	4.45326	4.58382	4.59621	4.2513	4.50783	4.3512	4.30137	4.32315	3.55988	3.97119	4.41532
Cenpj	4.77597	4.95861	4.62504	4.71834	4.74568	4.53819	4.79835	4.70652	4.66755	4.33658	4.76194	4.81648	4.44702	4.71108	4.66579	4.41305	4.1027	4.33175	4.37443	4.41532
Cenpk	4.53153	3.93429	4.43594	4.38973	4.29855	3.93571	4.44863	4.62525	4.44337	4.19656	4.2155	4.71269	4.52877	4.87836	4.46995	4.16749	4.1027	4.54881	4.13962	3.99227
Cenpl	5.02941	5.26037	4.85076	5.04481	4.50686	4.77377	4.73818	4.85102	4.59904	4.87542	4.3595	4.71269	4.60329	3.55988	4.20864	4.16749	5.08046	4.79716	4.46766	4.6003
Cenpm	6.85428	7.07876	6.7327	6.67868	6.25811	6.58777	6.23492	6.80814	6.22206	5.84155	6.04615	6.27358	6.53847	6.45898	6.38837	6.55906	6.15939	6.33327	6.24404	6.2516
Cenpn	5.36908	5.41596	5.49725	5.32835	5.14826	4.91924	5.1007	5.77312	5.04738	5.17277	5.16218	4.81648	5.18282	4.87836	5.08975	5.52485	4.56119	4.79716	4.46766	4.75315
Cenpp	4.7394	4.71601	4.43594	4.5366	4.40983	4.46801	4.44863	4.32157	4.24841	4.6458	4.02545	3.55988	4.67206	4.2361	4.02054	4.41305	4.32315	4.19257	4.37443	4.30336
Cenpq	4.18127	4.30258	3.55988	3.93508	3.55988	3.55988	4.53051	4.00302	4.24841	4.19656	4.3595	3.55988	3.55988	4.2361	3.55988	3.55988	4.1027	3.55988	3.55988	4.16913
Cenpt	6.56814	6.61544	6.76316	6.84071	6.61473	6.37645	6.08153	6.48085	6.57176	6.38864	6.15354	6.75546	6.49422	6.05198	6.7438	6.11577	6.48556	6.61803	6.40384	6.49753
Cenpu	4.48335	3.93429	4.18403	4.08902	3.55988	4.0899	4.12724	4.32157	3.95991	4.01189	3.55988	4.30038	4.2513	3.55988	4.20864	4.51042	3.55988	3.55988	3.55988	3.99227
Cenpv	4.09905	4.08791	4.18403	4.08902	3.55988	4.20723	4.44863	4.32157	3.95991	4.19656	4.02545	3.55988	4.1262	4.50783	4.02054	4.30137	3.94484	4.33175	3.97119	3.55988
Cenpw	3.55988	3.55988	4.32141	4.38973	3.98944	3.55988	4.12724	3.55988	3.55988	4.01189	4.02545	4.08633	3.55988	3.55988	3.55988	3.55988	4.1027	3.55988	3.55988	3.55988
Cep104	5.36908	5.41596	5.45823	5.38981	5.55323	5.19765	5.30235	5.41829	5.6716	6.06676	5.86714	5.80831	5.37135	5.63866	5.52451	5.48874	5.65506	5.70118	5.74992	5.78716
Cep120	5.56404	5.52769	5.70916	5.65856	5.65286	5.47945	5.40881	5.9473	5.46475	5.45124	5.62224	5.96926	5.22299	5.02239	5.3502	5.15389	5.6804	5.44066	5.47879	5.49336
Cep128	4.7014	4.65946	4.62504	4.77183	4.67279	4.87299	4.60515	4.53595	4.44337	4.45326	4.47942	4.71269	4.52877	4.50783	4.20864	4.51042	4.1027	4.33175	4.13962	4.41532
Cep131	5.93809	5.60544	6.00024	5.70614	5.36746	5.33101	5.05578	4.85102	5.3292	5.06317	5.21687	5.28843	5.47187	5.2645	5.71325	5.52485	4.48947	4.72142	4.98878	4.94547
Cep135	4.66181	4.53461	4.70629	4.30412	4.50686	4.0899	4.60515	4.70652	4.35249	3.55988	4.2155	4.30038	4.35579	4.50783	4.02054	4.16749	3.94484	4.44775	3.97119	4.30336
Cep152	5.18717	5.26037	5.28853	5.08429	5.6205	5.23242	5.30235	5.28885	5.1351	5.64337	5.62224	5.35125	5.29945	5.36915	5.30248	4.88186	5.46213	5.35512	5.25892	5.49336
Cep162	5.32612	5.38639	5.37631	5.44835	5.24083	5.04712	5.37434	4.70652	5.29283	5.17277	5.3192	4.9106	4.79618	5.02239	5.08975	5.24673	4.99531	4.79716	4.82412	4.75315
Cep164	5.68462	5.55414	5.80339	5.58374	5.65286	5.19765	5.14391	5.45858	5.43223	5.11928	5.45815	5.468	5.56492	5.36915	5.44041	5.10453	5.15964	5.55888	5.44476	5.20529
Cep170	6.55088	6.5792	6.44302	6.23817	6.59891	6.7165	6.89986	6.63763	6.91873	6.57991	6.81749	6.992	5.59448	6.05198	5.93866	6.09283	6.15939	6.10458	6.82111	6.40803
Cep170b	7.65249	7.42749	7.62757	7.62165	7.65029	7.403	7.30836	7.48131	6.86271	6.86959	7.01179	7.01004	7.51541	7.69784	7.74506	7.6373	7.44281	7.28882	7.19145	7.45466
Cep19	5.88267	5.72541	5.70916	5.94086	5.44511	5.75517	6.19816	5.86306	5.8735	5.49207	5.83482	5.85041	5.53466	5.14978	5.64104	5.29055	5.80018	5.91806	5.6064	5.78716
Cep192	6.02989	5.81403	5.80339	5.68257	5.77479	5.9636	6.04032	5.33354	5.64402	5.56996	5.86714	5.52251	5.53466	5.92795	5.3502	5.24673	5.97176	5.44066	5.51192	5.59892
Cep250	6.81885	6.8152	6.79298	6.70139	6.79187	6.74965	6.66763	6.92036	7.36717	7.15816	7.17021	7.06281	6.74088	6.62497	6.65865	6.4204	7.21438	7.42147	7.24784	6.98968
Cep290	4.43213	4.30258	4.00293	3.93508	4.59371	3.93571	4.35724	4.18416	4.35249	3.55988	4.3595	4.59621	4.1262	4.2361	3.55988	4.16749	4.1027	4.44775	4.46766	4.16913
Cep295	4.97148	5.08134	4.85076	4.96136	4.81351	4.60302	4.85511	5.0358	5.17657	4.80463	4.67712	4.99702	4.60329	4.50783	5.08975	4.51042	4.95013	4.72142	4.69748	5.00249
Cep350	5.71711	5.8562	5.77272	5.70614	5.85934	5.68562	5.33888	5.49761	5.64402	5.7462	5.3192	5.62496	5.37135	5.02239	4.82722	4.94195	5.36943	5.26312	5.51192	5.15786
Cep41	5.08447	5.00106	4.78115	4.96136	5.0476	5.00613	5.05578	5.0358	4.90122	4.55491	5.36728	5.22214	4.85285	4.87836	4.96644	4.75006	4.74707	4.54881	4.55118	4.41532
Cep44	5.59967	5.47307	5.28853	5.7293	4.74568	4.66346	4.9601	4.91623	5.49645	4.87542	4.84002	5.468	4.90657	5.14978	5.20093	5.33284	4.8536	5.39863	4.69748	5.00249
Cep55	4.62046	4.82007	4.70629	4.77183	4.50686	4.77377	5.05578	4.91623	4.35249	4.6458	4.84002	4.30038	4.2513	3.55988	3.55988	4.16749	4.1027	4.00904	4.55118	4.16913
Cep57	5.80998	5.8562	6.00024	5.94086	5.14826	5.79956	5.68265	5.49761	5.58702	5.40903	5.62224	5.89121	5.29945	4.50783	5.30248	5.24673	5.19728	5.59596	5.72246	5.87203
Cep57l1	5.47036	5.32502	5.37631	5.44835	4.81351	4.87299	4.90891	5.0358	5.1351	5.27291	4.76194	5.1519	4.79618	5.14978	4.96644	4.51042	4.68914	4.19257	4.55118	5.00249
Cep63	6.36537	6.39641	6.26117	6.42867	6.33714	6.48612	6.23492	6.28305	6.25776	6.32572	6.27689	6.36165	6.53847	6.16559	6.32293	6.45638	6.51297	6.61803	6.60636	6.56521
Cep68	4.77597	4.86832	4.70629	4.5366	4.74568	4.77377	4.53051	5.09106	4.90122	4.6458	5.36728	5.1519	4.2513	4.2361	4.20864	4.16749	4.68914	4.33175	5.13178	4.82135
Cep70	4.62046	4.38802	4.43594	4.66168	3.98944	4.53819	4.53051	4.43612	4.35249	4.6458	4.3595	4.30038	4.1262	4.2361	4.02054	4.16749	4.41084	4.00904	4.13962	4.16913
Cep76	4.62046	4.65946	4.62504	4.60134	4.50686	4.53819	4.73818	4.85102	4.84769	5.00411	4.58382	5.07712	4.90657	4.50783	4.46995	5.10453	5.12073	4.54881	5.37378	4.82135
Cep78	5.92445	5.93672	5.97383	6.07125	5.36746	5.5342	5.68265	5.57222	6.16669	6.2598	5.66017	5.85041	5.29945	5.71718	5.3502	5.52485	5.84519	5.55888	5.37378	5.72739
Cep83	6.42366	6.13613	6.53462	6.35847	6.4119	6.39064	6.59957	6.19525	6.16669	6.46833	6.12747	6.52261	6.46392	5.79124	6.27751	6.43851	6.7148	6.05386	6.48525	6.27215
Cep83os	5.21149	4.86832	4.62504	5.08429	4.16516	4.39109	4.25257	4.32157	4.35249	4.45326	4.02545	4.08633	4.60329	4.50783	4.66579	4.88186	4.1027	4.19257	3.55988	4.41532
Cep85	6.27305	6.4908	6.34496	6.29963	6.10781	6.49923	6.62719	6.60428	6.51438	6.66654	6.76859	6.75546	6.05732	6.10997	5.96795	6.34552	6.33979	6.49234	6.94042	6.42639
Cep89	6.09184	6.15289	6.53462	6.3728	6.25811	5.92444	6.14109	6.32493	5.98567	6.01389	6.17911	5.89121	6.33566	6.05198	6.56801	6.26634	5.82288	6.10458	5.92765	5.84434
Cep95	5.41059	5.35609	4.97738	5.35947	5.28454	5.29904	5.22579	4.91623	5.09209	5.2239	5.45815	5.22214	4.60329	3.55988	4.20864	4.88186	5.0387	4.72142	4.37443	4.51294
Cep97	5.00083	4.08791	4.85076	4.71834	4.67279	4.46801	4.53051	4.97766	4.44337	4.6458	4.91257	4.59621	4.2513	4.2361	4.46995	4.30137	4.62742	4.79716	4.46766	4.75315
Cept1	5.39001	5.1563	5.14344	5.04481	5.36746	4.91924	5.44234	5.0358	5.1351	5.17277	5.10479	5.1519	5.05322	5.2645	4.89913	4.8181	4.8536	5.21434	5.25892	5.33717
Cercam	4.7394	4.76941	4.32141	4.82258	4.59371	4.30534	4.35724	4.32157	4.24841	4.33658	4.2155	4.08633	4.79618	4.50783	4.82722	4.41305	4.74707	4.86757	4.13962	4.75315
Cerk	7.80406	7.92761	7.79032	7.84508	7.87466	7.62597	7.94587	7.64443	7.38311	7.94222	7.3014	7.27126	7.77466	7.85451	8.00609	8.16162	7.09381	7.10656	7.08186	7.20475
Cers2	9.30541	9.3111	9.32172	9.30423	9.59493	9.5893	9.62764	9.53794	9.75312	9.89381	9.84217	9.85631	9.42597	9.23177	9.28452	9.42599	9.52581	9.41718	9.62512	9.52426
Cers4	4.84532	4.82007	4.70629	4.87092	4.67279	4.20723	4.53051	4.70652	4.84769	4.80463	4.76194	4.30038	4.60329	4.2361	4.82722	4.41305	4.56119	4.79716	4.76284	4.41532
Cers5	9.23266	9.26688	9.31411	9.18199	9.48469	9.3646	9.50274	9.37688	9.41409	9.58507	9.65086	9.52112	9.39868	9.25689	9.50044	9.44589	9.47018	9.46738	9.43098	9.41344
Cers6	3.87237	3.93429	4.00293	3.93508	3.55988	4.30534	4.25257	4.53595	4.44337	4.19656	4.2155	4.46202	4.35579	4.2361	4.02054	4.30137	4.22278	4.44775	4.69748	3.99227
Ces1a	4.3773	4.59923	4.53575	4.60134	4.50686	4.39109	4.9601	4.91623	5.04738	5.2239	4.91257	4.59621	4.44702	4.2361	4.46995	4.51042	4.62742	4.93351	4.26759	4.30336
Ces2g	6.90919	6.63909	6.70157	6.9104	6.98597	6.94326	6.94424	6.73319	7.09416	6.98144	6.89541	6.95522	6.90667	6.7377	6.87015	6.6852	6.92204	6.83997	6.79599	6.69148
Cetn2	5.77974	5.60544	5.64233	5.47662	5.93882	5.9636	6.01923	5.45858	6.27527	5.98666	5.73285	5.80831	5.62337	5.55505	5.48316	5.69148	5.84519	5.35512	6.18637	5.45611
Cetn3	7.95414	7.96507	7.98846	7.84003	7.70246	7.81886	8.11917	7.90355	7.6888	7.74384	7.68834	7.70528	7.69335	7.66057	7.65214	7.76991	7.34827	7.743	7.79288	7.52351
Cetn4	5.18717	5.47307	5.09076	5.41943	5.24083	5.58669	5.40881	5.24243	5.09209	5.56996	4.84002	5.1519	4.95768	4.87836	5.20093	4.99884	5.08046	4.72142	5.21805	5.15786
Cfap20	7.36093	7.23327	7.60274	7.27653	7.46413	7.25034	7.65235	7.52607	7.31825	7.5769	7.17021	7.64913	7.26952	7.45812	7.34147	7.50814	7.30244	7.39193	7.37136	7.1621
Cfap36	7.77132	7.82436	7.76817	7.77793	7.54806	7.4964	8.00426	7.79087	7.73911	7.8719	7.35727	7.70528	7.34537	7.50096	7.5621	7.49115	7.65799	7.70355	7.78023	7.67488
Cfap69	7.56175	7.76184	7.17804	7.44621	6.91149	6.86495	7.27413	6.98623	7.14189	7.27218	7.10633	6.93647	7.07505	7.11568	7.02729	7.22917	6.96205	7.13066	6.67706	6.91439
Cfap97	6.1967	6.23372	6.34496	6.23817	5.85934	5.86347	5.78786	5.60795	6.04873	5.93049	5.76773	5.85041	5.65163	5.71718	5.14668	5.3737	5.30349	5.70118	5.66573	5.63226
Cfdp1	9.32679	9.32734	9.50432	9.46191	9.47404	9.69537	9.59181	9.6749	9.66665	9.54053	9.42242	9.63212	9.55517	9.5387	9.39522	9.37153	9.60464	9.70905	9.78045	9.9077
Cfl1	13.3701	13.2425	13.2588	13.4406	13.5907	13.3331	13.4947	13.6712	13.9574	13.6744	13.9257	13.9849	13.8934	13.684	14.0086	13.724	13.982	14.0963	13.9016	13.8661
Cfl2	5.18717	4.53461	5.19382	4.9171	4.87706	4.91924	5.14391	4.85102	4.73136	4.80463	4.84002	4.9106	5.18282	5.02239	5.08975	5.10453	4.95013	5.16344	4.88192	5.20529
Cflar	7.31107	7.42749	7.35739	7.44621	7.73144	7.67241	7.71096	7.79818	7.46774	7.7517	7.62615	7.43988	7.5081	7.52191	7.41543	7.49967	7.47068	7.36177	7.34578	7.23592
Cfp	5.08447	4.71601	4.85076	5.15937	5.44511	5.08665	5.14391	5.14374	5.17657	5.32	5.16218	4.9106	5.09807	4.87836	4.3512	4.67692	5.0387	4.79716	4.62728	4.82135
Cggbp1	5.43083	5.26037	5.24212	5.15937	5.65286	5.6371	5.97605	5.64271	5.0008	5.27291	5.86714	5.52251	5.29945	5.46555	4.82722	5.62739	5.46213	4.93351	5.6944	5.41772
Cgnl1	4.43213	4.46467	3.55988	4.60134	4.50686	4.39109	4.25257	4.32157	4.59904	4.6458	4.91257	4.30038	4.52877	4.71108	4.46995	4.16749	4.22278	4.63919	3.97119	4.16913
Cgref1	8.29047	8.4241	8.26087	8.21261	8.59075	8.25947	8.64434	8.33352	8.95417	9.10563	8.73012	8.87491	8.90899	8.95312	8.86387	9.16019	9.59836	9.52494	9.61628	9.49254
Cgrrf1	8.52199	8.54947	8.69513	8.6534	8.61811	8.65511	8.74103	8.62364	8.3891	8.39721	8.24369	8.08097	9.16184	9.15368	9.11812	9.24596	8.39467	8.74447	8.48023	8.55649
Chac1	8.14494	8.33042	7.88254	8.2663	7.80824	7.93282	7.6119	7.85534	8.42406	8.47033	8.44711	8.48476	8.514	8.53729	8.60527	8.70043	7.93763	7.82617	7.76747	7.59721
Chac2	5.65131	5.63034	6.02614	5.58374	5.40689	5.58669	5.86158	5.45858	5.25533	5.56996	5.45815	5.62496	5.22299	5.55505	4.89913	5.24673	5.43199	5.48131	5.63641	5.1084
Chaf1a	6.04251	6.11917	5.94689	6.14049	6.15247	5.98276	5.59775	5.64271	6.14773	6.21404	5.98909	5.71986	5.88169	5.46555	5.93866	5.69148	5.97176	6.33327	6.01949	5.66475
Chaf1b	5.96496	6.24933	6.00024	6.10631	5.9643	6.12697	5.83746	5.64271	6.14773	5.98666	5.76773	5.96926	5.62337	6.10997	5.84671	5.89386	5.65506	5.79852	5.33669	5.66475
Champ1	6.88885	7.00833	6.79298	6.63212	7.03353	6.96217	7.04946	7.15589	6.81623	7.10987	6.88016	7.28609	6.68969	6.70112	6.32293	6.57546	6.74961	6.97952	6.71783	7.11813
Chchd1	7.75281	7.92761	7.84071	7.89468	7.42912	7.57187	7.86222	7.69231	7.64327	8.17602	7.66202	7.97547	7.6869	7.85451	7.71197	8.08459	7.93264	7.69552	7.95354	8.1031
Chchd10	5.18717	5.26037	4.70629	5.00388	4.87706	4.72019	5.1007	4.78139	4.5248	4.6458	4.3595	4.9106	5.05322	5.36915	5.08975	5.05293	4.41084	4.63919	4.55118	4.67984
Chchd2	11.0823	11.3136	11.435	11.3201	11.2165	11.2319	11.5092	11.4103	11.1503	11.8346	11.4064	11.4335	11.3749	11.3554	11.5452	11.6417	11.5121	11.6509	11.6601	11.6832
Chchd3	9.31174	9.24234	9.21687	9.30239	9.10042	9.22987	9.37606	9.27606	9.24643	9.41785	8.99837	9.25471	9.16184	9.22542	8.97589	8.9838	9.20282	9.23046	9.23689	9.25103
Chchd4	6.47044	6.52937	6.3037	6.41491	7.48131	7.33956	7.57028	7.33795	7.61659	7.82055	7.51284	7.55446	7.1142	6.90761	7.30856	7.26967	7.68794	7.64641	7.76747	7.89845
Chchd5	7.57447	7.55605	7.42515	7.64505	7.18847	7.11355	6.83057	7.38735	7.00399	6.94052	6.76859	6.79774	7.32886	7.36837	7.09334	7.08898	6.47165	6.65196	6.70437	6.73605
Chchd6	7.84657	7.76716	7.67599	7.79371	7.71702	7.77169	7.79762	7.96974	7.4826	7.46651	7.55161	7.30078	7.92465	7.78698	7.60783	7.67538	7.60872	7.743	7.68164	7.68992
Chchd7	8.46864	8.58595	8.38232	8.27381	8.25954	8.56285	8.90579	8.64402	8.48786	8.61061	8.31287	8.3716	8.26451	8.4744	8.50279	8.78277	8.57182	8.41459	8.35385	8.43258
Chd1	4.3773	4.30258	4.00293	4.46653	4.59371	4.53819	4.44863	4.18416	4.66755	4.33658	4.3595	3.55988	4.44702	5.14978	4.57336	4.51042	4.48947	4.33175	4.62728	4.51294
Chd1l	5.18717	4.91443	4.91596	5.12245	5.0476	4.60302	4.79835	4.78139	4.44337	4.87542	4.84002	4.81648	5.05322	4.71108	4.46995	4.59757	4.68914	4.63919	4.98878	5.15786
Chd2	7.24884	7.36564	7.10894	7.11786	6.76385	6.55051	6.7577	6.53509	6.62688	6.38864	6.71793	6.79774	6.44852	6.16559	6.97215	6.80094	6.41459	6.26857	6.54712	6.40803
Chd3	7.13294	7.23327	7.49885	7.31358	6.97383	7.13034	6.91109	7.07359	6.962	7.20487	7.33518	6.71188	7.30373	7.16993	7.6168	7.3847	7.49123	7.4504	7.30209	7.20475
Chd4	9.9488	10.0227	10.0195	10.1293	10.189	10.0761	10.1304	10.2069	10.0524	10.0465	10.0145	9.89292	10.1971	10.1033	10.3753	10.2296	10.0439	9.99632	9.868	9.89157
Chd5	4.09905	4.08791	4.32141	4.30412	3.98944	3.93571	4.35724	3.55988	4.24841	4.01189	4.2155	4.08633	4.52877	3.55988	4.74984	4.94195	4.95013	4.93351	4.37443	4.51294
Chd6	6.96205	7.11271	6.74801	6.92008	6.74963	6.53787	6.69396	6.68622	6.78035	6.82526	6.66538	6.68957	6.23101	6.45898	6.25423	6.32614	6.48556	6.4348	6.54712	6.16617
Chd8	7.4419	7.66264	7.52554	7.59186	7.29939	7.36811	7.52013	7.47219	7.76969	7.83541	7.50297	7.31532	7.21661	7.05927	7.62572	7.70514	7.89721	7.743	7.60477	7.65968
Chd9	4.91028	4.71601	5.03552	5.08429	5.3267	4.91924	5.30235	5.28885	4.44337	4.6458	4.84002	4.81648	4.79618	5.02239	4.57336	4.51042	4.8536	4.54881	5.03851	4.67984
Chek2	5.48966	5.60544	4.97738	5.35947	4.81351	5.08665	4.44863	5.0358	4.59904	4.33658	4.47942	4.59621	4.95768	4.50783	4.82722	4.51042	4.56119	4.44775	4.62728	4.82135
Cherp	8.16745	8.09322	8.25558	8.12398	8.30836	8.16943	8.12397	8.10542	8.3891	8.1104	8.3352	8.50384	8.17072	7.83792	8.27295	8.04447	8.62222	8.53165	8.31059	8.63224
Chfr	7.20579	7.26376	7.18924	7.22298	6.66115	6.74965	6.88855	6.65402	6.69287	7.1221	6.88016	6.87867	6.84967	6.50237	6.69333	6.85543	6.57922	6.35418	6.73116	6.70649
Chic1	4.77597	4.59923	4.70629	4.77183	4.59371	4.82459	4.60515	4.78139	4.90122	4.80463	4.76194	4.99702	4.7361	4.71108	3.55988	4.16749	4.62742	4.33175	4.69748	4.67984
Chic2	5.82484	5.65477	6.101	5.58374	5.9643	5.94416	6.21666	5.97425	5.17657	5.84155	5.54284	5.57476	5.85802	5.86135	5.39613	5.69148	5.86714	5.35512	5.82902	6.02709
Chid1	4.66181	4.65946	4.97738	4.87092	5.19546	4.77377	4.85511	4.91623	5.04738	4.9417	4.91257	5.28843	5.26183	5.36915	4.74984	4.75006	4.68914	4.79716	4.46766	4.67984
Chil1	4.00096	3.93429	4.18403	3.55988	3.55988	4.0899	4.12724	4.00302	3.55988	3.55988	3.55988	3.55988	3.55988	3.55988	3.55988	3.55988	3.94484	3.55988	3.55988	4.16913
Chka	7.16702	7.18626	7.20035	7.13455	8.41473	8.29322	8.09984	8.49937	7.96721	8.06702	8.00669	8.03795	8.75452	8.96079	9.11812	8.95938	8.49276	8.66061	8.22464	8.31164
Chkb	8.13355	8.4072	8.43005	8.27381	8.41027	8.28579	7.88501	8.22399	8.15477	7.96941	8.17102	8.31511	8.46969	8.20408	8.69673	8.3426	8.26183	8.58463	7.81165	8.1087
Chm	5.02941	5.19202	5.49725	4.96136	5.14826	5.39254	5.44234	5.33354	5.3292	5.32	5.21687	5.35125	5.14123	5.02239	5.20093	4.30137	4.80174	4.79716	5.21805	4.94547
Chml	5.59967	5.32502	5.67618	5.32835	5.3267	5.47945	5.56815	5.57222	5.52736	5.27291	5.54284	5.468	5.26183	5.02239	5.20093	5.20122	5.57592	5.73444	5.6064	5.41772
Chmp1a	8.52635	8.56783	8.62717	8.64475	8.54262	8.47738	8.41343	8.58621	8.45819	8.61061	8.32408	8.3716	8.58839	8.72908	8.60976	8.726	8.4055	8.74834	8.38337	8.63224
Chmp1b	6.28361	5.99409	6.44302	6.10631	6.01385	6.2099	6.23492	6.23985	6.02804	5.9015	6.25309	5.71986	6.11771	6.16559	6.0522	6.02161	6.12388	6.00117	6.16659	6.12137
Chmp2a	9.68234	9.69586	9.76262	9.79725	9.76702	9.74899	9.64106	9.8216	9.79077	9.84521	9.75797	10.0064	9.94426	9.74801	9.83144	9.84775	9.8249	9.92114	9.75489	9.87034
Chmp2b	7.70738	7.48031	7.58594	7.62754	7.52339	7.8745	7.82145	7.51723	7.39887	7.15816	7.03945	7.22579	7.55848	7.45812	7.46601	7.62956	7.34827	7.4881	7.87843	7.88545
[truncated: 9,076 more rows]

## Sheet: Figure 1D
Genename	5% CO2	1% CO2_T2	1% CO2_T4	NaOH_T2	NaOH_T4
0610007P14Rik	470.377	785.936	1467.04	457.161	578.251
0610009B22Rik	88.8707	49.1258	70.6582	43.9236	27.1698
0610010F05Rik	10.2848	8.72441	5.43857	3.44009	5.12681
1110020A21Rik	7.72811	5.93078	3.93008	7.19971	3.06004
1110032A03Rik	46.0558	31.4396	27.9376	36.773	20.9138
1110034G24Rik	35.3701	25.5153	35.8369	12.9984	18.8934
1190002N15Rik	38.8933	65.2679	62.745	38.2994	53.1498
1500012F01Rik	661.613	356.987	282.892	447.046	285.388
1600002K03Rik	58.8611	39.3989	49.5795	23.9441	24.6456
1600014C10Rik	30.8768	23.6099	20.4446	23.5673	11.7677
1600019K03Rik	4.79434	2.99183	6.0383	10.1855	17.4952
1600020E01Rik	40.258	50.1573	47.8949	89.2901	62.9584
1700001K23Rik	7.489	6.56313	4.30475	8.09781	2.80635
1700003E16Rik	21.4744	9.69142	10.1716	19.4834	9.43906
1700017B05Rik	80.7462	148.784	121.968	118.852	167.385
1700018A04Rik	12.9022	8.07653	5.76737	9.67781	5.99729
1700018L02Rik	8.68215	6.86156	3.70325	6.5003	7.72295
1700024P16Rik	11.0349	8.60003	8.53594	13.483	5.3989
1700030K09Rik	59.4644	46.1626	65.3394	28.6027	39.6978
1700037C18Rik	13.5298	8.92636	9.89	9.84675	9.21905
1700052K11Rik	39.1135	16.3179	24.4803	20.7588	17.7222
1700066M21Rik	15.1211	19.7187	19.7563	6.19965	16.1439
1700086O06Rik	22.6008	13.2577	13.2601	16.1575	14.3989
1700096K18Rik	26.812	17.5178	15.0536	19.6643	11.1807
1810010H24Rik	9.32571	4.45052	3.23709	6.07793	3.38085
1810011O10Rik	8.62719	19.954	22.9364	13.0034	38.3701
1810032O08Rik	34.1685	40.4217	47.6023	89.2123	66.6307
1810044D09Rik	15.2688	17.573	12.3575	22.647	9.75462
2010111I01Rik	218.043	361.753	404.363	419.733	563.221
2010315B03Rik	28.6873	14.1988	12.4797	8.3276	9.91968
2210408F21Rik	49.3012	53.9834	44.831	29.6086	15.6564
2310001H17Rik	19.3474	14.9403	17.1299	12.0784	4.38366
2410002F23Rik	54.904	77.5238	90.8782	120.495	102.627
2410006H16Rik	2285.07	1391.72	958.105	1768.07	886.277
2410127L17Rik	7.14119	8.46764	0	6.10214	8.87434
2410131K14Rik	3.19011	7.42178	12.4012	7.71323	11.4578
2610008E11Rik	70.1494	29.2922	36.6264	16.0742	32.6848
2610015P09Rik	20.2293	12.5882	9.5567	5.51469	4.24941
2610035D17Rik	12.423	17.7252	19.2175	17.0751	33.6628
2610044O15Rik8	10.5872	8.44265	12.3665	4.05362	7.81922
2610306M01Rik	25.8719	11.0194	10.5377	15.3189	12.1358
2700038G22Rik	12.9211	24.8166	35.5861	28.6702	35.4293
2700049A03Rik	27.5579	11.7258	15.3048	10.2461	12.2915
2700069I18Rik	6.93607	6.2491	0.97618	5.40354	0.266827
2700099C18Rik	8.79963	4.54459	3.63392	6.71232	2.9664
2810006K23Rik	25.1209	25.2838	17.9618	15.0769	9.36596
2810013P06Rik	38.2312	19.2386	24.7266	26.2094	14.3265
2810408I11Rik	28.6123	35.5534	46.6797	61.8651	54.5824
2810433D01Rik	11.1074	5.14683	4.06659	12.1334	4.73387
2810474O19Rik	81.625	48.7791	56.5335	23.3314	28.3399
3010026O09Rik	23.8477	6.21357	9.81501	4.67079	2.17451
3110001I22Rik	4.67355	9.59118	6.97604	9.47801	7.33788
3110009E18Rik	20.9648	27.6981	21.8145	23.9225	9.16148
3110039I08Rik	124.671	148.966	169.962	268.105	171.986
3110056K07Rik	8.99383	15.7783	20.5892	22.2627	19.9402
3110070M22Rik	12.4017	7.88803	4.61576	11.7618	4.10633
3425401B19Rik	26.948	11.0509	6.25595	16.7627	4.60367
4430402I18Rik	12.0022	4.2887	5.39836	7.11997	6.73328
4930427A07Rik	13.2654	9.74915	6.95826	5.98958	6.32837
4930430F08Rik	20.0837	17.8348	20.4242	9.62417	12.1995
4930523C07Rik	66.9249	68.9422	45.2412	173.058	72.7608
4930556M19Rik	6.73384	6.58943	3.63392	4.45071	1.50661
4930579K19Rik	9.22796	4.7576	5.91053	4.41013	2.0491
4931414P19Rik	15.9937	8.44173	13.0263	3.00771	5.37309
4933439C10Rik	24.6473	15.5543	10.6657	17.8253	22.3134
5330426P16Rik	23.4902	24.6321	30.9233	7.84801	26.4162
5730408K05Rik	24.8255	36.7409	41.5647	43.8049	57.8854
5730559C18Rik	9.64205	8.0529	11.1479	23.2042	41.7701
6330408A02Rik	18.8683	11.2651	14.1813	9.12621	7.01253
6330416G13Rik	53.0657	88.8676	107.603	68.6815	196.789
6330418K02Rik	12.5489	6.93634	9.45733	13.0565	3.93577
9030617O03Rik	24.2453	23.7157	18.1893	23.285	9.99206
9130008F23Rik	6.58162	7.8058	7.95802	24.1047	12.5514
9130023H24Rik	7.3065	5.22426	5.86322	1.02869	2.14466
9130024F11Rik	8.90998	5.66483	2.49894	6.6851	4.06834
9130221H12Rik	69.7238	63.1018	65.6477	33.8834	70.598
9430015G10Rik	31.5082	17.8517	29.3902	16.07	21.2631
9430018G01Rik	10.6611	6.97085	5.89046	7.86994	2.46714
9530077C05Rik	26.6287	15.1269	11.9092	23.9171	11.1313
9530082P21Rik	8.79078	2.7901	3.08395	0.763322	2.43537
9530091C08Rik	8.8441	5.24535	8.11539	2.04488	0.774921
9830147E19Rik	10.3275	5.75838	10.0989	2.8082	6.47075
9930012K11Rik	18.995	11.8086	14.8713	4.55521	17.6197
A430033K04Rik	6.86267	4.7379	6.95389	1.33185	3.25449
A530032D15Rik	7.96645	5.76315	3.39367	7.16748	5.27373
A630001G21Rik	8.55085	4.50167	4.74322	2.74984	3.74132
A630066F11Rik	9.54173	6.39685	5.13452	7.80909	2.61644
A730056A06Rik	22.4447	22.1761	20.9024	16.6421	6.97597
A730090N16Rik	6.86518	5.05681	7.0098	3.08607	2.4927
A930004D18Rik	15.6044	7.00017	12.4618	8.36289	12.5242
A930024E05Rik	8.82519	3.18908	8.32573	1.06398	5.44667
AA986860	13.9485	7.74241	7.32388	7.31892	4.40063
AI429214	20.6328	13.3109	9.1667	7.14055	10.2637
AI464131	129.618	61.3939	53.8239	75.0807	55.0219
AI506816	43.0872	87.9218	116.729	129.626	199.684
AI597479	64.3162	49.4093	50.8262	23.0672	41.3829
AI606473	20.2317	5.81258	10.7434	11.138	8.65863
AI846148	7.51042	9.83094	8.23073	24.8122	35.9016
AI987944	31.5141	30.3961	31.1495	13.6178	21.167
AU022252	38.5647	41.4383	53.2809	27.2072	63.9049
AW146154	11.459	4.96355	4.30618	2.32997	3.7246
AW209491	43.3883	32.6749	34.066	16.5216	28.3265
AW554918	20.2821	14.193	12.0455	7.40256	4.32204
Aasdh	25.8363	14.7271	22.6034	16.3548	9.37265
Aatf	57.8895	69.8465	121.652	66.8973	90.8547
Abcb9	12.3647	7.33826	5.10657	6.60061	3.61758
Abcc10	32.3113	25.013	33.5625	14.8743	14.831
Abcg2	8.44303	3.22053	6.61127	5.89899	5.21186
Abhd1	42.062	48.5187	72.5653	55.5537	107.097
Abl2	141.874	222.977	205.922	414.01	270.29
Abtb1	67.0019	22.7456	28.6535	14.821	26.8767
Abtb2	123.559	142.509	159.229	301.482	304.779
Acacb	11.326	6.62835	5.19818	9.65667	2.92746
Acad11	72.1786	68.3124	49.2644	62.5839	34.7072
Acad12	12.4322	8.53977	3.91359	7.17748	3.95249
Acat2	232.785	395.253	753.404	234.436	346.819
Acbd4	126.9	50.1008	42.423	79.3475	44.6713
Acly	779.468	1067.36	1606.03	679.271	890.483
Acsbg1	6.35338	6.80373	23.3673	2.99964	15.9925
Acsf3	51.938	42.7124	33.8316	57.1388	22.2141
Acsl3	138.738	233.74	273.912	102.553	166.573
Acsl4	59.8437	98.0745	98.8808	85.1643	110.538
Acta1	6.44692	41.904	44.7526	267.006	282.224
Acta2	32.8872	86.1304	96.264	516.811	529.942
Actg1	59.5579	117.883	130.241	124.936	125.105
Actg2	11.4024	29.5536	28.2504	50.7409	43.7251
Actn1	922.593	1436.12	2408.82	2556.51	3060.56
Actn4	1225.24	1840.36	2636.15	2602.42	3751.79
Actr3	633.782	986.329	1102.7	1017.45	1277.46
Acvr1	105.846	116.374	109.645	201.963	266.904
Acvr2a	13.7228	14.8233	7.28576	8.81834	6.21371
Adam11	12.2167	6.46564	8.85685	12.329	4.56331
Adam19	24.2965	61.7246	86.114	67.4106	114.493
Adamts1	141.571	151.888	227.287	233.654	89.7164
Adat1	8.64692	4.91994	9.03241	4.09141	6.86777
Adat3	26.8964	29.6446	30.7282	56.5585	67.1214
Adgrd1	7.93835	5.57289	4.39873	7.67043	3.97375
Adgre5	54.7245	101.414	141.904	81.3746	80.8545
Adgrg1	30.2191	21.6442	14.1477	63.0999	123.951
Adh7	109.439	99.2419	72.8906	70.6295	54.3093
Adipor1	18.1677	15.3641	17.6477	34.7254	41.0578
Ado	72.4533	95.9511	97.4317	80.5233	152.178
Adora2b	31.672	151.878	107.751	101.711	80.5621
Adprm	34.0292	27.4752	24.1717	15.8372	15.5247
Adrm1	97.4005	132.734	109.693	205.894	237.265
Aebp2	9.00349	14.4135	15.0837	31.7821	40.4892
Afap1	268.328	246.678	183.633	177.702	127.988
Aff1	212.499	417.445	374.465	754.694	432.619
Agbl3	26.2695	16.0149	12.6127	13.5564	10.8733
Agbl5	12.9127	13.4059	4.59231	20.105	9.17987
Agfg2	101.662	143.907	217.938	77.0236	138.786
Agpat9	27.1552	27.0076	34.0616	64.2656	53.6737
Agtrap	91.8502	73.862	49.0042	69.8042	35.4566
Ahctf1	58.2759	97.3868	98.8435	130.511	85.2816
Ahdc1	107.128	104.202	55.8609	48.4941	30.2999
Ahsa1	100.146	146.774	195.739	237.516	259.068
Aimp2	255.249	402.788	580.705	440.417	634.509
Ajuba	35.1518	22.7284	34.4121	99.7174	52.1432
Ak4	93.6543	228.233	267.59	148.837	372.272
Akap1	156.657	328.783	270.38	263.914	289.445
Akap12	17.9004	15.5647	6.2781	34.6486	13.4052
Akap6	8.44303	4.47459	2.74499	8.82556	2.44588
Akap7	11.2781	10.1857	5.54941	3.67739	2.81089
Akr1c14	32.1476	16.7794	11.4129	15.0277	5.66597
Akr1e1	59.6645	43.2381	42.256	41.7748	22.6498
Alkbh1	25.0483	54.0154	42.6429	94.8129	64.3943
Alpk1	8.42327	17.8927	10.8203	23.5395	8.47232
Alyref2	9.11049	5.9403	9.51662	4.27649	5.1015
Amigo3	6.38606	11.1943	4.02085	34.3116	8.36004
Ammecr1	7.47262	7.48387	11.7371	17.8687	16.2853
Amn1	23.1064	20.5376	17.5341	15.0908	9.72332
Amotl2	329.941	265.222	303.297	953.566	399.648
Ampd3	54.915	55.4528	45.1352	39.9013	25.2741
Angel1	21.6389	14.0208	9.67966	14.1402	7.91978
Angptl4	11.9339	78.4247	247.415	21.3527	57.9995
Ank	857.413	1533.04	2691.96	893.744	1688.48
Ankra2	102.189	70.294	68.2022	66.6742	48.426
Ankrd1	6.07137	16.9325	15.4735	291.853	9.28952
Ankrd37	35.2015	29.4233	42.6619	48.2417	86.621
Ankrd46	171.535	152.765	102.001	93.1698	66.1195
Ankrd52	8.8755	16.4834	17.5661	10.3361	21.8517
Ankzf1	107.016	61.281	93.0164	40.6532	75.6422
Anln	69.1488	59.9892	43.7611	33.9729	30.0863
Antxr1	542.546	426.44	263.893	423.587	265.876
Anxa5	1425.37	1875.55	2416.12	2073.89	3116.44
Aox1	10.7105	9.50473	11.4685	6.62924	3.78814
Ap3m2	22.5576	16.709	13.7677	12.598	7.16612
Ap4b1	42.2301	36.1447	40.4497	27.1186	22.3333
Ap4m1	39.4025	20.0735	17.2976	37.3501	20.5455
Ap5b1	24.7526	9.95221	16.5752	6.24744	23.6136
Ap5s1	100.422	80.8468	83.0412	44.9622	63.8571
Ap5z1	58.3414	46.3144	72.8703	46.1865	27.8573
Apbb1	113.49	44.6988	42.4486	73.9918	36.3602
Apex2	41.6705	106.424	103.109	134.451	150.946
Apln	11.9868	16.552	30.7485	10.0365	16.604
Apobec1	26.9904	10.7468	16.9098	19.9258	15.4158
Apobr	22.9	26.2657	18.6874	86.3738	81.1691
Apoe	11.975	33.602	26.7936	49.7653	34.9327
Apol9a	11.884	3.59709	2.80428	6.01821	1.63919
Apol9b	10.5134	3.22318	3.09621	8.02695	2.67831
Appbp2	117.115	213.647	150.789	317.456	225.733
Appl2	278.378	223.189	197.995	178.28	120.321
Aqp1	873.66	1065.41	1306.04	1317.93	2146.1
Aqp11	22.7242	14.7009	10.4097	9.26487	5.84345
Aqp5	24.6028	18.7062	16.8245	15.0249	53.0684
Arap1	136.957	119.229	70.7434	102.99	56.5536
Arc	9.26488	126.495	23.4664	233.752	33.7507
Arfgap1	180.054	176.615	159.257	265.093	381.735
Arfip1	66.2633	105.953	81.0502	57.4766	105.661
Arhgap11a	25.6487	20.4912	18.1432	12.7683	16.5641
Arhgap12	11.5895	9.62932	7.56529	4.04169	6.47983
Arhgap17	124.515	162.921	196.862	161.183	316.304
Arhgap22	90.429	219.363	304.055	135.709	179.061
Arhgap23	330.28	427.822	326.882	756.1	407.196
Arhgap24	81.5669	85.3839	172.464	66.2816	81.5926
Arhgap27	7.96892	8.65879	7.25571	7.29891	2.4282
Arhgap28	58.617	42.4713	109.622	38.6928	71.0292
Arhgef17	21.7958	22.2003	19.6682	33.2799	17.9544
Arhgef39	7.3581	14.3991	11.7193	191.983	79.7065
Arhgef40	218.105	265.718	413.858	260.48	480.358
Arhgef7	124.315	174.918	205.592	171.641	262.913
Arhgef9	12.0161	9.96124	7.83507	9.22765	9.50475
Arid3a	27.8693	23.4296	31.1313	76.1361	66.2994
Arid4a	32.0944	35.9052	27.3862	16.2384	17.3761
Arih2	69.5699	79.203	76.7794	178.372	185.885
Arl4c	11.7418	27.6379	21.4651	16.2334	19.7407
Arl4d	15.9207	19.2561	10.7533	70.0515	17.1343
Armcx1	129.749	108.546	94.8145	61.5041	54.6703
Armt1	46.2439	35.0794	42.2654	24.5607	51.9583
Arnt2	8.78407	6.73421	1.44906	5.43076	4.37483
Arntl	64.7706	116.087	138.827	127.952	206.329
Arpp19	10.1392	7.25767	4.22753	7.42785	8.57742
Arrdc1	45.6279	30.7279	21.0954	35.9325	23.4586
Arrdc2	49.5639	40.1615	59.1049	22.8468	49.7243
Arrdc3	14.0781	28.4426	22.755	3.07607	5.44405
Arrdc4	77.6874	50.0998	39.0719	64.9975	47.2268
Arvcf	355.653	172.512	145.637	244.393	111.453
Asap3	14.509	4.51699	5.83233	5.67141	1.93778
Asb1	54.7273	54.5565	55.796	54.4244	25.3601
Asic1	33.0006	28.4234	15.093	27.3309	25.4561
Aspm	26.2571	13.1621	9.30628	8.90114	4.96414
Asrgl1	46.6045	25.2648	32.9497	35.3714	19.9328
Aste1	16.9816	31.4249	27.6375	42.4933	24.5871
Asun	111.47	166.993	178.527	197.572	230.953
Atad3a	154.917	205.714	294.08	247.873	315.345
Atf3	68.5778	68.124	40.1604	736.399	42.7739
Atf7ip	90.1837	55.4555	62.5145	24.9028	52.9771
Atg10	31.8972	21.1881	14.5381	24.2921	14.5714
Atg14	31.935	22.1013	16.8211	14.2169	22.4259
Atg4c	9.34211	4.56256	5.63086	3.39395	5.01908
Atic	240.304	352.373	566.919	276.988	375.62
Atl1	14.8144	7.85481	5.48431	8.83641	3.54687
Atm	26.0762	17.8821	21.6159	9.21986	13.3048
Atoh8	188.545	53.856	57.856	142.324	56.2474
Atp10a	237.768	327.658	473.654	513.058	526.669
Atp10d	18.9955	12.8743	22.9989	15.2914	30.737
Atp13a3	62.4191	108.193	88.4696	162.519	184.934
Atp1a1	575.235	654.838	812.943	976.473	1398.16
Atp2b4	87.8028	68.1029	30.1876	123.08	141.26
Atp5s	14.3009	10.1533	5.94043	8.21924	6.20416
Atxn1	120.106	132.203	67.5551	106.265	168.124
Atxn7l2	14.4348	11.7861	12.3555	11.0727	23.4302
Auh	94.7382	63.3159	47.5337	61.4274	42.0756
Aunip	6.64908	3.43707	3.52888	2.55755	2.9664
Aurkb	43.3599	31.1632	20.9833	19.6754	15.4617
Avil	13.0599	9.87419	6.27517	11.1161	4.6118
Azin1	66.3753	161.155	140.383	155.922	122.252
Azin2	40.5236	23.8158	15.9713	29.9309	21.341
B130024G19Rik	11.1183	8.37567	14.275	3.85661	8.36195
B230208H11Rik	5.66532	4.92857	4.54527	16.9912	16.5648
B3gntl1	76.0262	43.5326	62.3851	30.5947	21.8956
B4galt5	392.768	1198.87	1402.52	979.229	1512.07
B4galt7	7.76338	9.43866	17.4763	13.7889	20.1736
B630019K06Rik	11.4699	5.47449	9.22893	4.0464	8.44317
BC025920	6.37473	5.18538	8.30429	3.08107	1.82909
BC027231	44.0249	64.7331	72.1228	66.8337	94.3273
BC037704	7.88838	3.03688	5.99986	3.71267	10.1937
BC052040	37.1941	26.303	32.3736	27.3745	14.3547
BC068281	6.46743	6.8296	9.08382	0.606317	4.83156
Bace1	9.44232	6.73634	3.93137	7.83215	3.91188
Bach1	7.26873	7.20087	7.08005	13.0042	5.993
Bach2	5.59144	4.58438	1.81018	6.38774	11.1805
Bag2	218.897	491.007	405.584	943.9	588.594
Bag3	322.842	508.038	393.085	1256.43	653.833
Bard1	9.41338	6.84349	8.14901	1.71644	3.32519
Baz1a	14.5958	34.4479	21.0366	51.7277	37.7894
Bbc3	181.831	103.206	112.517	36.3245	37.5207
Bbs1	18.7584	17.3366	15.7769	11.0505	7.14486
Bbs10	16.5378	7.40337	9.37998	3.55095	6.08018
Bbs2	65.9096	52.6268	45.4625	51.4223	32.0871
Bbs4	15.7998	6.54038	10.8303	11.3706	9.61679
Bbs5	17.2758	11.7564	11.5166	10.3725	4.63831
Bbs7	40.8499	28.685	30.099	21.3579	14.7928
Bbs9	78.6594	61.2226	41.0792	67.3795	31.7265
Bcar1	200.676	217.927	187.172	861.766	448.056
Bcdin3d	38.7967	34.7108	38.9739	18.1563	20.8589
Bcl10	143.219	295.074	212.501	291.901	218.189
Bcl2	19.4188	31.8098	46.6434	27.4842	31.4735
Bcl2l1	281.62	793.344	688.899	592.362	564.632
Bcl3	14.222	8.30089	10.2747	33.5247	24.6435
Bcl6	28.6261	54.9672	47.7507	67.7246	48.0252
Bcl7a	30.3366	9.50726	19.6615	11.6107	29.9714
Bcl9	66.9438	42.1147	43.6223	31.9877	44.6488
Bcl9l	399.051	195.139	196.867	225.625	179.674
Bdnf	32.4829	87.3019	92.6316	163.408	102.036
Bend3	28.8496	39.8841	55.2075	83.2708	83.9986
Bhlhb9	17.2964	9.70847	6.43267	6.72038	6.61241
Bhlhe40	171.22	323.705	242.708	514.008	396.504
Bicd2	275.385	264.875	252.32	443.711	222.691
Bin3	65.5675	87.3872	110.955	73.384	141.578
Birc2	56.117	32.3859	39.2163	19.1325	27.6466
Birc3	18.8658	10.9135	17.8382	4.20341	10.5606
Birc5	93.0743	69.0615	47.3834	64.0794	39.1539
Bivm	18.5717	10.6922	9.78893	5.58027	9.61679
Blm	11.1565	6.20799	9.63958	3.44981	6.43635
Bmf	188.412	30.246	30.7803	15.4745	46.8272
Bnip3	154.947	167.846	225.453	91.5884	223.848
Bnip3l	36.2138	44.3509	37.3678	27.9364	37.9679
Bpnt1	29.3439	50.6093	62.1769	55.1322	66.227
Brat1	31.4432	22.491	30.3712	12.1159	29.4631
Brca1	11.511	6.07548	3.94493	2.52226	1.40843
Brca2	12.3589	6.09606	11.8222	8.56269	3.00079
Brdt	9.03539	4.54319	3.07262	5.21653	3.47879
Brf2	84.1927	45.6547	67.6573	31.1597	72.0638
Brinp1	17.7221	18.5063	38.0802	17.8103	33.8002
Brix1	20.4919	45.9884	43.7323	46.9107	34.9559
Btaf1	47.4662	40.5384	46.0574	106.639	78.5321
Btbd3	23.9668	39.2128	33.6395	25.7634	53.6252
Btg2	32.2085	46.8612	15.3978	114.537	11.5173
Btg3	12.9341	15.6505	10.0588	24.5254	26.7776
Bub1b	27.6389	25.411	11.9844	14.0715	6.3623
Bysl	12.0082	37.6319	35.0874	47.6198	51.8974
C030013C21Rik	31.9148	37.3386	38.9333	108.209	90.5494
C1qtnf1	139.062	108.094	69.4981	113.094	79.3259
C2cd2l	5.43457	10.9437	6.75795	7.3392	6.90216
C2cd5	85.8203	61.8152	52.1877	45.7084	34.051
C330018D20Rik	9.06689	9.90745	17.5618	5.12845	2.62719
C530008M17Rik	10.9216	9.0887	19.9938	15.7744	16.8259
Cachd1	31.9956	33.6796	34.1146	53.2423	66.3718
Cacna1a	152.165	58.4876	27.2281	77.3596	50.0372
Cacnb3	545.779	424.095	271.612	558.417	581.477
Calcoco1	152.372	105.589	63.9695	135.51	75.1838
Camk2b	34.5612	20.3258	14.6453	29.6102	15.5123
Camkk1	195.161	86.891	123.279	167.58	341.632
Camkmt	22.6365	15.6658	8.02605	13.2883	10.8778
Camsap1	17.0669	15.0377	14.3812	27.0441	25.3601
Camsap3	34.3656	30.4955	37.1127	15.2142	15.031
Cand2	22.2023	17.4277	8.77137	26.6167	8.38489
Car11	42.969	28.2954	20.5254	39.1575	23.7828
Card6	18.9426	15.6138	16.6371	10.0413	17.4518
Carns1	92.8264	69.6519	61.9357	54.1652	29.8861
Casd1	24.8366	27.5605	21.1666	12.9909	19.4452
Casp2	20.858	12.5607	17.1134	6.53059	11.4452
Casp6	98.1244	84.762	88.3377	49.2887	65.7254
Casp8	92.8207	74.829	66.323	47.7157	46.1397
Casp9	52.1832	60.2641	48.4672	24.1056	37.1414
Cbr1	8.84915	4.2187	3.69901	3.44981	0.266827
Cbr4	53.5902	45.2592	25.6324	33.2113	14.2028
Cbx2	54.3092	28.9625	48.5178	26.0309	64.0176
Cbx8	49.5129	47.6509	58.6664	14.014	42.2973
Cc2d2a	28.7226	14.6634	12.3639	18.7357	7.70289
Ccar2	8.07756	5.50197	8.21718	4.05141	3.14747
Ccbl1	38.4703	25.5124	24.5747	27.5598	13.3837
Ccbl2	33.4843	29.8095	22.1594	20.1112	14.3373
Ccdc112	20.6056	14.8014	15.5956	12.7475	14.1206
Ccdc117	56.388	67.5831	63.2939	81.6946	40.4541
Ccdc122	18.6028	12.5357	5.94494	11.148	6.05032
Ccdc130	70.8168	58.2067	61.5782	36.9492	40.603
Ccdc136	94.2197	73.349	37.7151	93.6694	65.4019
Ccdc137	29.5579	74.3335	87.0952	79.6048	81.8435
Ccdc171	6.45614	7.62299	4.51496	6.66066	1.22736
Ccdc173	10.4441	5.17006	7.22646	2.61341	2.21345
Ccdc181	7.34342	5.63499	3.51096	8.74663	2.56962
Ccdc28a	28.3253	12.9829	14.1804	11.9588	7.44824
Ccdc28b	112.664	63.3397	66.7139	60.4638	35.8586
Ccdc51	10.9875	9.52471	14.1633	2.55283	6.81808
Ccdc57	19.571	8.18107	13.5504	6.62618	11.3111
Ccdc66	30.4506	17.4289	19.2005	10.9132	9.63184
Ccdc71	32.1451	24.2947	34.1451	14.8407	27.3304
Ccdc74a	102.2	48.1119	39.4123	64.5524	51.1389
Ccdc77	19.6985	14.903	17.5618	6.54559	12.6599
Ccdc82	75.3822	57.1722	38.9626	49.2846	25.4384
Ccdc86	11.3604	33.2422	32.1573	59.0571	45.074
Ccdc90b	60.7829	57.5552	39.3925	40.5424	24.8924
Ccdc94	32.0474	30.2596	34.6903	18.7687	44.8215
Ccl2	35.7559	405.42	771.407	382.706	1021.63
Ccl7	80.9783	441.009	490.038	353.692	816.521
Ccna2	21.1854	18.3769	10.2838	10.6806	7.7091
Ccnb1	11.1498	12.725	6.39826	5.04788	3.84213
Ccnd1	262.316	541.373	917.215	361.638	549.658
Ccnf	14.7774	24.1815	24.104	15.4734	38.3489
Ccng2	43.3972	16.5327	22.4768	7.65543	40.7819
Ccnyl1	183.536	278.544	246.634	404.612	447.658
Ccrn4l	16.0554	54.4068	46.5371	511.207	79.6974
Ccsap	7.58345	18.9472	10.6839	43.6023	14.9395
Cd200	19.6435	23.7909	31.8862	30.9015	42.5544
Cd300lb	2.37579	13.7863	9.42794	4.31177	14.6832
Cd3eap	113.924	212.015	304.863	469.376	541.448
Cd44	67.153	152.762	185.194	262.253	447.387
Cdc14a	6.36383	3.54381	5.81891	3.12858	8.89107
Cdc25a	30.6973	41.6866	49.9727	55.898	66.2368
Cdc25b	199.434	149.81	137.844	121.491	72.9813
Cdc25c	21.1718	12.2817	9.84627	15.7755	7.25547
Cdc42ep3	340.529	477.934	498.449	756.255	405.87
Cdca3	90.1661	68.3865	41.0292	63.9805	39.1176
Cdca4	130.187	273.012	226.433	345.138	296.273
Cdca7	9.36093	17.8122	41.3012	11.2311	26.9329
Cdca7l	44.36	25.0179	51.2856	38.931	33.5524
Cdca8	84.2325	67.9531	54.4393	54.9213	42.5362
Cdip1	5.76811	11.0342	10.1997	21.0081	10.5606
Cdk17	19.9323	52.0141	34.9261	57.3349	49.4195
Cdk18	245.626	242.101	314.57	467.46	659.783
Cdk19	47.4735	41.8492	23.1178	38.6867	34.6575
Cdk20	42.8616	68.7999	92.1652	32.3095	83.1463
Cdk5r1	8.00419	8.47977	14.1655	25.9943	7.16875
Cdk5rap1	18.7718	12.7514	17.0805	10.5717	8.23416
Cdk6	6.35081	13.6919	25.5406	9.51467	17.2387
Cdk7	19.1212	15.5463	20.1654	25.6317	11.1752
Cdk9	2.79911	3.7232	6.25595	15.4895	10.4552
Cdkn1a	891.988	1391.67	1041.52	2079.16	1310.73
Cdkn1b	54.2441	25.7408	39.1372	18.6156	30.4869
Cdkn2aip	12.7616	13.8702	5.86465	7.83829	7.89591
Cdkn2d	121.511	47.752	40.8312	50.742	52.7406
Cdkn3	17.0773	19.471	11.7002	11.6363	8.21575
Cdnf	8.07172	3.09633	3.61047	4.34956	2.50154
Cdon	328.67	278.449	195.87	258.868	109.54
Cdpf1	105.574	69.6471	77.5722	78.0457	44.4147
Cdr2	81.2464	173.441	103.982	284.918	205.731
Cdrt4	8.1636	4.49814	6.51626	11.4873	2.23925
Cdt1	42.2918	92.4686	92.8112	76.3301	53.1606
Cdv3	271.889	429.32	320.782	475.253	729.833
Cdyl2	7.00652	4.9386	4.25348	2.95185	3.67969
Cebpb	1260.38	2083.65	1289.08	2899.36	1493.72
Cebpd	10.3183	19.6684	20.7616	24.2514	4.8017
Cecr5	11.8882	4.6679	10.2468	6.20493	7.20243
Celf4	16.2039	20.094	27.9876	44.9242	61.1193
Celf5	71.4662	36.0643	23.1402	57.5277	24.164
Cenpc1	36.5308	37.6535	30.6551	17.2796	22.5038
Cenpe	22.5048	17.516	12.2907	12.7905	6.96571
Cenph	20.6261	18.2692	12.5959	13.7378	6.60666
Cenpi	7.2885	6.48133	5.21611	3.71517	2.15325
Cenpj	8.90405	7.78695	7.25018	6.00986	3.31898
Cenpl	13.857	8.13165	7.13699	2.74763	8.70188
Cenpn	22.047	18.8726	13.9151	16.7869	7.12384
Cep128	7.62871	7.47737	5.53148	4.633	2.83645
Cep131	35.4578	16.284	17.6199	24.8508	9.35521
Cep162	21.531	15.1711	16.61	13.7484	10.0195
Cep164	29.7333	21.4119	21.3355	21.4249	20.6979
Cep350	33.3294	28.1108	27.5711	13.9346	20.164
Cep41	12.0556	13.471	13.8282	10.3241	6.06704
Cep44	25.7197	9.72328	17.2178	16.0053	13.1398
Cep55	8.23029	9.79765	5.9349	1.22098	2.69169
Cep57	38.6105	26.3909	29.0385	15.5129	28.4383
Cep57l1	22.1037	11.1212	14.6845	10.6173	7.12622
Cep68	8.1833	9.35021	13.7231	2.48697	9.02651
Cep70	5.59066	4.1789	4.38634	1.95373	2.36012
Cep76	6.74937	7.32679	10.8404	9.00813	12.9508
Cep83os	12.192	3.06661	2.78636	7.40256	2.06582
Cep95	19.0432	16.7603	18.2781	4.87058	7.69452
Cep97	8.12089	7.5201	7.26667	3.35866	7.33501
Cercam	7.52676	4.14958	2.57615	7.10691	7.32163
Ces1a	5.5751	8.12849	12.1741	4.34956	6.09452
Cfap97	54.5827	34.0257	38.5917	24.5271	27.3189
Cgref1	291.849	330.488	461.955	480.281	730.865
Chchd10	13.9292	10.5832	6.82741	15.8163	6.09977
Chchd4	64.3716	150.346	175.354	120.258	192.824
Chchd5	164.865	118.812	95.467	127.026	77.8594
Chd9	11.7468	17.4359	7.75089	8.44182	9.22001
Chek2	21.3959	10.5107	5.29899	8.06253	6.72085
Chka	121.611	299.644	236.558	472.604	322.26
Chn2	9.90084	4.9224	3.07829	6.59395	2.33289
Chordc1	37.3233	86.3794	58.8496	62.3613	41.5508
Chst11	355.013	510.148	661.659	502.678	958.642
Chst12	561.287	338.655	302.855	380.352	160.791
Chst14	158.313	103.843	90.076	84.5077	65.9889
Chsy1	159.735	259.005	273.187	399.516	559.573
Chtf18	24.6129	16.8901	16.1832	22.7423	8.13765
Ciart	4.09418	7.97376	10.6561	3.67739	17.7745
Cirbp	255.444	130.962	35.0396	187.477	62.8375
Cirh1a	79.9944	150.873	134.974	150.322	218.454
Cish	89.2684	45.5655	35.045	85.5591	18.7618
Cited2	444.743	480.451	490.547	1061.06	325.324
Ckap2l	44.3924	30.4067	19.8616	21.7998	15.2897
Clcf1	171.655	351.005	462.793	724.137	891.206
Clcn3	13.7173	8.91457	19.8211	10.1852	17.2005
Clec2d	69.9471	51.8124	79.0398	13.433	33.5059
Clic4	705.828	901.582	962.938	1202.49	1482.05
Cln6	208.054	134.748	95.8458	176.867	78.2524
Clpb	7.98612	4.96712	7.35959	4.70608	3.60707
Clspn	8.22781	5.67305	6.04574	4.26648	7.8228
Cluh	322.023	397.731	559.254	525.269	683.461
Cmklr1	6.06893	18.5871	18.0391	16.5724	14.8425
Cmtr2	13.7081	30.4376	34.3076	28.7756	24.6738
Cnbd2	5.45261	6.84837	3.3242	4.49657	1.75217
Cngb1	18.9119	6.56184	6.88234	6.84125	14.095
Cnnm3	12.598	6.06939	7.32727	7.71043	4.96414
Cnst	86.4678	77.7094	63.0928	184.076	99.6129
Cntln	21.9938	17.4813	11.6423	15.0991	9.58118
Cntrl	30.8782	19.9025	20.1575	12.9806	14.9593
Cntrob	15.2549	10.7842	16.9341	8.90364	4.94766
Coa3	66.2863	49.5612	43.4613	65.5789	38.2075
Coa4	33.376	28.9009	39.3889	16.9181	21.3042
Coasy	127.434	98.3785	112.25	105.841	62.0765
Cobll1	112.996	175.241	187.96	221.944	334.001
Col12a1	6.49557	6.18091	8.49894	14.208	15.0484
Col17a1	12.1634	10.3405	25.5636	10.5798	19.9091
Col20a1	44.0975	41.3445	44.2531	98.6418	42.9913
Col27a1	11.2215	6.9743	8.80298	9.96011	19.1705
Col4a1	938.767	1222.66	1742.05	1735.94	2225.04
Col7a1	15.1965	25.3047	26.0014	34.8284	30.3304
Col9a3	32.6657	23.5669	25.7329	32.3307	15.1303
Commd5	199.664	122.902	137.448	81.1165	139.591
Coq10b	80.1758	113.101	81.3581	269.843	151.398
Coq3	18.4827	13.7005	20.0374	8.70384	9.93616
Coq9	336.231	242.835	263.789	260.641	137.402
Coro1c	708.596	1079.47	1411.03	1118.6	1463.61
Cp	7.92866	8.00348	4.2076	6.18158	3.25114
Cpeb3	21.6191	12.0244	11.7123	15.7071	6.12295
Cpeb4	46.5412	47.7294	37.9393	56.7655	27.5219
Cped1	7.55948	5.359	5.21044	4.24591	3.30585
Cpped1	275.54	197.786	196.401	195.504	118.034
Cpsf2	14.4833	17.2059	29.6216	23.3187	22.8411
Cpsf4	48.083	57.45	61.665	84.6829	104.829
Cpt2	508.28	329.707	303.36	226.99	101.303
Cptp	46.9695	52.5809	61.5288	25.9576	70.769
Crabp2	5.1304	4.69285	6.01556	27.2972	10.0599
Cradd	76.0517	47.5767	46.0118	67.6109	22.543
Creb3l1	243.872	176.167	127.429	449.871	672.642
Crim1	59.2766	71.1157	63.6439	138.186	152.537
Crispld2	19.0592	15.2567	7.60127	28.6274	21.8223
Crocc	24.182	17.0668	19.039	14.9641	6.73949
Crot	159.514	110.624	110.078	78.1741	64.5912
Cry1	66.2027	130.194	134.487	152.12	189.573
Cryab	1845.74	2286.57	2729.26	2993.55	4290.52
Cspg4	708.33	818.093	854.209	1324.53	1446.4
Cspp1	29.661	25.5536	24.5114	14.8282	30.7191
Csrnp1	9.04376	11.962	9.06576	476.709	33.094
Csrp2	291.58	270.191	454.709	467.715	744.804
Cstf1	88.785	136.581	113.993	114.28	186.148
Cstf3	134.743	184.945	162.829	385.761	232.347
Ctc1	52.9307	48.7838	27.7947	53.1348	25.0933
Ctdp1	55.741	142.915	103.27	300.009	220.188
Ctgf	81.7385	303.355	340.173	7135.16	703.121
Ctps	245.893	370.62	447.15	601.805	555.859
Cttnbp2nl	38.0751	118.03	91.002	120.249	95.4151
Cutc	20.157	17.1449	19.6524	15.4195	9.94357
Cx3cl1	24.0604	35.8618	42.6005	35.0914	54.0767
Cxcl1	7.14119	14.5444	12.8273	83.4119	17.7021
Cxcl5	7.48727	5.49547	6.90463	14.5225	26.7712
Cxxc5	205.117	266.96	147.458	210.184	165.908
Cyld	25.0262	21.2649	20.337	14.7071	9.52315
Cyp26b1	15.8976	11.78	21.836	96.4406	70.264
Cyp2c55	112.133	92.0643	50.6319	85.9559	55.143
Cyp46a1	7.39041	4.9662	3.79142	3.14665	3.90996
Cyp4v3	18.8188	24.1943	10.2936	11.1064	15.9397
Cyp51	134.401	444.884	433.557	306.775	341.205
Cyr61	344.976	403.487	287.003	2724.93	581.871
Cyth2	28.887	54.0271	51.4375	58.822	41.6057
Cyth3	181.319	449.2	444.128	330.065	283.526
D10Jhu81e	191.971	151.104	121.378	142.194	95.1634
D10Wsu102e	52.3459	148.745	95.147	98.0599	134.136
D1Ertd622e	17.7407	39.7959	33.9821	48.3017	53.8187
D330041H03Rik	11.6381	5.21683	6.26384	7.34642	4.43694
D430020J02Rik	14.7124	11.6707	13.3002	14.2847	6.35584
D430042O09Rik	59.4471	46.4293	35.8843	46.1518	25.1962
D8Ertd82e	7.12488	18.3719	24.829	108.831	48.0995
D930015E06Rik	54.7619	47.7822	94.86	39.9297	165.041
D930028M14Rik	10.7786	6.32215	1.28589	11.7021	8.42144
Daam1	125.813	189.841	213.039	175.515	295.614
Daam2	12.8707	5.86027	6.10927	6.25966	7.89638
Dact1	12.8389	3.99088	3.06696	7.03354	2.26027
Dact3	152.921	102.885	76.3821	157.084	66.9221
Dancr	78.6636	107.63	111.542	203.924	160.337
Dand5	34.4303	19.308	26.7032	30.4367	13.3882
Dapp1	19.9616	14.2429	17.2696	7.71073	10.4524
Dars2	18.6186	20.7628	14.9928	15.362	7.73658
Dbp	361.72	131.752	84.1176	203.848	52.1716
Dcaf10	19.2694	24.1388	25.5441	37.9429	28.703
Dcbld1	19.0705	15.2219	27.2052	11.9475	26.741
Dclk1	89.2593	98.3185	74.9299	75.6187	101.927
Dctd	29.1006	34.809	91.603	20.0606	38.5679
Dctn1	17.5405	14.2115	13.2186	17.9468	7.81922
Dcun1d3	9.57954	20.3191	14.2057	33.8295	15.0971
Ddb2	20.6597	16.3858	10.9433	11.9931	8.59868
Ddr1	209.728	156.61	127.474	458.842	418.576
Ddx10	32.1507	38.1148	47.4757	24.6833	59.4509
Ddx18	55.6962	91.2696	135.732	85.6418	110.702
Ddx21	81.6536	177.077	198.622	202.312	248.625
Ddx27	150.265	221.181	256.55	193.726	298.874
Ddx31	38.9956	89.9455	93.7761	72.3212	115.388
Ddx39	296.442	417.821	486.669	412.975	621.947
Ddx3x	86.9881	102.367	81.6418	91.1541	129.983
Ddx58	7.92364	4.78082	3.62969	3.81132	3.46995
Ddx59	47.9886	25.267	37.326	32.1625	16.3608
Dennd3	7.43069	5.65557	5.61437	5.68141	6.86752
Deptor	13.0419	5.55929	6.53562	7.62264	3.09276
Dfna5	8.06084	9.27287	10.3294	4.13755	11.0214
Dguok	129.622	91.4347	83.4521	92.0122	43.0827
Dhcr7	188.91	370.131	722.014	194.665	223.914
Dhps	242.507	298.157	355.188	398.429	485.545
Dhx33	72.6678	87.5862	115.714	134.991	153.796
Dhx34	40.9141	23.5045	33.8199	27.0344	20.1215
Dhx37	5.43206	9.76447	13.0432	5.21875	6.99986
Dhx40	14.2606	12.5153	7.19772	6.15464	4.54371
Diap2	25.9034	21.6324	13.2155	21.832	10.6841
Diexf	6.428	6.40442	13.4123	10.49	11.6485
Dis3l2	42.3371	42.3449	28.9846	47.2439	20.5269
Dixdc1	8.34109	2.15287	2.83446	1.68115	11.5952
Dkc1	37.6305	78.1424	148.98	61.4865	138.045
Dlc1	210.076	221.093	213.306	329.506	164.101
Dlgap5	21.7501	14.5282	8.95069	7.14441	2.08279
Dlx2	93.4471	88.6841	93.5454	362.68	129.661
Dlx4	11.8257	8.87216	6.48974	6.89711	2.91504
Dmpk	48.956	60.7352	39.1459	79.7426	48.3983
Dmrta2	9.26234	5.05064	8.34789	10.4789	4.79287
Dnajb1	207.226	564.601	277.357	2214.91	284.825
Dnajb4	20.5049	28.5585	11.9918	99.0808	9.82007
Dnajc22	35.7454	22.5049	13.8615	27.502	11.9678
Dock4	14.553	13.0073	10.4321	8.84613	4.56331
Dock5	21.3271	37.2158	47.777	21.8162	35.4542
Dos	32.547	73.1703	79.7698	56.2895	52.4905
Dot1l	33.8358	43.7186	50.2785	244.165	88.0323
Dph2	48.1795	73.241	101.239	87.6484	118.181
Dsn1	19.4824	13.936	13.9959	9.97762	6.32599
Dtl	11.1082	3.70435	8.69545	2.62591	2.78963
Dtnbp1	466.213	550.385	587.412	834.232	1037.99
Dtx3l	12.5313	4.6273	5.88916	7.71129	6.4373
Dtx4	68.6658	44.7135	56.9499	40.1489	32.7307
Dusp10	104.965	177.467	208.203	382.926	234.204
Dusp16	60.819	41.4486	40.6361	113.23	32.3172
Dusp23	49.5601	32.1007	36.4599	30.9741	15.8799
Dusp4	3.49843	13.8088	14.6431	35.4181	32.3012
Dusp6	30.7968	242.479	162.808	164.347	104.901
Dusp8	80.0881	45.1785	39.3496	82.8459	19.1053
Dusp9	11.949	11.3181	24.0581	7.13719	25.98
Dut	3.13177	4.8757	10.6423	7.23555	9.74816
Dync1li1	8.72409	11.504	12.9255	18.2096	14.2699
Dynll1	10.0116	16.2257	21.4671	22.251	21.2917
Dyrk2	22.1011	26.2534	21.5068	43.4873	39.0053
Dyrk3	11.5592	11.068	13.8993	44.8197	16.7313
Dyrk4	9.54762	4.11986	4.72953	2.28496	1.88213
Dzip1l	9.53675	10.0038	11.9531	19.9742	16.9938
E030024N20Rik	34.5783	78.0244	43.3583	35.3561	29.6069
E130102H24Rik	7.8381	3.31022	4.30489	2.4664	5.12419
E130311K13Rik	74.8715	56.5636	53.104	43.1016	29.1086
E230016K23Rik	9.96504	4.98762	2.98101	9.31737	1.85657
E2f4	186.604	227.628	290.06	337.477	406.873
E2f7	104.696	39.0836	70.7248	67.1974	77.1686
E430018J23Rik	17.6991	12.0682	16.4872	6.218	15.7603
Eaf1	34.8418	76.5516	64.4086	106.049	107.422
Ebna1bp2	14.4561	27.3859	35.2331	37.3146	28.4854
Echdc3	68.5224	39.2196	38.0942	42.1201	18.6383
Ect2	11.49	5.91282	4.79556	4.67329	3.13958
Edn1	12.8766	5.60872	3.75135	20.7316	13.3612
Edrf1	16.8469	19.3917	29.0448	37.4321	24.8928
Eea1	123.452	222.705	245.248	135.671	225.152
Eef1e1	87.0403	168.903	178.481	108.404	173.653
Eef2kmt	104.597	76.8807	97.6388	72.1778	43.733
Efcab7	8.11116	5.06067	6.83516	0.725533	1.51545
Efemp1	629.465	594.308	513.804	323.967	308.303
Efhd2	168.364	317.99	477.991	237.504	395.738
Efna4	64.0528	18.2667	22.1421	15.0974	52.9367
Efnb1	60.5556	60.817	83.0292	193.718	108.604
Efnb2	1.49899	7.92698	15.0812	12.5238	8.36171
Egln3	33.3457	27.4436	52.3503	47.7735	70.0364
Egr1	352.662	659.036	233.864	259.438	80.2458
Egr2	28.3781	140.225	43.9334	125.769	65.9353
Egr3	2.1761	32.1737	5.86042	66.2625	7.99432
Ehbp1	121.883	82.0822	80.7256	78.9952	19.6306
Ehbp1l1	714.977	1233.02	1053.68	1675.54	1590.96
Ehd1	325.274	465.59	356.456	1034.12	989.806
Ehmt1	120.66	123.891	141.936	75.5295	175.205
Eid2b	10.3867	4.26334	5.37184	0.925042	7.30157
Eif1a	19.8848	45.388	38.1845	37.9598	40.5846
Eif1ad	20.4683	43.9055	39.1289	40.3895	33.7906
Eif4a1	1238.27	2013.19	2153.48	2089	2582.81
Eif5	117.325	128.253	115.828	231.629	242.22
Elk3	59.6285	81.965	106.299	104.252	139.848
Ell2	38.9323	34.0339	37.1157	111.65	35.8108
Elmod3	48.6443	24.2366	32.084	38.4288	25.4497
Elmsan1	32.1799	46.8684	42.0001	88.1299	37.3919
Elovl6	27.4896	59.0402	127.439	18.3972	44.0347
Elp4	17.9192	8.50736	5.63086	10.8621	7.49052
Emc2	47.8058	35.2832	33.5654	33.5328	26.2005
Eme1	7.52673	6.02647	5.42761	1.59722	3.50005
Eml6	11.1993	6.65058	3.38787	4.14005	0.981794
Endov	12.981	8.30707	9.41145	6.89239	4.43048
Eng	46.0928	19.5342	27.3158	20.2567	17.6875
Engase	7.37237	4.54937	8.47665	2.20354	3.74132
Enho	15.6962	11.9646	5.0442	15.1969	10.1758
Enpp1	4.33078	7.33947	13.0554	2.94714	6.41342
Epha2	61.5582	226.948	180.534	626.799	126.914
Epha4	6.51279	4.36572	7.47818	30.4597	6.14492
Ephb3	225.266	172.319	178.837	84.2992	109.385
Epor	20.0732	6.62746	6.2781	6.0685	13.1634
Eps8	334.988	449.017	550.051	256.355	667.005
Erap1	10.7449	5.88522	15.978	6.66396	6.86298
Ercc1	92.6835	123.73	143.414	183.507	201.382
Ercc4	4.60937	3.06661	7.1686	1.76144	6.06967
Ercc6l	7.97609	6.88905	5.59078	1.8273	6.49655
Ereg	4.09251	124.914	90.6026	132.627	118.787
Erlec1	12.5594	10.7381	11.7651	7.35978	7.84478
Ero1l	10.7563	12.7046	16.6756	9.43687	16.4246
Errfi1	28.1781	174.334	89.3308	301.623	91.1614
Espl1	28.0488	15.0977	14.3536	13.6803	9.494
Etf1	83.0833	156.064	99.2362	195.308	170.997
Etl4	29.6304	19.7433	18.7859	14.2149	5.65092
Ets1	87.2497	115.372	99.8134	356.174	202.218
Ets2	189.71	276.786	192.166	346.035	208.421
Etv5	3.27148	35.5511	93.5104	5.17374	34.0242
Etv6	43.5326	49.6292	66.9642	61.857	149.35
Eva1a	1.30012	21.245	25.0443	39.554	102.155
Eva1c	19.0252	19.6207	25.3299	12.975	27.8318
Evi2a	64.609	71.6914	114.811	46.3025	43.3453
Exoc3l4	85.8494	117.413	163.881	106.986	185.796
Exosc6	145.918	251.783	287	284.892	345.146
Exosc7	237.352	202.005	252.955	113.602	118.299
Ext1	932.481	1051.19	1700.01	1896.14	1631.59
Extl1	15.038	6.96993	5.86349	9.79811	4.15577
Ezh1	233.456	96.029	131.117	71.7871	93.8416
F2r	112.858	125.147	134.315	232.369	277.881
F3	743.183	885.436	588.177	1690.77	387.659
Fads3	252.66	290.795	282.838	478.127	533.231
Fahd1	84.3136	57.3429	62.2789	50.1104	35.9677
Fam101b	127.347	132.27	106.504	247.192	309.736
Fam107b	61.098	43.8763	34.0232	163.948	65.1564
Fam110a	40.9463	37.2894	49.7426	24.0889	47.3393
Fam122b	6.24638	5.39097	2.45886	3.6421	1.50661
Fam126b	19.0974	28.0567	19.0107	43.16	16.1843
Fam129b	1084.69	2189.5	2625.99	2167.23	3635.46
Fam129c	14.762	23.5792	34.4162	17.1179	15.3241
Fam131b	31.6396	23.5346	26.1923	32.0425	14.439
Fam132a	11.0735	13.4148	12.6334	26.6681	30.9926
Fam135a	14.8446	10.9176	5.56153	9.31851	9.8473
Fam13b	11.0735	21.4837	20.411	27.3864	27.8308
Fam13c	61.0989	38.0364	36.9792	22.6512	12.7224
Fam160a1	90.1541	89.2264	71.2953	106.061	50.4326
Fam161a	14.069	4.64608	2.32021	4.79887	2.64654
Fam173b	95.3344	94.5717	129.059	66.7621	47.7282
Fam174a	138.073	125.028	108.196	93.8967	67.214
Fam175a	39.234	16.1488	22.1865	17.0887	11.9284
Fam179b	4.98987	9.97219	3.50529	4.90087	5.8886
Fam189b	4.0992	5.95908	4.25334	13.2029	5.59597
Fam198b	11.842	31.7051	55.6956	34.9624	45.7114
Fam19a5	6.99187	5.14246	21.2963	4.22619	20.9167
Fam20c	285.646	591.297	854.933	446.046	730.505
Fam210a	23.6324	11.905	25.3364	20.3735	19.1464
Fam210b	103.78	75.3352	92.9951	134.693	301.438
Fam212a	56.0389	90.5255	72.7106	35.9102	75.537
Fam214a	91.8864	33.0883	37.0674	69.3549	29.7211
Fam26e	22.9533	9.8204	9.10266	12.2901	5.06232
Fam35a	12.2825	4.59614	8.27777	3.23223	6.27008
Fam43a	67.3159	61.5952	59.3543	16.9731	21.2941
Fam46b	32.0562	13.5624	11.2945	124.977	34.491
Fam53b	200.107	77.26	87.0456	90.1835	35.6591
Fam58b	178.575	98.4837	163.492	67.5734	142.531
Fam64a	41.4448	33.1682	27.637	21.1006	8.19115
Fam69b	21.4496	11.5599	14.1656	13.1223	8.6498
Fam71f1	12.8636	9.09083	13.6055	8.42125	3.97375
Fam76a	110.382	85.6097	91.1673	76.0261	54.4902
Fam76b	14.2812	12.8923	14.3032	3.97083	10.8573
Fam83d	27.2496	15.316	13.5048	14.6153	10.4939
Fam83h	37.1324	13.6298	13.3079	20.1489	22.4794
Fam98a	46.3186	72.0801	59.2501	96.8711	74.4058
Fanca	12.916	10.4114	10.1581	4.86058	7.59492
Fancg	9.76624	8.74532	8.09101	6.37887	3.68566
Fars2	103.839	95.0032	67.5776	124.417	51.7077
Fas	7.70008	6.46744	3.82067	12.0306	4.88746
Fasn	15.1588	42.5599	39.7145	36.8822	35.93
Fastkd1	17.1663	10.4302	21.8395	4.633	11.4862
Fastkd3	16.7278	31.755	24.0716	24.7444	18.2269
Fastkd5	19.2181	40.577	34.6501	32.2751	40.3999
Fbl	104.301	175.894	196.834	183.464	266.908
Fbxl18	23.4235	20.332	19.1798	10.9905	34.1265
Fbxl2	9.34709	8.37526	3.98951	5.96485	3.6343
Fbxl20	151.759	81.4176	62.8728	88.3303	35.3978
Fbxl4	52.0304	34.1069	33.683	32.2445	20.0797
Fbxl7	75.5307	46.6063	51.4367	53.5724	26.811
Fbxl8	70.7485	40.5117	43.1746	22.9052	45.0585
Fbxo11	18.9362	27.7274	18.7668	24.6752	18.7197
Fbxo18	288.245	218.767	210.897	239.178	134.995
Fbxo28	26.3455	12.5993	16.7655	28.6996	26.0034
Fbxo31	43.6079	18.6441	21.2401	25.2407	17.1725
Fbxo32	9.99149	1.37561	1.68286	1.53136	1.89885
Fbxo33	27.3591	37.6651	28.5295	83.1018	55.6072
Fbxo38	70.6277	57.3544	57.4619	37.1357	54.2711
Fbxo41	17.1982	8.47066	6.19358	9.07065	7.68689
Fbxo5	13.096	8.62417	9.98292	4.60743	6.85534
Fbxw5	214.975	157.372	144.219	169.902	105.42
Fbxw7	44.9593	60.3729	53.5178	110.745	98.2645
Fcho2	18.9464	16.9438	15.2483	7.44285	11.5173
Fdps	1365.05	1904.09	2810.87	1473.39	1730.65
Fem1b	29.9367	66.095	41.7069	103.597	74.2667
Fermt2	93.5864	151.233	126.795	214.929	257.09
Fgf10	19.5265	17.2212	13.8571	16.8497	15.5782
Fgfr2	5.29319	9.28676	11.4349	15.6993	15.8085
Fhdc1	6.34579	17.6608	25.3714	26.9927	17.0216
Fhl2	370.054	564.312	399.404	1639.65	511.853
Fhl3	37.9521	93.1509	85.5148	144.401	72.2212
Fhod1	25.337	7.40774	7.77577	24.7577	29.9136
Fign	13.2399	7.4253	14.8218	2.18382	7.60351
Filip1l	97.9377	75.8718	102.433	126.683	40.6373
Firre	25.5447	13.4448	8.53041	8.80584	6.31715
Fkbp5	101.493	126.075	167.66	222.469	471.766
Flnb	573.402	951.609	1478.57	1649.76	1472.62
Flnc	673.287	715.496	667.641	2092.84	2362.55
Flrt2	95.0485	77.4314	115.828	75.0996	166.928
Flt1	17.4764	17.7662	21.5978	18.8985	36.7269
Flt3l	42.1396	34.4507	20.6867	40.0378	22.4541
Fmnl3	149.919	307.706	265.076	316.409	483.795
Fnip1	18.2462	26.2901	13.6359	17.665	18.4369
Fos	14.6675	18.2544	4.46922	55.6851	6.62459
Fosb	5.25044	1.70102	1.64135	686.129	18.6543
Fosl1	48.1537	839.813	736.9	2315.39	1055.13
Fosl2	140.028	212.098	115.553	305.242	126.951
Foxc1	19.3276	25.8279	26.0584	42.545	31.4983
Foxc2	168.365	360.455	280.198	1330.03	403.195
Foxf1	14.9385	11.4572	8.85921	25.6717	13.9677
Foxn2	20.5334	38.3711	25.2999	38.2633	30.4991
Foxn3	34.6422	19.5154	14.2821	38.1785	21.1267
Foxo6	94.3206	45.1507	30.2234	63.2591	51.8109
Foxp1	50.8582	25.0309	24.1306	94.7717	72.7907
Foxs1	25.4117	114.401	66.7238	508.787	113.8
Fpgs	61.4986	52.0948	78.0006	105.332	153.556
Frmd4a	32.7567	196.1	174.024	182.081	246.207
Frs3	10.2114	9.62801	8.5626	2.09517	7.76738
Fscn1	721.787	1035.59	1059.32	2056.6	2223.4
Fstl3	101.394	115.87	112.099	293.521	381.301
Ftsj2	40.2194	41.5313	45.9304	20.8886	56.7404
Ftsj3	308.09	476.924	638.596	580.083	891.372
Furin	462.386	515.626	590.643	825.165	1056.75
Fut10	28.4949	15.6641	16.2316	16.3851	13.0416
Fyco1	47.8158	26.0784	18.6835	33.9452	19.1851
Fzd3	9.8392	9.53526	14.4395	7.1422	18.7615
Fzd4	18.9975	14.25	13.1361	14.1599	5.85946
Fzd8	10.3775	8.17111	5.04727	1.55943	8.45822
G2e3	18.6891	16.1584	16.9032	6.54059	10.8642
Gab1	77.9602	38.04	37.9213	61.6986	40.6099
Gadd45a	650.887	433.526	474.272	293.44	211.859
Gadd45b	124.305	51.5429	72.2276	1801.02	498.275
Gadd45g	357.102	211.75	206.39	1315.98	812.626
Gan	3.51142	4.26283	8.89563	4.50156	7.62143
Gar1	175.059	343.678	465.62	402.365	539.196
Gas1	1060.57	844.396	635.193	231.022	212.216
Gas2l3	8.20893	13.8094	6.86892	5.79591	14.7312
Gatad2b	7.08288	11.3828	9.65594	15.3737	12.2428
Gatsl3	21.6511	12.4812	14.7707	22.3144	10.5381
Gba2	20.9575	12.9767	16.1072	4.32763	18.9321
Gclc	133.945	216.695	228.294	179.492	230.687
Gcnt2	2.89933	5.40578	3.37008	33.5191	5.23479
Gdap10	3.14984	6.5137	8.10314	5.15318	10.9287
Gdnf	106.097	248.871	225.478	613.756	157.197
Gdpd5	37.8805	28.144	15.8463	38.9474	14.8243
Gemin4	47.5021	57.3905	84.4237	19.404	48.4921
Gemin5	3.01599	7.60157	9.8275	5.76284	11.997
Gemin8	16.4359	12.8175	13.0194	10.5492	6.98363
Gfod1	51.7999	205.097	131.216	204.79	188.621
Gfpt2	210.142	217.872	229.628	339.662	422.553
Ggn	10.7525	5.68878	1.64135	5.7142	3.64147
Gigyf1	100.472	43.0729	72.9269	36.409	81.5958
Gigyf2	70.4291	80.7215	96.1937	38.5856	83.0058
Gimap9	11.1863	11.3675	9.63392	4.47349	10.5807
Gin1	34.0254	18.9437	23.946	12.743	14.9992
Gins1	9.36682	6.79932	9.30498	5.17624	3.73248
Gins3	13.6317	10.9814	18.1787	6.67953	17.4893
Gja1	86.3089	95.9497	122.005	120.357	210.925
Gjb3	17.0563	9.35466	25.628	165.001	722.023
Gjb4	13.9548	16.7256	43.6493	94.7423	426.251
Gjc2	14.4759	7.13928	4.38647	15.576	6.50897
Gli1	40.0728	18.7557	9.30642	34.2774	16.3023
Glis1	36.4461	23.8058	14.4437	112.831	249.258
Glis3	28.8564	20.5917	27.5947	20.0444	58.2458
Glmn	19.5207	9.37259	13.5504	7.56929	12.0593
Gm10033	5.83479	7.42214	7.79342	14.0279	10.0876
Gm10069	25.4302	25.4019	32.2152	38.2841	17.7621
Gm10638	90.0708	36.1889	16.956	72.75	34.7165
Gm10941	12.3023	16.017	10.7695	15.3484	25.1635
Gm11517	10.7185	7.40858	7.46685	37.8737	20.2849
Gm11696	3.23456	5.09741	6.3802	7.05411	6.28084
Gm11974	55.389	82.2781	85.8447	129.141	107.339
Gm13154	9.04624	10.896	12.9044	3.94526	7.04955
Gm13375	20.475	13.4245	10.1469	15.4354	11.1575
Gm13483	10.2977	3.92129	5.60068	6.08293	2.52734
Gm14005	36.4524	78.7429	206.751	227.457	229.65
Gm14137	9.90758	8.2948	10.1247	4.31899	10.5646
Gm15694	3.37929	9.81827	7.4903	20.7452	24.6953
Gm15867	71.5909	74.6038	124.566	115.539	176.649
Gm15972	13.8218	6.9682	3.8386	4.63715	3.55141
Gm16062	4.55692	8.69458	13.343	17.5964	58.1025
Gm16845	15.5566	11.2871	6.74016	8.71498	5.75602
Gm17455	15.8666	13.4448	9.25265	11.6707	6.87803
Gm19705	6.42719	3.40469	1.74652	5.6742	6.79085
Gm20219	17.1008	13.6967	14.644	29.4107	10.4421
Gm2115	83.646	155.703	195.354	76.0686	117.443
Gm26705	6.40997	3.90597	7.22294	6.74374	14.729
Gm29766	52.3919	64.5799	69.6329	107.272	83.4683
Gm3219	12.5069	26.553	13.2244	24.0955	36.3863
Gm38426	6.05503	9.06423	6.99031	11.404	9.537
Gm38431	9.34459	4.28921	6.51555	5.64613	10.0105
Gm53	5.62338	5.17484	7.91535	7.62793	13.7052
Gm5595	15.9307	16.4273	16.6213	2.98243	11.825
Gm5801	257.659	323.539	281.487	438.423	543.779
Gm5886	20.8757	19.3947	26.794	10.9741	27.3184
Gm6682	187.219	380.523	584.385	622.566	994.7
Gm684	16.7068	22.5386	22.0161	8.997	10.864
Gm7325	11.5891	5.73556	3.7806	4.76108	1.07543
Gmnn	46.3198	27.6386	28.6826	18.455	17.9099
Gmpr	47.614	33.1801	26.186	28.2743	18.3148
Gnat2	7.20455	3.73235	2.80428	7.51678	3.84834
Gnb5	69.5301	55.7134	34.8387	50.7095	33.4366
Gnl3	106.072	225.703	256.372	377.581	298.966
Golph3	177.349	274.492	210.684	296.678	382.459
Golph3l	42.147	35.1207	37.371	14.9827	18.5618
Golt1b	90.2361	109.602	113.655	142.695	202.394
Gopc	21.5776	15.2617	18.2468	9.52887	10.6929
Gpatch11	7.16597	5.18711	7.80452	4.41264	3.0266
Gpatch4	119.998	204.894	274.507	129.199	179.979
Gpcpd1	18.2961	13.7051	15.8018	12.6597	7.11787
Gpr137b	87.5299	142.434	269.856	96.4467	174.336
Gpr146	28.4092	9.91538	11.0586	2.85599	13.5428
Gpr149	5.29903	10.4713	16.0733	29.4088	34.6274
Gpr176	5.20342	13.4959	16.5719	19.7232	26.8113
Gpr180	22.8903	17.2155	35.1351	15.7816	25.0957
Gpr19	27.6943	13.8261	10.4377	13.0362	4.65049
Gpr39	2.7152	4.27602	3.01463	28.2631	53.6132
Gprasp1	26.442	25.0403	17.2037	19.8786	12.5872
Gprc5a	156.863	190.589	136.116	495.826	310.887
Gpsm1	277.519	118.202	131.817	279.104	167.442
Grem2	30.3143	92.765	200.085	189.535	348.423
Grk5	63.6495	100.866	128.785	49.4675	83.549
Grpel2	8.38222	14.5264	15.8262	13.4305	16.673
Grwd1	52.5107	118.298	119.147	133.914	238.499
Gsap	11.6285	8.35822	8.75065	7.28585	5.15571
Gse1	68.6509	102.436	63.5274	180.766	88.7881
Gsto1	1294.21	1849.56	2421.53	1779.74	3607.88
Gstt3	155.652	110.128	100.74	124.374	76.3151
Gtdc1	7.31491	6.69695	5.58962	4.80722	2.92412
Gtf2a1	20.1798	14.6411	17.7338	10.348	10.6893
Gtf2h2	33.2724	31.0607	30.7162	13.3405	35.5511
Gtf2ird1	35.9074	23.8071	14.2634	32.0541	35.9372
Gtf3c3	18.6405	14.0072	16.6659	7.49871	9.79905
Gtf3c4	26.5175	38.6821	41.0325	54.9996	40.7537
Gtpbp4	87.3417	182.069	140.667	170.643	159.094
Gtpbp8	36.0971	32.2336	41.7927	17.3613	21.4802
Gtse1	47.4327	34.3134	31.535	19.1905	16.1353
Gulp1	33.9537	35.8708	12.6571	19.1127	9.96937
Gxylt2	105.345	92.9288	63.8694	87.8202	40.4479
H1f0	1049.92	457.541	390.609	464.235	332.844
H2-DMa	94.6276	98.357	93.6596	115.266	57.5041
H2-M10.1	9.66341	5.51252	4.74322	3.68989	6.54337
Hacl1	65.9922	51.4106	32.3386	34.6712	24.4354
Haghl	245.135	175.741	96.2666	274.681	165.782
Harbi1	34.6912	19.6401	24.5914	7.691	18.8229
Has2	13.8579	13.0594	16.1992	35.2867	42.981
Haus4	40.4307	23.6041	16.8425	32.1775	17.419
Havcr2	21.5301	32.5936	63.3298	38.433	98.7446
Hbegf	17.0891	132.443	87.2868	1271.23	274.603
Hdac8	41.8539	32.8606	24.5863	30.749	19.8059
Heatr1	101.885	191.923	309.628	183.598	350.847
Heatr5b	121.131	97.1625	103.843	86.8967	55.9129
Heca	9.42178	15.2043	7.95222	15.7252	15.2452
Hectd3	23.8871	14.2333	12.0391	16.7736	13.4491
Helb	40.9933	20.2719	27.7506	25.9248	33.7698
Hells	7.59346	3.55469	9.01319	2.73512	2.75953
Hemk1	38.7606	27.4604	26.025	47.1108	21.8973
Herc3	5.54784	5.28158	1.8281	5.49997	12.0096
Herpud1	647.009	528.695	557.375	1197.71	386.555
Hes1	53.3355	84.9216	67.9831	113.598	113.94
Hexdc	117.816	76.7495	55.6503	82.5497	60.3876
Hexim2	72.8079	35.8011	35.2967	23.7104	26.9732
Hhat	11.8714	14.3362	26.7314	13.5569	18.3206
Hibch	68.0705	58.533	42.5217	40.8145	25.7592
Hid1	70.8643	58.1399	45.4156	60.591	29.9024
Hif1a	85.0835	143.681	98.3358	123.754	154.969
Hilpda	68.6097	85.1666	108.052	47.2719	217.913
Hip1	105.48	94.5544	51.0819	89.6172	67.7883
Hip1r	87.2185	113.428	111.639	171.102	281.027
Hipk2	18.5945	26.5878	18.6748	36.6858	42.8076
Hist1h2ak	14.258	9.39221	9.33776	6.22909	8.10277
Hivep2	89.4983	83.6429	108.278	258.39	107.215
Hivep3	15.9395	56.6023	36.3369	60.4698	35.2447
Hk2	46.4573	140.411	177.706	186.364	280.116
Hlcs	32.6829	20.5886	17.129	23.23	8.7014
Hmga2	6.00303	73.3768	94.9466	35.0866	87.9186
Hmga2-ps1	121.55	172.939	226.855	120.48	249.572
Hmgb3	24.4828	14.1936	9.87194	16.7639	17.9677
Hmgcr	108.824	370.808	333.837	297.168	253.077
Hmgcs1	833.642	2390.73	2259.83	1167.61	1889.67
Hmgxb4	33.8207	23.5876	26.6053	15.4601	13.7422
Hmmr	22.1536	16.3028	13.6871	7.18083	5.05969
Hmox1	179.384	828.71	325.312	1125.18	225.339
Hnrnpab	1272.69	2158.25	2188.85	2156.17	3155.38
Hoga1	54.0478	30.4472	25.5319	33.5533	21.3233
Hook2	43.0579	22.1879	20.7661	25.8545	26.8918
Hoxa1	13.7106	7.27616	14.2776	4.09141	9.89842
Hoxa3	101.998	58.654	65.3221	47.8472	110.703
Hoxa4	40.2706	21.6594	14.1917	27.2741	35.0858
Hoxaas2	13.9015	8.4395	4.63239	8.51155	6.37902
Hoxb3	19.0605	4.76234	8.68685	2.13768	19.9461
Hoxb5	19.7082	4.58611	12.2584	4.85473	10.5338
Hoxb5os	7.55989	6.11829	6.16303	4.44071	3.09443
Hoxb7	19.3525	12.7723	12.371	15.3014	3.47879
Hoxb8	43.2353	21.9564	23.9975	99.5698	53.3414
Hoxb9	169.952	163.553	109.436	478.288	352.122
Hoxc4	21.1162	9.70494	8.98431	13.458	12.0675
Hoxd3	23.0027	15.1428	22.4053	8.49962	5.96719
Hrct1	11.9037	7.92963	8.46466	5.57055	4.91923
Hs1bp3	192.976	161.883	209.49	95.9996	98.4556
Hscb	86.6935	71.4964	42.3771	80.7891	43.8106
Hsd17b12	420.362	615.054	971.614	628.261	737.444
Hsd17b13	10.1547	5.89099	4.90639	8.02695	3.99047
Hsd17b7	174.405	305.305	397.212	156.68	219.663
Hsp90aa1	75.9588	169.76	158.58	135.149	174.752
Hspa12b	8.22029	6.93979	5.31807	4.9731	2.89235
Hspa1b	112.994	219.942	83.8533	1387.3	242.466
Hspa2	59.0961	49.8117	28.3988	45.9051	29.764
Hspa4	63.4218	98.2639	165.153	123.462	150.205
Hspa4l	73.6487	105.847	115.427	113.431	169.719
Hspb11	126.911	100.636	74.2279	88.8114	55.9089
Hspb6	23.2192	14.9639	10.0765	25.137	17.1049
Hspb7	12.5242	11.0124	7.40663	23.7938	20.5844
Hspb8	679.072	723.633	673.512	1723.66	1393.92
Hspd1	823.34	1485.93	2037.45	1798.62	2293.31
Hsph1	441.959	1058.85	1200.3	1925.69	1714.2
Htra1	47.4842	37.6673	23.3074	77.5355	50.3693
Htra3	59.8641	64.3525	67.2625	86.3002	125.966
Hyal1	18.4953	16.4444	26.9146	19.9458	38.0897
Hyal2	134	153.762	192.539	99.1666	225.64
Iba57	6.32941	9.96782	10.3077	12.9081	12.5227
Id1	428.096	645.633	523.198	1470.44	522.145
Id2	192.806	72.7695	91.4936	206.3	53.3686
Id3	1378.37	270.855	335.602	1100.19	275.34
Id4	7.76087	5.41187	5.07072	17.5525	5.99442
Idi1	3.49175	9.28992	12.8765	2.85349	6.36063
Idua	17.2191	11.6287	10.5064	10.1527	5.20899
Ier3	517.338	859.784	573.881	2959.95	1108.6
Ier5	7.65095	16.5029	19.1961	26.507	7.16708
Ier5l	228.652	305.887	240.096	535.667	329.203
Iffo1	86.8654	40.196	49.0327	31.7438	52.6869
Iffo2	57.1444	138.287	99.54	103.318	75.6782
Ifi202b	4.13865	8.38056	9.77257	7.5365	3.42338
Ifi204	16.2886	45.5811	53.5787	27.8977	36.8504
Ifit2	47.9819	32.2983	26.1758	23.3072	9.19253
Ifit3	9.80899	6.79193	8.36014	5.6139	2.12602
Ifit3b	14.7003	5.22161	4.14158	3.8919	2.22587
Ifrd1	142.182	183.953	180.054	375.209	183.361
Ift140	63.2268	49.3788	31.8988	60.5543	31.9859
Ift81	77.7915	68.0373	60.2745	48.5243	27.289
Ift88	42.4886	28.7103	22.0878	29.9279	15.067
Igf2bp1	148.804	194.634	201.392	325.469	254.592
Igfals	17.9915	13.7171	13.4671	11.4578	7.7533
Igsf3	47.2308	39.3058	43.3424	50.6917	111.995
Igtp	17.2758	11.9491	7.86961	11.3428	3.70525
Ikbke	66.6782	47.466	42.1928	55.5567	30.9255
Il11	9.94453	19.7327	21.4198	134.915	68.2785
Il15	35.0532	9.57502	19.9127	13.6903	17.6653
Il15ra	14.8652	7.01721	5.6042	10.0357	10.6831
Il16	66.5471	119.489	187.175	39.1241	66.0376
Il17ra	91.4178	201.531	137.943	248.038	184.226
Il1rap	24.2869	46.8353	57.7789	29.3779	41.5446
Il1rl1	30.7795	73.4363	136.14	97.4218	114.019
Il34	27.4719	34.5755	89.7394	17.2118	36.9474
Il4ra	5.32507	12.0783	11.1443	20.1259	33.3222
Inafm2	73.9302	102.725	86.1022	154.26	140.02
Inca1	15.5129	11.155	8.50023	12.2004	8.22913
Incenp	89.6897	69.9153	71.7639	33.6356	53.2633
Ing4	174.662	98.0457	112.616	116.87	85.252
Inha	57.6755	21.9145	33.0525	36.6571	29.7865
Inhba	58.9675	181.124	128.401	542.636	269.837
Inip	18.685	34.4543	41.6113	26.8385	30.7994
Ino80	94.4305	126.258	120.994	188.117	131.464
Inpp5e	53.8121	35.7615	36.2815	28.6427	25.7741
Insig1	279.268	607.686	683.713	422.84	590.35
Insl6	25.7566	14.7245	14.7607	16.6077	13.2786
Insr	13.5709	7.50394	7.47265	4.92309	3.9145
Invs	29.1261	16.7184	15.7831	17.3468	11.8995
Ip6k3	7.17268	2.91481	1.93327	11.2592	4.951
Ipp	12.0145	7.20087	7.02615	3.57152	2.62265
Ippk	28.2548	44.7912	33.6872	115.545	28.5966
Iqcc	13.6598	8.94694	9.9493	4.23398	6.32336
Iqck	7.0468	7.0246	2.48102	6.52503	4.03395
Iqsec2	41.3663	21.481	21.117	22.1677	10.101
Irak2	30.4792	36.1348	28.8325	99.9499	30.4788
Ireb2	6.9835	11.7629	6.79509	5.87927	10.5974
Irf1	71.4256	41.778	57.1188	16.4604	28.5365
Irf5	5.30872	7.84915	1.91535	8.62491	7.49339
Irf7	29.6544	14.9245	5.40853	28.1842	6.92223
Irf9	13.1002	18.5955	30.5497	20.7361	23.6213
Irs1	194.914	183.93	207.12	59.5189	74.6821
Irs2	14.4544	18.0453	16.1234	74.994	17.1169
Isg20l2	76.8107	93.6639	110.541	146.268	160.797
Isl2	5.91281	3.5635	4.88424	1.1857	6.40195
Isoc2b	8.13092	4.89234	2.76421	8.82084	4.50311
Ist1	166.359	273.375	199.073	377.126	283.861
Itga5	64.114	121.432	134.66	264.248	314.351
Itgb2	11.6893	30.3006	28.8435	6.78068	6.02572
Itgb3	193.566	358.73	479.974	280.057	540.636
Itpk1	104.41	79.7902	149.451	96.4206	449.931
Itpkc	35.3592	39.8802	38.4244	138.326	69.738
Itprip	89.6675	345.316	274.139	663.219	472.649
Itpripl2	212.316	378.816	436.972	353.046	465.37
Ivns1abp	56.9563	112.911	131.5	90.9446	106.56
Izumo4	51.3164	23.802	29.9014	29.0014	27.1705
Jade2	35.6402	28.3258	41.2775	13.1543	16.5505
Jag1	26.3737	25.3039	26.083	71.3439	49.869
Jarid2	28.097	12.5018	23.2231	19.6299	36.337
Jdp2	330.065	277.865	238.482	445.98	178.657
Jmjd6	215.856	566.026	446.325	872.844	909.81
Jmjd7	27.1275	11.644	14.8056	19.4026	9.99373
Jmy	18.5583	9.94257	19.004	14.6134	26.5413
Jrkl	11.2371	10.732	5.04857	2.50033	5.2453
Junb	232.154	397.763	157.973	1558.21	211.223
Kank1	87.6848	149.74	180.466	111.683	252.748
Kank3	25.3361	10.0645	9.77916	11.0833	7.53854
Kansl2	6.16579	6.24775	10.6516	10.9363	15.6446
Kantr	34.5277	23.0693	24.2403	14.0657	16.4693
Kat6b	62.9493	42.2919	57.2003	28.0614	46.8955
Katnal1	22.4292	12.6246	16.2928	11.4717	9.26921
Katnbl1	32.9019	63.8188	40.7	37.405	36.6892
Kcmf1	28.4965	35.9235	28.4523	72.7722	55.8504
Kcnk2	12.382	10.5317	29.5425	6.35331	7.27171
Kcnn4	187.367	456.97	496.574	664.592	989.916
Kctd10	670.079	1022.19	1057.38	1397.97	1238.44
Kctd11	45.2813	65.0969	53.4963	188.845	75.9625
Kctd2	187.477	103.669	105.156	102.736	67.7281
Kctd21	20.4553	16.2983	25.3235	6.23022	9.14476
Kctd5	68.8271	97.4867	80.7713	149.852	100.646
Kdm1b	17.4964	18.8032	17.1722	10.4686	7.54021
Kdm3a	73.3245	83.3806	88.5882	46.463	105.96
Kdm4b	188.764	149.901	271.055	86.321	249.016
Kdm5c	5.62423	3.27348	1.08135	3.80632	3.13958
Kdm6b	196.941	181.328	121.791	496.546	323.03
Kdm7a	36.4138	94.2322	50.2527	97.1739	60.3584
Kdm8	7.32539	5.20772	6.70347	1.6703	9.56542
Khdrbs1	35.532	52.0422	46.7754	81.6074	57.0543
Kif11	16.8327	11.78	11.131	9.71281	4.60104
Kif15	7.93164	6.8781	2.20278	6.32858	2.38401
Kif16b	42.6622	29.2483	28.0922	21.4155	10.5226
Kif18b	14.3147	12.2895	8.32703	5.78812	5.67002
Kif20a	29.2974	26.0357	16.6715	18.8965	8.74177
Kif20b	22.6814	13.3441	12.2382	4.0464	4.11659
Kif22	55.231	37.2645	24.3487	29.3607	21.3854
Kif23	22.9738	12.217	5.95627	10.0668	6.14038
Kif2c	29.6065	21.7282	18.8318	10.7465	9.63947
Kif3a	13.7232	10.0295	12.2715	6.48474	6.83695
Kif7	29.8142	14.8969	13.685	19.4881	17.6816
Kif9	12.5498	8.58442	5.89483	7.26392	6.65206
Kifc1	10.7055	6.94325	9.37881	2.82071	4.40492
Kifc2	32.8511	13.7658	14.4734	24.1698	12.7862
Kifc3	104.648	134.783	204.313	117.115	226.4
Kitl	55.8523	92.6404	113.336	48.4235	82.3012
Klf10	85.728	95.8018	86.2214	219.283	176.637
Klf11	31.5028	6.90437	14.6754	6.0985	12.5471
Klf16	81.895	245.891	146.425	306.355	263.088
Klf2	801.047	419.145	379.264	221.169	239.585
Klf5	7.62954	12.479	7.53265	138.686	19.5159
Klhl21	114.351	272.361	283.738	373.769	503.265
Klhl25	36.7759	38.0046	57.063	14.0296	39.2318
Klhl26	195.048	152.761	147.819	246.679	402.529
Klhl36	32.5784	17.7937	22.3274	13.8726	16.5063
Klhl42	19.7359	21.7471	23.8188	7.27863	18.8057
Klhl5	87.5858	72.149	58.0096	49.1587	42.4949
Klhl8	58.552	31.2752	47.228	16.7333	28.1676
Klk10	5.87762	22.4652	42.5026	6.37722	17.1145
Kntc1	12.7171	13.1036	8.20844	5.79534	5.66143
Kpna1	6.6852	11.298	8.53157	12.3137	12.6157
Krcc1	211.721	151.944	133.27	117.074	67.0764
Krr1	7.31955	12.8533	11.4498	19.4264	12.3737
Krt14	837.536	555.273	236.693	890.853	691.488
Krt16	68.1327	27.8114	17.3432	63.5215	73.8066
Kti12	104.772	190.301	188.217	188.056	303.46
Kxd1	213.35	131.331	90.0993	194.768	72.8212
LOC100504703	12.0228	4.10453	6.46616	7.64486	8.3911
Lamc2	15.2565	9.8707	10.573	73.3324	35.731
Larp1	148.949	205.121	189.28	252.779	315.175
Larp1b	128.121	146.843	160.223	196.014	294.168
Larp4	8.83193	17.6827	16.0646	15.6579	16.7036
Larp6	12.0941	8.94007	4.61153	7.40757	2.75523
Lats2	95.3555	103.026	90.1728	196.458	113.367
Layn	131.743	223.389	321.48	157.18	320.626
Lbh	491.143	1522.76	1008.61	542.221	520.419
Lbr	52.7557	94.9161	105.116	50.4911	88.0686
Lbx2	5.90447	14.4309	8.99104	18.8112	8.08892
Lca5	18.4961	16.6654	16.8604	4.99202	16.8524
Lcat	15.1932	19.8666	17.8849	22.6195	15.7137
Lcorl	16.5663	10.218	6.39812	8.79777	8.5717
Ldb2	155.459	122.885	67.9299	101.265	18.8057
Ldlr	450.614	1176.41	1202.65	854.232	1043.58
Ldlrad4	68.4003	71.9124	67.2309	75.4417	181.379
Lgr4	346.304	262.402	220.85	145.325	163.323
Lhfp	250.818	282.402	326.857	294.31	548.391
Lhfpl2	129.007	283.845	394.571	301.708	567.831
Lhx6	20.2578	21.788	22.5719	27.9124	44.5535
Lig1	51.9821	41.4794	33.8311	43.9941	23.5427
Lig4	13.0171	21.8672	23.6652	24.7725	24.9062
Lima1	445.278	1522.6	857.788	2063.26	691.445
Lims2	201.288	115.499	83.1011	306.526	104.56
Lin54	13.5449	11.7664	5.56706	6.66231	8.67155
Lipe	10.7193	7.65099	16.6257	3.98054	18.0017
Lipg	3.47453	11.3613	16.5186	5.81285	7.82806
Lipt2	14.1184	13.0558	18.3655	7.17027	24.6088
Lmcd1	19.7426	21.9889	36.176	40.242	14.482
Lmnb2	43.7496	43.022	79.9435	122.808	100.427
Lnpep	8.66829	16.8026	17.4585	24.0753	17.0118
Loh12cr1	58.6245	29.9459	32.2036	37.9637	13.875
Lpar2	8.19086	4.20073	3.95946	1.86259	9.01839
Lpcat2	18.5305	18.743	24.4771	8.6794	11.9568
Lpin1	72.6471	105.147	131.661	19.2439	65.652
Lrch1	21.1426	10.4266	10.6312	10.4506	11.4263
Lrig1	59.1015	77.8472	139.807	75.4311	108.279
Lrp8	15.1899	28.4365	55.9762	26.7507	34.3515
Lrrc14	218.178	161.266	197.389	99.8818	154.495
Lrrc20	36.4902	15.6602	26.0499	19.3826	15.6865
Lrrc47	164.209	229.849	227.627	287.808	332.381
Lrrc56	11.5702	6.48662	4.6883	9.19429	3.00079
Lrrc59	539.444	715.424	916.155	864.987	1146.36
Lrrc61	44.2711	24.2508	24.4414	28.1348	10.0057
Lrrc73	43.0777	49.9627	42.1608	82.4201	40.5136
Lrrcc1	10.9413	6.48835	8.36711	7.25141	4.66387
Lrrfip1	468.182	1032.6	924.475	836.988	1075.7
Lrsam1	49.7892	25.2011	26.6403	30.9338	14.9997
Lss	53.9442	79.4813	130.657	56.526	72.2785
Lurap1l	334.039	566.563	577.696	2118.63	1223.79
Luzp1	160.85	305.284	217.118	396.064	358.942
Lyar	134.729	235.31	340.19	278.469	463.559
Lyplal1	43.933	39.1412	25.596	44.3009	17.2917
Lyrm2	47.418	27.6685	39.7253	39.5554	23.1211
Lyrm5	33.0031	21.282	23.602	14.2319	13.6784
Lysmd1	9.36513	3.8342	10.6615	4.84723	11.2959
Lysmd4	22.1301	13.1757	17.218	5.56441	10.7777
Maff	9.38903	86.572	102.17	717.995	133.631
Mafk	44.8299	69.6344	63.2944	267.917	79.4912
Magi2	9.87697	10.5197	5.34486	2.91185	5.60935
Mak16	73.4426	154.35	149.551	166.224	169.742
Malat1	102.228	101.542	127.301	157.748	188.395
Maml2	28.4151	15.3125	14.962	12.8195	21.4981
Maml3	7.32456	9.17616	8.2721	10.188	1.99344
Mamstr	12.8997	3.31724	1.60564	2.94714	1.69652
Manea	35.1104	18.6934	19.2734	16.6547	12.8569
Map1b	216.949	303.19	303.911	383.521	438.657
Map2k3	278.616	674.787	586.681	1134.96	1080.09
Map2k3os	13.2307	29.67	28.4188	70.847	30.5526
Map2k6	7.90645	3.35792	5.62096	6.19243	2.69957
Map3k6	77.3493	143.433	152.628	84.5426	91.3282
Map3k8	37.7136	20.7112	19.8716	15.7902	8.59414
Map4k2	33.9679	23.4966	14.5001	24.7594	23.0867
Mapk12	21.294	23.8653	23.6677	12.5277	8.04711
Mapk1ip1	71.0861	27.644	42.5046	20.5802	27.4204
Mapkapk2	772.979	902.474	818.475	1473.09	1793.92
Mapkbp1	57.6277	58.3194	54.7236	134.601	73.7512
Mapre2	70.6649	58.2848	47.5739	57.7202	32.9333
2023-03-09	64.8778	36.679	31.2433	47.7093	25.0918
Marcks	78.0379	79.4154	60.8665	38.8415	27.5074
Marcksl1	117.96	116.904	90.9746	338.878	444.857
Mars2	8.98539	20.8381	14.3715	24.3187	10.2828
Masp2	3.61424	5.90054	11.2409	5.99179	3.1606
Mast3	143.26	134.458	181.173	95.1774	218.275
Mast4	49.2757	72.3313	101.135	59.2692	82.59
Mat2a	700.098	1339.42	1068.16	2120.2	1548
Mat2b	166.934	102.007	117.109	65.2029	118.855
Mb21d1	21.4585	46.2306	49.4604	48.5993	43.0025
Mbd4	8.1578	3.08931	7.74638	0.230082	5.18773
Mbd5	11.8059	6.86054	1.91535	12.5154	1.19726
Mblac1	12.7189	5.98406	13.8852	5.13567	10.9528
Mcl1	456.991	732.938	672.808	1252.53	922.348
Mcm10	10.7005	7.50041	10.0666	6.37166	4.00552
Mcm5	43.2776	39.7594	46.4429	33.5791	20.9793
Mcm8	9.22124	7.09148	10.3091	7.35727	3.206
Mdm1	10.2214	6.30771	6.49763	4.61493	3.42338
Mdm2	208.69	301.796	276.866	560.109	363.248
Mdn1	35.948	59.543	108.774	62.3964	92.6606
Mecom	19.9226	15.8093	15.2046	9.94289	14.7328
Med14	7.04433	16.8875	16.0212	18.0618	23.5835
Med26	43.9698	50.3604	48.902	92.5876	47.9712
Mef2a	99.0884	148.167	82.5258	241.242	92.0909
Meis1	38.6672	27.6264	39.9185	13.1265	42.8405
Melk	11.0151	9.67345	4.22317	5.63527	3.67253
Metrnl	14.4036	9.84098	11.2946	11.4159	7.04788
Mettl13	54.0511	68.9808	109.387	41.5783	87.8649
Mettl15	16.7967	20.9281	17.3075	18.2486	8.54589
Mettl18	11.8395	12.506	9.7168	2.94464	6.90551
Mettl20	18.0502	5.86023	7.81018	6.98269	3.85431
Mettl6	64.4111	98.3987	77.3851	138.131	94.5324
Mettl7a1	140.957	85.7026	59.1952	83.2786	24.5727
Mex3c	31.1089	51.8581	29.0536	40.9934	57.7683
Mfsd2a	0.881006	7.53631	10.3504	22.6226	19.5599
Mfsd7a	8.99935	6.06623	3.35216	6.82568	2.38401
Mfsd7b	11.0941	22.0589	18.1864	32.6422	31.6978
Mfsd9	6.34917	4.03277	10.9063	1.06648	4.08052
Mgam	8.62971	11.5394	14.8522	6.80681	3.86673
Mgat3	27.9813	26.9677	13.5081	13.383	17.6603
Mgll	8.32895	6.43713	2.612	8.03832	4.29791
Mgp	82.4692	359.411	569.304	78.0421	81.1751
Mical1	70.8847	54.678	34.0733	62.1415	33.7213
Mical2	136.955	452.715	491.556	724.53	905.786
Micu2	169.746	136.858	109.531	131.476	80.6068
Midn	486.652	670.963	484.257	1338.43	618.168
Miip	49.9965	23.3584	25.4824	30.4975	35.0442
Mipol1	8.78661	5.34368	6.62496	1.38521	6.06537
Mir34b	44.1516	71.8345	70.2872	91.0654	61.7253
Mir692-1	499.799	671.92	10.3865	12.005	14.7952
Mir763	0.958205	9.4557	10.9496	11.1233	10.7345
Mirg	7.59349	13.6922	19.4486	10.7671	9.64856
Mis12	37.8708	51.1092	53.4935	18.7271	42.4117
Mis18a	30.9704	27.7821	23.1211	13.0584	13.8031
Mitd1	37.3754	35.4861	37.2615	24.9444	16.1114
Mitf	14.097	3.45463	4.34496	3.82968	1.94854
Mki67	39.9634	26.4009	17.7114	19.1719	8.32994
Mkl1	220.776	171.807	221.186	215.344	439.11
Mlh1	45.6678	42.2072	53.5109	32.7864	19.7085
Mlh3	6.91715	2.50588	3.50529	4.54186	2.32835
Mllt10	87.0936	64.2396	67.269	34.8971	70.4353
Mlycd	41.1536	27.4782	37.5383	13.9654	15.2173
Mmab	138.907	92.5308	151.486	86.1785	65.1165
Mmachc	60.2228	41.1052	38.2703	38.2069	27.8048
Mmd	18.4328	36.3978	66.1607	21.87	62.0022
Mmp11	265.629	135.242	117.486	165.044	98.3521
Mmrn2	10.6686	4.80437	6.65291	2.63062	3.70334
Mn1	304.193	146.202	142.368	171.85	253.533
Mnd1	10.4408	7.74506	4.73756	6.36887	3.77309
Mnt	160.476	140.627	170.655	67.9354	216.993
Mob1b	5.22729	12.1155	6.13709	7.07718	5.03868
Mob3a	93.9977	377.645	233.103	363.532	185.085
Mocos	41.2577	23.2923	21.2848	16.1945	10.5826
Mocs1	181.62	201.464	204.686	164.458	84.6371
Mok	14.9088	11.3563	11.5538	16.7891	7.16995
Morn1	10.6069	5.91749	3.96722	4.97174	2.81256
Mphosph10	67.3367	108.828	120.584	93.3949	141.407
Mpp5	58.4399	62.6607	44.2601	155.972	57.3715
Mpp7	13.3762	13.0986	5.73166	13.0623	8.66055
Mpv17l	17.7376	7.10639	10.2967	17.428	4.43073
Mras	171.703	231.1	286.076	263.149	351.787
Mreg	6.01225	3.06396	9.42585	10.8046	13.929
Mrgprd	11.3055	6.25829	2.57615	8.28397	3.70692
Mrgpre	18.7937	8.67977	7.15068	13.3491	3.87127
Mrm1	114.983	73.4927	93.6992	57.7936	69.8625
Mrpl15	5.39345	6.65984	10.8382	3.99776	4.82726
Msantd3	39.2263	47.4442	41.0311	53.2832	85.4639
Msh2	122.08	82.9972	77.8124	83.4189	58.6259
Msh6	59.6495	56.6748	74.9475	32.5935	71.3474
Msmo1	218.968	613.533	625.42	266.165	401.267
Mtcl1	29.328	56.007	76.8053	34.9185	70.0431
Mterf1a	10.2592	8.06782	10.9579	3.88468	6.59043
Mterf2	10.9124	3.94359	4.87068	0	5.02171
Mtfmt	58.7076	28.7538	48.8695	14.0968	36.912
Mthfd1l	134.128	151.903	223.185	122.824	161.391
Mtm1	6.52998	7.34829	3.31984	1.48635	4.49331
Mtmr10	76.6267	89.14	77.7564	161.37	139.311
Mturn	78.3939	47.1544	29.2725	43.3048	39.7781
Mtus1	16.7983	8.74308	9.7299	18.6842	8.46873
Mustn1	298.06	340.825	331.727	523.551	614.927
Mutyh	6.40241	3.71265	3.53311	4.23035	0.529357
Mvd	225.491	495.406	724.398	213.164	323.444
Mvk	568.235	736.456	1212.43	484.278	452.037
Mxd1	11.9113	5.37991	8.39943	15.3778	3.08847
Mxd3	21.6128	10.3865	9.95496	19.17	8.76016
Mybbp1a	345.04	526.974	769.007	656.774	929.193
Myc	190.3	429.663	366.853	456.516	276.599
Myd88	113.14	123.455	107.588	241.055	166.394
Myl4	11.7846	17.1171	17.0998	32.0041	37.8826
Mylip	41.7931	17.3852	22.8246	42.4994	36.6689
Myo10	257.148	345.055	329.591	492.058	554.328
Myo18b	2.03808	4.54988	3.07392	12.2984	9.8762
Myo1b	16.1917	25.8484	31.1147	9.02035	11.2498
Myo1d	259.439	287.061	337.771	394.569	615.811
Myo1e	215.953	407.418	347.861	484.782	579.693
Myo1h	4.63496	7.19734	7.23213	6.34109	7.75138
Myo9a	6.68688	8.93952	6.57922	2.42111	5.9335
Myzap	31.127	71.3645	86.8639	31.4064	80.6459
N4bp2l1	22.3822	2.23992	6.51992	6.27772	3.68996
Naa25	46.9037	69.5052	77.5826	79.9366	111.951
Nab2	268.135	1039.3	560.893	762.398	330.256
Nabp1	12.2679	17.2961	23.1323	11.1492	18.7936
Nadk2	4.0342	4.87213	5.44553	6.67453	7.48239
Nae1	46.7985	52.098	44.3519	22.3353	30.2425
Naip5	15.3233	10.9427	5.55846	10.5039	6.04411
Nanos1	10.7185	14.0218	10.3296	18.8368	29.3584
Napepld	17.3374	9.45317	19.3295	11.1486	10.8819
Naprt	5.87257	7.9125	8.65903	16.2665	10.5957
Nat8	22.4653	14.5189	15.4887	20.2907	9.24007
[truncated: 1,205 more rows]

## Sheet: Figure 2A
	Gene lists for 1% CO2				Gene lists for 18mM NaOH
[truncated: 1,103 more rows]

[truncated: 19 more sheets: Figure 2B, Figure 2D, Figure 2E , Figure 3A-B, Figure 3E, Figure 3F, Figure 3H, Figure 3I, Figure 4B, Figure 4C-E, Figure 4F, Figure S1A, Figure S2A-B, Figure S3B, Figure S4B, Figure S5A, Figure S5B, Figure S6 E-F, Figure S7]
